# Supplementary material for: Gene-based analyses of the maternal genome implicate maternal effect genes as risk factors for conotruncal heart defects
Source: PLoS One. 2020 Jun 9;15(6):e0234357. doi: 10.1371/journal.pone.0234357 (PMC7282656; doi:10.1371/journal.pone.0234357)
Supplement: S1 File — Table A. Human homologs of mammalian maternal effect genes identified in reviews by Condic (2016) and Zhang and Smith (2015). Table B. A gene-based analysis of the CHOP cohort using the SKAT-C test. The mothers and fathers of patients with CTDs were considered as 'cases' and 'controls,' respectively, for this analysis. Table C. A gene-based analysis of the PCGC cohort using the SKAT-C test. The mothers and fathers of patients with CTDs were considered as 'cases' and 'controls,' respectively, for this analysis. Table D. A gene-based meta-analysis of SKAT-C test results from the CHOP and PCGC cohort analyses. Table E. Gene Ontology (GO) processes from MetaCore enrichment analysis of top genes (meta-analysis p < 0.01) from the SKAT-C test, and color-coded GO process clusters identified through REVIGO. Table F. Enriched diseases (by biological markers) in the MetaCore enrichment analysis of top genes (meta-analysis p < 0.01) from the SKAT-C test. (XLSX) [file pone.0234357.s003.xlsx]

## Sheet: Table A (MEGs)
Table A: Human homologs of mammalian maternal effect genes identified in reviews by Condic (2016) and Zhang and Smith (2015).
Gene	Condic 2016	Zhang and Smith 2015	In Meta-analysis
AGO2	Yes	Yes	Yes
ATG5	Yes	Yes	Yes
BCAR4	Yes		Yes
BCAS2	Yes		Yes
BNC1	Yes	Yes	Yes
BRWD1	Yes	Yes	Yes
CDH1		Yes	Yes
CTCF	Yes	Yes	Yes
DICER1	Yes	Yes	Yes
DMAP1	Yes		Yes
DNMT1	Yes	Yes	Yes
DNMT3A	Yes	Yes	Yes
DNMT3L	Yes	Yes	Yes
DPPA3	Yes	Yes	Yes
ESR2	Yes		No
FIGLA	Yes		Yes
FMN2	Yes	Yes	Yes
FST		Yes	Yes
GAS6	Yes		Yes
GCLM	Yes		Yes
GJA4	Yes		No
H1FOO		Yes	Yes
H3F3A		Yes	Yes
HIRA	Yes		Yes
HIST1H2AA	Yes		Yes
HIST1H2AB	Yes		Yes
HIST1H3F	Yes		Yes
HIST1H4F	Yes		Yes
HSF1	Yes	Yes	No
KDM1B	Yes	Yes	Yes
KHDC3L	Yes	Yes	Yes
KMT2D	Yes		Yes
KPNA6	Yes		Yes
KPNA7		Yes	Yes
MIR181A1	Yes		Yes
MIR196A1	Yes		Yes
MIR212	Yes		Yes
NLRP2	Yes		Yes
NLRP5	Yes	Yes	Yes
NLRP7	Yes		Yes
NOBOX	Yes	Yes	Yes
NPM2	Yes	Yes	Yes
OOEP	Yes	Yes	Yes
PADI6	Yes	Yes	Yes
PDK1	Yes	Yes	Yes
PIK3R1	Yes		Yes
PMS2	Yes	Yes	Yes
POU5F1	Yes		Yes
RING1	Yes	Yes	Yes
RLIM	Yes		No (X-linked)
RNF2	Yes	Yes	Yes
SEBOX	Yes	Yes	No
SLBP	Yes		Yes
SMAD4		Yes	Yes
SMARCA4	Yes	Yes	Yes
SOX2	Yes	Yes	Yes
TCL1A	Yes	Yes	Yes
TET3	Yes	Yes	Yes
TLE6	Yes	Yes	No
TP73	Yes	Yes	Yes
TRIM24	Yes	Yes	Yes
TRIM28	Yes	Yes	Yes
UBE2A	Yes	Yes	No (X-linked)
UCHL1	Yes	Yes	Yes
XIST	Yes		No (X-linked)
ZAR1	Yes	Yes	Yes
ZFP36L2	Yes	Yes	Yes
ZFP57	Yes	Yes	Yes
Condic M. Stem Cell Rev and Rep (2016) 12:276-284
Zhang K and Smith GW. Reprod Fertil Dev (2015):27:880-896

## Sheet:  Table B (CHOP)
Table B. A gene-based analysis of the CHOP cohort using the SKAT-C test. The mothers and fathers of patients with CTDs were considered as 'cases' and 'controls,' respectively, for this analysis.
Chromosome	Gene Name	All SNPs	Tested SNPs	Rare SNPs	Common SNPs	Q	p-value
8	FER1L6-AS1	89	78	59	19	10.8717	5.66e-06
6	VARS2	94	88	32	56	11.6561	7.29e-06
2	LOC151475	26	25	10	15	12.8749	1.49e-05
8	FER1L6	1056	785	315	470	9.48999	4.51151e-05
6	SFTA2	36	33	10	23	8.16542	0.000101216
19	MYDGF	92	71	28	43	11.2212	0.000121124
11	FTH1	16	14	12	2	8.20472	0.00019332
2	COLEC11	232	206	118	88	8.17935	0.000194654
5	ZNF622	53	40	16	24	8.33256	0.000195516
7	TBX20	152	102	24	78	8.61648	0.000265894
19	PPP1R14A	30	28	17	11	8.28379	0.000283203
10	PRTFDC1	485	377	186	191	8.68246	0.000327181
3	HPS3	257	193	87	106	7.97526	0.000453696
16	FAM192A	64	47	28	19	9.34904	0.000463826
5	IL3	38	15	12	3	7.33213	0.000502425
10	ATAD1	216	151	74	77	7.46923	0.000544947
7	PIK3CG	151	104	58	46	7.75273	0.00055547
15	SNORD115-10	86	66	42	24	9.07792	0.000576871
19	DPP9-AS1	24	14	7	7	7.13277	0.000603837
15	SNORD115-6	19	13	5	8	9.21194	0.000608493
19	GGN	18	17	16	1	8.49731	0.000629946
3	TFRC	220	155	47	108	7.33147	0.000678363
15	SNORD115-12	61	42	22	20	8.99964	0.000751251
15	SNORD115-5	61	42	22	20	8.99964	0.000751251
15	SNORD115-9	61	42	22	20	8.99964	0.000751251
19	TNFAIP8L1	54	39	23	16	9.79449	0.00078102
13	CDK8	816	614	410	204	7.92539	0.000798809
19	PSMD8	47	40	36	4	8.61771	0.00085065
6	IRAK1BP1	174	99	56	43	7.72955	0.000881974
6	DPCR1	81	73	45	28	7.79659	0.00088907
12	ZFC3H1	276	169	99	70	7.19576	0.00103888
11	OR51G1	31	27	11	16	7.19589	0.00104712
15	SNORD115-4	6	3	2	1	7.625	0.00109454
12	HCAR3	5	4	1	3	6.2199	0.00116722
6	PHIP	607	328	167	161	7.21061	0.0011675
6	FYN	1005	802	536	266	8.83271	0.00116888
3	PLXND1	278	224	117	107	7.33704	0.00125885
19	OAZ1	6	6	1	5	6.45703	0.00145201
4	LINC01258	550	374	216	158	7.38769	0.0016092
12	CALCOCO1	32	27	6	21	6.47806	0.00161028
3	GHRLOS	76	53	28	25	6.63024	0.00161839
17	THRA1/BTR	38	35	14	21	7.00794	0.00164407
13	KBTBD7	3	3	1	2	5.39571	0.00167395
19	ZNF837	53	46	3	43	4.94129	0.00171582
5	SLC6A18	34	34	23	11	6.54376	0.00174264
6	LAMA2	2618	1785	767	1018	7.48298	0.00194585
16	ITGAL	59	52	27	25	7.3893	0.00196667
16	DPEP1	110	74	46	28	7.16292	0.0019696
6	HLA-DOA	78	67	27	40	6.95499	0.00198321
17	LINC00482	25	22	16	6	6.89702	0.00202037
2	SULT1C2P1	187	137	89	48	6.50799	0.00203679
1	FH	55	52	31	21	6.61896	0.0020553
15	FAM174B	171	118	68	50	6.41412	0.00218537
18	WDR7	2105	1575	1129	446	7.64933	0.00219557
8	LINC01608	219	164	62	102	7.54633	0.00219756
17	MYO1D	763	600	257	343	7.10352	0.00234142
19	SHISA7	12	10	8	2	6.29895	0.00243505
3	TMCC1	713	485	285	200	7.79524	0.00245946
1	CCDC27	57	54	13	41	6.47011	0.00255958
4	TMPRSS11F	339	211	94	117	5.88163	0.00261706
15	SNORD115-3	15	10	8	2	5.80535	0.00264677
13	LINC00421	6	4	1	3	4.64812	0.00266887
5	LOC102546299	326	244	55	189	7.43103	0.0027664
13	TSC22D1-AS1	8	8	6	2	5.99433	0.00278433
2	KIF3C	212	174	76	98	6.71127	0.00288579
17	CLEC10A	22	21	13	8	6.51086	0.00292967
19	RFPL4A	4	4	3	1	6.03793	0.00293283
6	PDSS2	1498	995	481	514	7.18748	0.00294946
6	GMPR	274	196	120	76	6.22209	0.00297529
4	SCARB2	419	241	96	145	7.10378	0.00301928
10	LINC01515	1249	876	533	343	6.99997	0.00309438
15	SNORD115-13	19	15	12	3	7.0019	0.00318153
3	HLTF-AS1	122	76	48	28	6.08398	0.00321352
8	RDH10	339	243	121	122	6.94117	0.00324902
6	ROS1	554	430	154	276	6.98618	0.00328408
15	SNORD115-11	48	43	39	4	6.57889	0.00328526
15	SNORD115-29	48	43	39	4	6.57889	0.00328526
15	SNORD115-36	48	43	39	4	6.57889	0.00328526
15	SNORD115-43	48	43	39	4	6.57889	0.00328526
8	FER1L6-AS2	439	323	126	197	7.30338	0.00329351
16	RSPRY1	106	92	54	38	6.92493	0.00329679
6	MICA	430	348	159	189	7.351	0.00329827
11	PGAP2	117	94	26	68	6.03994	0.00330329
5	SHROOM1	27	23	16	7	5.73164	0.00332777
17	MED11	8	6	4	2	5.83159	0.00337121
6	LOC730101	55	41	10	31	6.5818	0.00342698
7	HOXA13	14	10	7	3	6.00247	0.00343678
11	MS4A12	103	76	15	61	6.23241	0.00344481
20	SNRPB	37	27	10	17	5.43592	0.00348723
1	CDCP2	174	134	88	46	6.71519	0.00349342
8	LOC102467222	4	4	3	1	5.08357	0.0034982
2	WDSUB1	395	311	183	128	6.34617	0.00355879
17	BCL6B	33	24	15	9	6.36496	0.00364817
4	ADAM29	224	151	67	84	6.93347	0.00374236
2	MSL3P1	34	24	5	19	5.27558	0.00376493
7	LAT2	13	12	4	8	6.80219	0.00381426
7	LEP	52	41	29	12	5.79192	0.00393803
3	HLTF	383	264	165	99	6.09504	0.00404523
8	LOC101927040	413	276	94	182	7.16534	0.00409165
8	RDH10-AS1	259	183	94	89	6.67538	0.00418172
10	CUL2	348	189	32	157	6.59399	0.00423708
16	LINC00304	78	39	22	17	6.11241	0.00424214
2	CACNB4	1289	886	498	388	6.71701	0.00432722
1	LCK	59	51	46	5	6.3857	0.0043601
6	CCDC28A	107	86	51	35	5.94811	0.00436445
19	SPINT2	106	97	49	48	6.72931	0.00446533
20	ZMYND8	231	177	109	68	6.33772	0.00446963
1	HSPA6	4	3	1	2	5.13283	0.00448437
15	SNORD115-7	14	10	6	4	5.48178	0.00451957
15	SNORD115-2	11	8	6	2	6.52749	0.00458109
7	PARP12	139	130	76	54	5.85678	0.00458175
14	SLC35F4	1834	1440	630	810	7.23723	0.00470189
16	CTF1	15	12	7	5	5.07633	0.00470213
19	CATSPERG	195	162	117	45	6.08344	0.00471999
13	LOC101929140	247	210	121	89	5.87321	0.0047376
11	HNRNPKP3	61	38	19	19	6.2117	0.00474492
8	FAM110B	484	405	270	135	7.02249	0.00475238
19	DPP9	164	114	69	45	5.6413	0.00475735
16	CPNE2	255	236	152	84	6.85573	0.00499519
1	CENPL	104	82	63	19	5.7303	0.00500026
5	LOC101928569	107	80	29	51	5.83911	0.00500451
18	DTNA	1768	1253	527	726	8.18836	0.00500673
19	IRGQ	25	21	13	8	5.85261	0.00503737
19	SPRED3	53	46	39	7	5.75877	0.00511223
1	NR0B2	7	7	2	5	5.47835	0.00530083
16	ADAMTS18	1512	1035	395	640	7.15452	0.00530837
1	CAMSAP2	406	330	135	195	6.42177	0.00557214
4	LOC550113	162	97	54	43	5.26558	0.00557602
19	DYRK1B	27	21	4	17	5.39536	0.00571043
15	RPP25	5	2	1	1	4.88253	0.00573941
6	TRIM40	265	242	149	93	5.62575	0.00575184
6	TRIM10	125	106	73	33	5.68997	0.00575724
18	LOC105667213	71	60	32	28	6.29938	0.00580825
5	TRIM52-AS1	15	15	5	10	5.08753	0.0058178
11	OR52B4	11	6	2	4	5.04764	0.00585047
8	KCTD9	110	102	41	61	5.49791	0.00588121
1	LOC100129138	50	39	19	20	5.48922	0.00595531
11	ZP1	29	23	13	10	5.43558	0.00599319
3	HYAL1	54	33	23	10	5.4575	0.00599436
3	NR2C2	292	191	69	122	6.40855	0.00600923
11	OR4D5	24	14	6	8	5.07692	0.00605247
14	ALKBH1	249	169	48	121	6.12611	0.0061165
4	KLF3-AS1	231	177	70	107	6.24018	0.00611732
11	OR52R1	27	24	10	14	5.84842	0.00612672
3	FAM198A	406	293	135	158	5.98103	0.00622377
5	P4HA2-AS1	55	30	19	11	5.26353	0.00639872
4	HAND2-AS1	62	45	11	34	5.0016	0.00642135
6	LY6G6D	20	15	13	2	5.33103	0.00643772
14	SNW1	282	181	45	136	6.48424	0.006452
16	PRSS8	10	9	5	4	5.17003	0.00648143
8	CDCA2	219	205	115	90	5.35407	0.00652685
1	PLA2G2D	7	5	1	4	5.20166	0.00653737
14	ACOT2	29	27	21	6	5.5704	0.00655985
7	RFC2	26	25	10	15	6.2044	0.00660694
2	MEIS1	408	289	118	171	6.11708	0.00666545
10	PAPSS2	380	255	114	141	6.1844	0.00675048
12	WNK1	532	411	156	255	5.83003	0.00679023
3	SACM1L	368	272	108	164	6.37631	0.00685048
5	SLC36A3	217	189	99	90	5.50114	0.00685685
2	LIMS2	165	129	94	35	5.98207	0.00687651
3	SLC38A3	59	37	22	15	5.69979	0.00694934
12	DDX11	389	321	94	227	6.3491	0.00701094
7	SLC13A4	254	169	92	77	5.85933	0.00703302
16	VPS9D1-AS1	26	18	15	3	5.29783	0.00709873
19	FAM98C	44	42	36	6	5.41887	0.0071486
17	LRRC37B	36	27	10	17	5.95998	0.00715707
4	SYT14P1	19	8	4	4	4.98751	0.00722261
1	C1orf127	77	76	21	55	5.05248	0.00726396
3	TOPBP1	254	222	104	118	5.68286	0.0073116
1	DCST2	41	34	20	14	5.67991	0.00733792
6	PGK2	12	8	5	3	4.87565	0.00738816
13	ARGLU1	25	13	8	5	5.23673	0.00741473
18	ATP5A1	115	98	38	60	5.24827	0.00742771
3	RBSN	101	83	65	18	5.46383	0.00745727
3	B3GALNT1	118	66	33	33	5.26993	0.00786905
17	PRR29	4	4	3	1	3.95963	0.00794502
8	SYBU	739	506	305	201	5.58245	0.00796927
3	LINC01471	200	148	60	88	5.47701	0.00806893
3	EIF5A2	82	54	20	34	5.60817	0.00811321
15	SNORD115-1	6	4	3	1	4.69071	0.0081151
17	UTP18	131	109	51	58	5.13797	0.00819512
17	PRR29-AS1	3	3	2	1	3.95963	0.00824438
4	KLB	10	7	4	3	4.98145	0.00826921
11	SLC22A24	253	249	35	214	5.02718	0.00830902
2	CFAP65	78	73	41	32	5.47231	0.00855801
16	LOC100996338	154	116	30	86	5.19177	0.00858877
1	AMPD1	114	90	54	36	5.77852	0.00860495
14	GTF2A1	159	124	68	56	5.44409	0.00861933
1	CSMD2-AS1	55	53	18	35	6.02407	0.00876698
16	AFG3L1P	243	174	71	103	5.38142	0.00882997
2	LOC388942	150	129	37	92	4.81544	0.00888798
2	NXPH2	345	294	111	183	5.4398	0.00905463
4	KLF3	412	308	134	174	6.27669	0.00906084
3	ABHD6	346	253	59	194	6.46891	0.00911865
6	IL17A	21	16	7	9	4.6305	0.00929239
17	TMEM98	78	45	13	32	5.34468	0.00931536
1	ENAH	671	470	231	239	7.3378	0.00933171
8	KIAA1456	1008	654	313	341	6.18418	0.00935366
2	HOXD12	10	8	4	4	4.99827	0.00937202
2	ASXL2	506	384	195	189	5.1322	0.00942091
14	C14orf178	61	39	9	30	5.6708	0.00947559
1	KLHL20	322	259	204	55	5.52031	0.00950233
3	KAT2B	719	539	150	389	6.51322	0.00957378
3	IQCJ-SCHIP1	3757	2272	1246	1026	6.43875	0.00961919
19	UBXN6	44	39	12	27	5.09774	0.00967161
17	MIR10A	6	4	3	1	4.93041	0.00971114
16	STX1B	60	44	20	24	5.08026	0.00975676
2	CWC22	206	173	43	130	5.66435	0.00984465
5	CDHR2	174	125	34	91	5.53901	0.00991783
12	ACVR1B	118	85	58	27	5.03199	0.0100137
11	PRPF19	66	52	33	19	5.34657	0.0100291
1	IPO9	636	466	255	211	6.96329	0.0101515
3	EFCAB12	188	158	109	49	4.9331	0.0102784
10	LINC00700	62	54	22	32	4.87894	0.0104056
14	GZMH	32	20	8	12	4.85147	0.0104732
7	LOC100133091	31	13	10	3	4.84238	0.0104784
18	LOC102724913	330	269	40	229	5.29627	0.0105151
18	SERPINB4	36	23	20	3	4.43759	0.0106936
11	TMEM86A	16	16	11	5	4.94458	0.0107085
16	FBXL19	72	48	27	21	5.07056	0.0107259
3	RPP14	132	97	42	55	5.20705	0.0107445
16	NUP93	443	274	119	155	5.46718	0.0107889
3	GYG1	201	127	84	43	5.52858	0.0108284
7	ZNF800	121	77	19	58	5.66621	0.010943
2	CNNM4	124	83	34	49	5.47607	0.0109544
6	MEP1A	263	202	121	81	5.27203	0.0110127
11	TMEM109	33	28	21	7	5.00202	0.0110535
4	SLAIN2	392	292	155	137	4.88736	0.011066
6	PACRG-AS3	55	44	10	34	4.8392	0.0110971
10	LINC01164	61	60	31	29	5.25101	0.0111059
5	GPRIN1	36	17	8	9	4.86506	0.0111417
3	TBC1D5	1939	1364	848	516	4.64108	0.0111735
11	OR51F1	44	42	9	33	5.00284	0.0113648
15	SNORD115-8	25	20	14	6	5.00379	0.0113657
1	A3GALT2	69	50	21	29	5.3576	0.0114178
2	FAM117B	533	347	224	123	5.75733	0.0116738
16	SPATA33	111	71	32	39	5.38042	0.0118099
3	TMEM108-AS1	66	40	20	20	5.41	0.0119178
1	ZBTB48	36	28	23	5	5.02893	0.0119641
13	PROZ	52	33	8	25	4.81669	0.0119782
7	LINC01372	27	21	3	18	4.63269	0.0119887
5	CCNJL	428	288	151	137	6.63902	0.0120043
20	ARHGAP40	135	113	58	55	6.30168	0.0120743
11	MMP20	390	299	97	202	6.367	0.0120795
16	CDIPT-AS1	7	6	2	4	4.42427	0.0121051
7	EIF3B	106	78	19	59	5.08848	0.0121953
19	ZNF85	334	286	144	142	5.02773	0.0122938
15	MCTP2	930	666	251	415	6.93684	0.0123488
13	N6AMT2	246	203	75	128	4.86595	0.0124671
1	LDLRAD1	70	48	27	21	4.59765	0.012525
15	SNORD115-17	36	24	22	2	5.02972	0.0125272
15	SNORD115-18	36	24	22	2	5.02972	0.0125272
15	SNORD115-19	36	24	22	2	5.02972	0.0125272
9	ALG2	10	10	2	8	4.09552	0.0125534
7	NUP205	644	500	367	133	5.41171	0.0126196
7	CYCS	46	33	23	10	5.68434	0.0126882
2	COL5A2	767	462	194	268	5.32134	0.0127122
19	KCNK6	56	39	23	16	5.14478	0.012725
17	FLII	48	38	25	13	4.9732	0.0128445
18	SERPINB10	158	112	55	57	4.49303	0.0128841
16	SEZ6L2	15	10	6	4	4.24359	0.0129019
7	LINC01287	98	66	34	32	4.9997	0.0129253
15	LOC100419583	27	19	11	8	5.01777	0.0130273
1	KANK4	566	459	198	261	6.00756	0.0130966
7	C7orf31	394	300	119	181	6.46858	0.0131291
8	GNRH1	18	15	10	5	4.74124	0.0131393
2	FLJ33534	233	166	80	86	5.26387	0.0132118
17	HOXB4	20	13	10	3	5.27418	0.0132123
5	SLC6A19	26	25	12	13	4.58412	0.0132478
7	DPY19L1	397	333	102	231	5.06844	0.0132513
2	GPR148	8	7	6	1	4.24724	0.0133116
16	BCKDK	16	11	6	5	4.64625	0.0133755
17	HOXB3	93	60	34	26	5.14881	0.0134776
17	PSMC3IP	21	14	7	7	4.32026	0.01351
16	CDIPT	9	8	3	5	4.59174	0.0135429
8	LINC01607	125	73	13	60	5.53405	0.0135776
15	SNORD115-15	154	116	114	2	5.14009	0.0135998
15	SNORD115-21	154	116	114	2	5.14009	0.0135998
3	PRRT3-AS1	20	17	11	6	4.84803	0.0136599
8	RAD21-AS1	20	18	15	3	4.54352	0.0136724
2	LOC101927967	3341	2317	1103	1214	6.37124	0.0137261
3	PLOD2	416	326	112	214	5.53341	0.0139941
2	HS1BP3	182	158	55	103	5.36496	0.014037
3	LSAMP	3015	2005	929	1076	7.66168	0.0140617
3	IQCJ	1045	583	278	305	5.57889	0.0140751
11	ANGPTL5	111	84	55	29	5.06185	0.0141031
11	MS4A13	115	89	32	57	5.03137	0.0141152
10	PNLIPRP2	140	118	28	90	5.06398	0.0141374
3	IQCF1	25	22	8	14	4.65123	0.0141724
17	TAX1BP3	2	2	1	1	4.05461	0.0141814
2	EHD3	72	65	12	53	4.68457	0.0142164
6	HIVEP2	711	551	225	326	6.99916	0.0142568
4	HAND2	77	57	20	37	4.57472	0.0142622
16	RGS11	14	13	4	9	4.43973	0.014264
4	FNIP2	492	262	159	103	5.24765	0.0143004
3	MRPS25	54	45	22	23	4.99419	0.0144659
17	LLGL1	112	82	45	37	4.83991	0.0144775
6	MDC1-AS1	50	42	40	2	5.26266	0.0144876
3	LOC401052	19	19	6	13	4.7307	0.0145929
8	ZMAT4	1768	1253	474	779	7.10308	0.0145935
2	MIR7853	2528	1900	909	991	7.65119	0.0147792
20	CST3	66	50	20	30	4.76142	0.0148066
19	PRODH2	20	14	6	8	4.97042	0.0149839
5	NEURL1B	175	159	59	100	5.34453	0.0149849
19	RSPH6A	122	87	39	48	5.21652	0.0149917
1	C1orf229	30	23	11	12	4.91236	0.0150042
9	LOC100506422	289	212	110	102	5.2777	0.015008
11	OR51S1	23	20	7	13	4.83527	0.0150107
10	SH3PXD2A	1100	831	406	425	7.06028	0.0150198
17	ALOX12B	57	44	18	26	5.20724	0.0152224
9	LINC00961	20	14	4	10	4.79086	0.0152277
5	C1QTNF2	213	136	59	77	5.497	0.015284
13	VPS36	262	174	152	22	4.64024	0.0153072
15	SNORD115-14	21	17	16	1	5.44257	0.015347
11	LOC102724301	39	32	9	23	4.48733	0.0153797
16	CCL22	64	52	34	18	5.71258	0.0154091
3	USP19	34	17	10	7	4.63519	0.0154752
9	GLIS3-AS1	14	12	9	3	4.38535	0.0156252
1	PARK7	108	78	39	39	4.71647	0.0156518
19	ZNF132	45	29	11	18	4.58115	0.0157298
5	MIR3912	8	6	5	1	4.37175	0.0157306
5	LOC101929505	385	310	141	169	5.07937	0.0157354
16	CLDN9	3	2	1	1	4.02223	0.0157417
1	C1orf195	49	41	15	26	4.527	0.0157438
3	PRRT3	30	27	18	9	4.83366	0.0157764
1	MKNK1-AS1	134	103	67	36	5.11052	0.0157814
13	TSC22D1	441	360	145	215	5.80362	0.0158177
11	RAB39A	160	130	60	70	5.30675	0.0159016
17	ABHD15	3	3	1	2	4.01152	0.0159356
7	CLIP2	42	38	7	31	4.9232	0.0160066
14	RGS6	3887	2809	1335	1474	7.5141	0.0160511
12	LOC100996671	272	244	133	111	4.70968	0.0160858
22	POLDIP3	128	69	32	37	5.07134	0.0160998
9	IFNA8	11	10	4	6	4.26638	0.0161376
13	MYO16-AS1	18	11	7	4	4.24939	0.0162464
4	SLC30A9	537	411	197	214	4.93503	0.0162819
2	LOC1720	8	6	5	1	4.4667	0.0162854
17	MBTD1	280	234	103	131	4.65539	0.016318
16	MVP	32	32	6	26	4.32509	0.0163278
15	C15orf32	180	143	78	65	5.64491	0.0164801
4	LOC439933	146	99	72	27	4.84416	0.0165283
17	RHBDL3	283	220	102	118	5.40508	0.0165283
11	TTC17	543	380	226	154	5.33429	0.0165512
16	FBXL19-AS1	19	11	8	3	4.39713	0.0166819
15	TRIM69	200	149	84	65	5.11534	0.0167122
4	SORCS2	3234	2604	1069	1535	8.61317	0.0167337
1	TP73	112	104	44	60	4.88147	0.0167843
5	NUP155	422	270	177	93	4.78979	0.0167932
6	HCG26	48	44	6	38	5.21637	0.0168204
3	LIMD1-AS1	55	34	24	10	5.66453	0.0169848
10	PRAP1	36	29	25	4	4.79611	0.0170219
3	TNIK	1505	1131	515	616	6.38817	0.0170846
7	HOTTIP	36	18	6	12	4.61866	0.0171413
12	DDX11-AS1	244	191	69	122	5.69741	0.0172031
10	LINC00200	60	44	26	18	4.82113	0.0172146
10	AIFM2	47	40	21	19	5.41549	0.0172269
6	MLIP-IT1	57	44	20	24	4.69825	0.0172371
18	HAUS1	117	77	36	41	4.47042	0.0173617
17	HS3ST3A1	207	188	8	180	4.82873	0.0173645
2	EPT1	179	160	93	67	4.74838	0.0175346
6	RNF182	133	127	40	87	5.40697	0.0176208
16	MIR138-2	8	8	7	1	4.01211	0.0177981
2	LOC101927795	123	84	50	34	4.83183	0.0178375
17	TMEM105	115	105	54	51	4.89851	0.0178548
5	SCGB3A2	42	34	7	27	4.43391	0.0178703
1	ERRFI1	56	39	19	20	4.44382	0.0179008
7	CACNA2D1	2766	2070	1060	1010	7.44574	0.0179746
10	HHEX	15	13	9	4	4.59074	0.0180175
5	GLRX	53	29	14	15	4.75973	0.01812
15	LOC104613533	19	15	6	9	4.12758	0.0181316
12	CRACR2A	764	648	215	433	6.94235	0.0181646
6	TSPYL4	31	25	13	12	4.69368	0.0181824
15	ANKRD34C-AS1	275	199	65	134	5.59725	0.018226
16	CHMP1A	118	89	46	43	4.45239	0.0182382
20	CST9	29	18	5	13	4.08965	0.0182398
16	KAT8	53	42	19	23	4.28736	0.0182961
6	HLA-C	260	257	102	155	4.914	0.0183025
14	GSKIP	42	35	6	29	4.3319	0.0183478
12	SPRYD3	28	24	12	12	4.70084	0.0183721
1	TCEA3	156	136	76	60	4.85702	0.0183779
3	AZI2	84	40	19	21	4.32451	0.0183862
6	LOC101927950	15	10	2	8	4.07717	0.0184237
6	NRM	32	28	24	4	5.00973	0.0184785
8	ZC2HC1A	255	164	73	91	4.80236	0.0185138
19	ZNF576	11	9	6	3	4.44163	0.0187283
6	LOC153910	516	442	274	168	4.81995	0.0187467
19	NLRP2	154	107	18	89	4.55736	0.0187596
10	KCNMA1-AS2	59	40	13	27	4.58081	0.018844
6	NEU1	11	9	6	3	4.52075	0.0188757
6	NOTCH4	238	189	95	94	6.18471	0.0189281
2	RBM45	58	47	23	24	5.39613	0.018945
4	LOC401127	19	18	9	9	4.62777	0.0189718
15	MESDC2	5	5	2	3	3.29223	0.0190748
16	ORAI3	11	6	5	1	4.06783	0.0191367
11	OR5M1	18	9	2	7	4.29316	0.0191654
9	LOC286359	52	45	5	40	4.35093	0.0191956
18	SERPINB3	39	26	21	5	3.82934	0.0192612
17	WNK4	39	33	32	1	4.01379	0.0193169
20	TMC2	663	550	238	312	5.30928	0.0193891
4	LRAT	11	9	8	1	4.23615	0.0195172
11	NAV2-AS2	12	7	4	3	4.11363	0.0195195
16	MT1L	9	9	5	4	4.37303	0.0195287
1	LOC101928995	28	20	10	10	5.20506	0.0195596
17	LLGL2	231	185	65	120	5.26128	0.0195793
16	MT3	15	10	5	5	4.42651	0.0197012
13	AMER2	15	14	11	3	5.21296	0.019738
4	RAP1GDS1	1075	722	518	204	5.56451	0.0198568
19	BTBD2	19	12	4	8	5.09632	0.0198587
8	DPYS	528	415	239	176	5.68558	0.0200452
5	CCT5	118	85	13	72	4.58549	0.0201105
17	PLEKHM1P1	32	16	3	13	3.80903	0.0201123
9	FRMD3	1855	1278	439	839	6.93031	0.0201718
21	KCNJ15	352	296	142	154	4.5987	0.0201948
13	LINC00381	125	84	29	55	5.48274	0.0203155
6	MLIP	1430	841	428	413	5.86432	0.0203902
12	MIR5700	15	12	3	9	4.41218	0.0204123
4	FAM149A	97	51	19	32	4.66388	0.0204216
8	RAD21	202	159	125	34	4.32851	0.0204723
13	CKAP2	171	124	109	15	4.39086	0.0204757
19	CHAF1A	97	92	35	57	4.40376	0.0204767
2	GPR17	16	11	9	2	4.16083	0.0205752
18	PIK3C3	343	226	94	132	4.29667	0.0206198
10	AP3M1	101	64	16	48	4.20183	0.0207697
14	LRRC74A	169	134	42	92	5.43801	0.0208274
5	POLR3G	174	98	32	66	5.72064	0.020906
7	AKR1D1	218	143	58	85	4.90162	0.0209529
6	PLAGL1	575	424	199	225	5.97256	0.0210625
2	TMEM178A	268	126	94	32	4.71081	0.0211912
13	TMCO3	539	459	124	335	4.2412	0.0211924
6	SNX9	456	386	124	262	4.76462	0.0212132
22	YWHAH	76	52	25	27	4.67166	0.0212154
13	MIR4703	8	4	1	3	3.81274	0.0212363
11	SIPA1	47	36	19	17	4.98031	0.0212617
4	PCDH18	15	13	2	11	4.18376	0.0212744
6	HSPA1L	41	34	27	7	5.15471	0.0212866
6	HSF2	125	80	22	58	5.20774	0.021302
19	CYP4F2	199	141	56	85	4.59565	0.0213047
2	AOX2P	477	314	91	223	5.70819	0.0213598
1	IPO9-AS1	380	270	125	145	6.29155	0.0213616
15	RHOV	10	8	5	3	3.78311	0.02138
5	SEMA6A	635	483	303	180	6.13219	0.0213891
15	ANKRD34C	310	220	74	146	5.65115	0.0213941
22	FBXO7	109	85	10	75	4.55277	0.0214228
7	CPA5	137	110	27	83	4.63978	0.0214697
1	LOC102724571	6	6	4	2	3.99235	0.0215174
3	H1FOO	79	50	31	19	4.98611	0.0215786
11	CD44	522	351	151	200	6.42307	0.0216537
6	BAK1	53	42	23	19	4.93478	0.0217333
18	LOC729950	270	195	126	69	4.65622	0.0218625
16	CDT1	40	32	16	16	4.69804	0.0219232
17	ASGR2	102	90	19	71	5.08737	0.0220567
11	ANKRD49	36	24	14	10	4.32686	0.0221462
19	CCDC105	176	151	48	103	4.94667	0.0221933
6	TMEM14A	96	62	13	49	4.77042	0.0222078
4	DCAF4L1	28	22	13	9	4.47419	0.0222676
12	LOC100652999	8	4	3	1	3.9448	0.0223109
11	CUL5	456	312	152	160	5.40862	0.0226487
22	SERHL2	111	56	24	32	4.39108	0.0227705
15	SNORD115-16	16	11	10	1	4.69063	0.0228136
15	MRPL42P5	3	2	1	1	3.34134	0.0228317
11	SERGEF	756	520	192	328	6.45868	0.0228411
4	DCAF16	47	24	12	12	4.11117	0.0228444
4	LINC01091	1429	842	315	527	5.45139	0.0229549
3	TMCC1-AS1	55	45	29	16	4.62766	0.0230319
9	ACER2	148	124	58	66	4.44709	0.0231162
11	PRCP	432	319	176	143	4.64197	0.0231166
15	SEMA6D	3356	2392	1365	1027	5.79882	0.0231259
11	MRPL17	62	38	14	24	4.33638	0.0232332
19	ZNF737	155	139	43	96	4.76494	0.0232572
5	HTR1A	10	8	5	3	4.09546	0.023269
16	ERN2	29	25	21	4	4.46933	0.0233005
10	KIF11	317	273	130	143	5.15695	0.0233233
22	HSFY1P1	19	16	4	12	3.78245	0.0233578
14	LINC00645	146	125	80	45	4.9944	0.0234286
6	AGER	29	28	18	10	5.01357	0.0234858
17	RPS6KB1	167	120	50	70	4.82659	0.0235967
4	CLCN3	445	366	179	187	4.92555	0.0236174
2	ZNF514	13	10	5	5	4.27929	0.023641
4	NUP54	336	265	37	228	4.60174	0.0237686
17	LOC101927239	66	49	11	38	4.65098	0.0238146
16	STX4	19	15	5	10	4.06202	0.0238153
11	OR51V1	19	19	10	9	4.29629	0.0239038
15	LOC101928134	47	35	16	19	4.56051	0.023941
20	VSTM2L	75	63	38	25	5.11834	0.023947
19	ZNF816	4	4	3	1	4.52393	0.0239752
19	ZNF816-ZNF321P	4	4	3	1	4.52393	0.0239752
19	KLK10	37	35	6	29	4.15748	0.0240063
2	MPP4	238	188	107	81	5.2991	0.0243851
19	WDR87	89	53	28	25	4.39223	0.0244247
4	YTHDC1	109	73	42	31	4.33836	0.0244463
3	LPP	2577	1791	694	1097	7.77245	0.0245126
10	C10orf11	4421	2911	1589	1322	7.37984	0.0246291
7	CPA1	44	27	7	20	4.20124	0.0247039
5	PLAC8L1	79	48	3	45	3.78808	0.0248176
17	KRTAP9-2	12	4	2	2	3.75534	0.0248187
17	SH3GL1P1	2	2	1	1	3.02827	0.0248421
6	EGFL8	4	2	1	1	3.70877	0.024848
14	MYH6	109	75	36	39	4.57577	0.0249005
20	NDUFAF5	186	136	80	56	4.34977	0.0249537
4	SMIM20	60	44	15	29	4.37071	0.0249773
17	RAMP2	16	8	7	1	3.94995	0.0250253
1	RNF207	23	23	20	3	4.7652	0.0250374
3	CRELD1	30	25	11	14	4.56031	0.0250585
1	ATP1A1	110	100	95	5	4.15638	0.025092
6	EHMT2	103	85	65	20	5.5999	0.0251802
19	NFKBIB	11	9	4	5	4.26166	0.0251806
17	CCR10	14	9	6	3	3.82251	0.0252753
17	CD300A	47	39	24	15	4.23499	0.0252805
1	CCDC30	786	556	246	310	5.47663	0.0254155
15	ST8SIA2	343	249	135	114	5.21089	0.0255541
6	HLA-DMA	40	35	23	12	4.93833	0.0255565
21	MIR3197	3	3	2	1	3.70952	0.025593
17	TBC1D29	23	19	13	6	3.95106	0.0256793
11	API5	121	87	53	34	4.934	0.0257863
17	GPRC5C	62	47	34	13	4.4368	0.0257898
16	HSD3B7	9	8	3	5	3.72576	0.0258205
2	LINC01248	73	60	31	29	3.95841	0.0259949
3	ATP11B	542	273	66	207	5.3045	0.0260127
14	TC2N	318	240	150	90	4.26686	0.026064
7	LOC100129148	40	38	8	30	4.04995	0.0261342
15	LINC01584	143	129	97	32	4.23782	0.0261916
5	COL23A1	2203	1598	761	837	7.27587	0.0262098
5	GDNF	390	279	103	176	4.97154	0.0262176
11	OR10G8	23	16	14	2	3.95081	0.0262582
5	LOC101927488	119	69	31	38	4.45003	0.0262915
3	GHRL	9	8	3	5	3.97705	0.0263829
17	CCL8	20	12	6	6	4.11344	0.0263927
5	TMEM161B	827	596	358	238	5.23972	0.0264028
19	ZNF430	238	149	71	78	4.09195	0.0264271
3	PRICKLE2-AS2	16	14	9	5	4.04756	0.0264407
8	FABP12	62	50	39	11	4.32526	0.0264725
4	CXCL13	244	192	99	93	5.60426	0.0266571
1	KMO	153	140	46	94	4.69753	0.0266806
11	NDUFV1	31	19	16	3	3.82341	0.026909
1	HMGB4	14	12	7	5	4.34007	0.0269567
20	CTCFL	99	73	56	17	4.33658	0.0269605
15	GLDN	472	373	239	134	5.00833	0.0270165
8	NKX6-3	10	9	8	1	4.01291	0.0270366
2	SULT1C4	69	40	28	12	4.00316	0.0270655
2	HJURP	116	98	33	65	5.10061	0.027116
14	CTSG	27	18	7	11	4.01553	0.0271585
6	LINC01108	5	5	2	3	4.15093	0.0271743
3	COL7A1	64	43	37	6	4.71693	0.0272907
19	SIGLECL1	87	68	34	34	4.73593	0.027311
9	DCAF10	416	256	80	176	4.7841	0.0273646
8	LOC100287015	67	49	19	30	4.55988	0.0274715
7	MIR4468	9	5	3	2	4.01754	0.0276422
19	QPCTL	61	42	24	18	4.59053	0.0276447
11	MRGPRG-AS1	37	25	11	14	3.95798	0.0276558
12	KRT19P2	13	11	6	5	4.07192	0.0277193
7	C7orf73	92	77	45	32	4.27094	0.0277928
5	LINC00992	1295	867	399	468	5.44373	0.0279269
3	FANCD2OS	99	75	30	45	4.56701	0.0279455
22	ASPHD2	87	74	37	37	4.86749	0.028052
2	LOC101926966	150	119	42	77	4.65878	0.0280755
16	LOC101929613	8	8	6	2	3.75303	0.0280825
19	GMFG	37	35	22	13	4.66282	0.0284139
17	MIR497HG	7	6	5	1	3.65128	0.02845
3	SST	13	8	2	6	3.64759	0.0285527
7	MIR183	12	10	9	1	4.002	0.028667
10	PSAP	236	172	92	80	5.04753	0.0287612
19	CLEC4M	42	35	6	29	4.0224	0.0287761
12	MIR4302	8	8	1	7	3.00246	0.028796
5	CTD-2297D10.2	13	10	1	9	3.60017	0.0287979
3	LARS2-AS1	119	92	54	38	5.41399	0.0288126
13	LOC103191607	51	26	22	4	3.84874	0.0288994
19	ZNF226	77	57	49	8	4.08434	0.0289079
14	SLIRP	67	48	12	36	4.34698	0.0289593
4	GPAT3	99	63	22	41	4.65553	0.0289772
16	LINC01571	62	58	11	47	4.15178	0.0290054
14	AHNAK2	177	111	58	53	4.41029	0.0290695
1	ZNF670	8	4	3	1	3.98175	0.0290897
2	THUMPD2	261	173	108	65	3.95995	0.0290921
12	ZDHHC17	350	297	182	115	3.88274	0.0291336
16	POLR2C	52	38	23	15	4.54745	0.0292488
17	MAPK7	7	3	2	1	3.37208	0.0292686
16	LOC400558	42	39	31	8	4.55363	0.0292807
10	STAM	588	362	108	254	4.72427	0.0293241
22	DUSP18	103	73	38	35	4.5135	0.0293569
19	ZNF441	143	90	38	52	3.7876	0.0293802
6	ATXN1	2163	1665	911	754	7.73403	0.0294331
11	MS4A14	156	104	48	56	4.07584	0.0294543
4	ZNF518B	104	76	54	22	4.76163	0.0294578
6	SYNJ2-IT1	8	8	4	4	3.83	0.0294685
8	ANK1	1164	881	485	396	6.07538	0.0295406
6	F13A1	813	608	180	428	6.68424	0.0296453
6	SLC39A7	20	15	12	3	4.41857	0.030006
2	LOC101929551	66	42	19	23	4.08585	0.030018
9	TUSC1	26	22	3	19	3.09607	0.0300287
1	ZBTB7B	30	26	16	10	4.68946	0.0300828
20	LOC101929486	316	279	105	174	5.42811	0.0300958
7	FAM180A	121	100	66	34	4.68436	0.0301472
1	CLCN6	254	218	78	140	4.97481	0.0301534
10	FANK1-AS1	7	5	3	2	3.80509	0.0302047
1	CADM3	88	87	54	33	4.66656	0.0302274
14	CGRRF1	35	23	8	15	3.90585	0.0304068
6	PKIB	1149	757	264	493	6.80791	0.0305392
10	C10orf105	128	89	69	20	4.27997	0.0306149
4	WDR17	724	528	262	266	4.40743	0.0306333
7	C7orf55-LUC7L2	262	235	60	175	4.02459	0.030677
19	DDX49	28	18	6	12	3.96683	0.0307727
14	THTPA	9	8	1	7	2.87403	0.0309703
11	OR51T1	12	5	3	2	3.49712	0.0310686
6	VIP	29	21	11	10	4.27946	0.0310914
13	THSD1	190	123	112	11	4.13833	0.0310951
11	GUCY1A2	1782	1360	728	632	5.33245	0.0311503
7	ZNF467	30	24	9	15	3.69852	0.0311553
10	NEBL	1632	1242	610	632	5.96211	0.0311719
12	CLEC9A	106	56	13	43	3.78131	0.0312031
6	MIR1202	11	8	5	3	3.88379	0.0312121
5	LOC102467147	151	124	62	62	4.59779	0.0312155
5	SEMA6A-AS1	143	118	69	49	4.86639	0.0313036
14	LOC100129345	31	29	1	28	3.65	0.0313973
9	AQP3	34	28	12	16	4.51079	0.0314365
12	TNS2	21	17	10	7	4.17409	0.0314435
20	RALGAPA2	518	448	418	30	4.10879	0.0314897
1	TMEM51-AS1	343	282	144	138	3.97511	0.0315572
13	KBTBD6	7	5	4	1	3.85092	0.0315809
8	NCOA2	1453	723	363	360	5.97534	0.0316125
3	LARS2	711	569	359	210	5.23151	0.0316593
20	ZNF663P	9	8	3	5	3.82386	0.0316687
2	PHOSPHO2	25	17	6	11	3.94419	0.0317789
8	UBXN2B	215	136	72	64	4.2301	0.0317814
21	SAMSN1	630	527	285	242	5.36273	0.0318007
13	SPACA7	378	275	144	131	4.11435	0.031907
3	TRH	25	23	12	11	3.55762	0.0319779
19	YIF1B	67	52	29	23	4.36165	0.0319838
17	NXN	676	596	236	360	5.71176	0.0320011
22	SRRD	36	32	22	10	4.52163	0.0320235
2	LOC101927482	26	17	9	8	3.90835	0.0321201
11	OR51A7	22	16	6	10	4.03776	0.0321858
9	COL27A1	819	608	232	376	6.85588	0.032249
11	NUP98	623	432	162	270	4.64183	0.0325387
4	TSPAN5	590	462	235	227	5.20184	0.0325734
2	CERS6-AS1	47	36	22	14	4.03553	0.0325746
19	DCAF15	3	2	1	1	3.11879	0.0326068
7	LUC7L2	267	241	65	176	3.96846	0.032618
19	ERICH4	15	12	6	6	3.70588	0.0327058
4	CLNK	1095	827	300	527	5.40321	0.0327478
7	KMT2C	392	310	285	25	3.56907	0.0327746
3	WDR82	71	65	35	30	4.61117	0.0328605
12	OAS1	25	25	11	14	3.86297	0.0329414
9	LOC100499484-C9ORF174	589	458	138	320	4.71113	0.0329471
7	ATP5J2	42	23	19	4	4.33465	0.0329831
15	SNUPN	74	57	14	43	3.94786	0.0330079
6	LY6G6E	28	18	14	4	4.61563	0.033011
9	NFIL3	42	36	4	32	3.91797	0.0330299
9	CCDC180	27	21	9	12	3.84087	0.0330811
7	DPY19L2P1	149	76	54	22	4.02556	0.033133
11	C11orf54	116	89	41	48	4.28623	0.0333392
6	BRD2	155	142	105	37	4.89623	0.0333891
20	MOCS3	10	9	7	2	3.71953	0.0334313
19	CENPBD1P1	27	20	7	13	3.65118	0.0335267
17	RAMP2-AS1	12	7	6	1	3.64084	0.0335277
1	SERINC2	134	111	51	60	4.3495	0.0335647
12	MIR492	9	6	4	2	3.72551	0.0337482
19	TOMM40	59	50	25	25	4.00479	0.0337919
20	LOC100506470	21	15	7	8	3.97981	0.033862
7	AGR2	89	77	33	44	4.78137	0.0339378
11	MS4A1	49	37	16	21	4.15626	0.0339589
12	ANKS1B	5315	3621	1639	1982	7.70623	0.0339992
19	ZNF845	24	22	8	14	4.04618	0.0340215
7	MIR4651	2	2	1	1	3.25805	0.0340908
6	C2	206	180	121	59	5.51072	0.0341239
2	LINC01121	255	233	77	156	6.11748	0.034138
10	VDAC2	91	65	43	22	4.25688	0.0341658
8	LOC104054148	30	22	10	12	3.86277	0.0342557
8	DEFB136	10	10	4	6	3.46359	0.0343177
12	SCAF11	106	82	36	46	4.68649	0.0344076
12	KRT71	68	55	12	43	4.24696	0.0344078
7	KBTBD2	98	57	10	47	4.51889	0.0344147
12	PCBP2	67	47	31	16	4.24198	0.0344327
16	PRM3	14	7	3	4	3.65712	0.0344385
1	PPIEL	192	139	75	64	4.64501	0.0345316
22	ARHGAP8	598	495	143	352	5.95959	0.034555
16	NFATC2IP	23	22	13	9	3.70495	0.0345631
16	SEPHS2	3	2	1	1	3.31664	0.0345727
9	HINT2	11	9	4	5	3.70022	0.0346156
3	LINC01209	26	17	10	7	3.98782	0.0346617
7	FOXP2	1438	1047	659	388	5.01839	0.0346684
3	ULK4	4092	3285	1707	1578	4.92568	0.0346874
5	LOC100133050	27	21	9	12	4.145	0.0347356
6	ZC3H12D	266	202	71	131	4.08108	0.0350631
17	NAGLU	46	37	27	10	4.19218	0.0350655
1	MAP7D1	67	51	34	17	3.98157	0.0350803
1	CACNA1E	1510	1098	563	535	6.3811	0.0352414
17	FAM27L	10	10	5	5	3.48686	0.0352959
3	CNTN6	2642	1998	997	1001	6.9714	0.035321
6	SEC63	394	248	159	89	3.81795	0.0353242
5	DDX4	423	317	205	112	4.6793	0.0353259
3	MBD4	44	32	14	18	3.8848	0.0353906
3	CCK	16	11	7	4	3.31071	0.0353942
18	ZNF407	1764	1191	572	619	4.99841	0.0355031
14	PLD4	38	36	24	12	3.51665	0.0355247
1	NHLH2	34	23	14	9	4.12172	0.035583
7	DDC-AS1	72	51	20	31	3.79306	0.035688
10	CCNY	795	398	227	171	4.09835	0.0357028
1	S100PBP	155	84	44	40	4.53023	0.0357078
13	N4BP2L1	102	61	29	32	4.2869	0.0357492
12	CSRP2	78	67	33	34	3.8851	0.0357871
19	ARRDC5	35	27	3	24	3.63951	0.0358011
17	C17orf89	11	9	5	4	4.01532	0.0358558
1	LINC00982	13	6	2	4	3.65952	0.0358765
13	MTUS2-AS1	5	4	3	1	3.40326	0.0358794
9	CARNMT1	117	81	34	47	4.3036	0.0359039
20	LINC01428	371	227	58	169	4.32277	0.0359377
19	MPND	64	51	24	27	4.00256	0.0359549
2	GACAT3	101	94	45	49	3.99908	0.036033
7	C7orf55	20	17	5	12	3.67809	0.0360423
16	APRT	15	13	10	3	3.78589	0.0360458
19	ZBTB32	21	19	8	11	4.12166	0.0360491
5	LOC401177	50	41	8	33	4.12496	0.0360533
10	SGMS1-AS1	38	28	17	11	3.90055	0.0360868
9	INIP	171	105	49	56	4.41351	0.0361444
17	PTRF	115	105	28	77	4.58156	0.0361728
15	LOC145845	116	55	8	47	4.476	0.036187
17	SLC47A1	94	62	15	47	4.23082	0.036264
6	GRIK2	3421	2186	970	1216	6.33258	0.0362726
20	LOC79160	15	7	4	3	3.58929	0.0362971
20	BCAS4	306	273	170	103	4.58882	0.0363444
20	SPEF1	10	10	4	6	3.71975	0.0363713
3	STAB1	104	84	58	26	4.60083	0.0364241
13	CTAGE11P	24	23	6	17	3.77555	0.0364427
11	LOC101928008	499	372	131	241	4.56263	0.0364456
11	KRTAP5-9	16	13	3	10	3.52969	0.0364746
12	TFCP2	426	299	144	155	4.18994	0.0365614
9	CD274	121	78	34	44	4.71671	0.0366006
2	TANC1	1394	1045	577	468	5.35166	0.03666
1	CSMD2	2294	1871	793	1078	7.02482	0.0366659
3	AGTR1	216	152	71	81	4.22748	0.036674
17	SUZ12	272	217	92	125	4.47055	0.0366783
9	IFNE	2	2	1	1	3.11223	0.036681
22	RRP7BP	85	39	20	19	3.95001	0.0366893
11	MRE11A	549	255	145	110	3.99872	0.0366927
3	LINC00690	23	9	4	5	3.76728	0.0367893
10	ANKRD30BP3	160	83	39	44	4.54748	0.0368583
12	SCARB1	94	79	24	55	4.14714	0.0368599
2	LOC102800447	1009	744	377	367	5.24696	0.0370139
5	SPDL1	132	92	31	61	4.28638	0.0370478
3	SHISA5	103	88	75	13	4.30336	0.0370532
5	TMEM161B-AS1	545	396	246	150	4.57468	0.0370542
4	RNF175	266	228	68	160	4.1891	0.0371054
1	RIMKLA	217	177	53	124	4.248	0.0371722
10	CASP7	306	199	54	145	4.99027	0.0371833
14	LOC100506603	19	17	7	10	4.04581	0.0371879
19	COMP	14	13	6	7	3.69424	0.0372058
8	PLEKHF2	126	88	32	56	4.00254	0.0372208
5	TSPAN17	87	67	37	30	3.86333	0.0373837
5	MIR4634	5	4	2	2	3.49994	0.037397
4	MFAP3L	108	93	55	38	4.75619	0.0374457
12	VEZT	368	332	97	235	5.41918	0.0374878
5	ACSL6	361	191	129	62	4.75918	0.0374879
13	IL17D	65	39	12	27	3.8275	0.0375613
3	MIR466	4	3	1	2	2.81886	0.0376068
5	TBCA	391	298	87	211	3.96397	0.0376589
7	LOC100506302	7	5	2	3	3.37548	0.0377077
3	SCHIP1	2692	1673	964	709	5.32302	0.0377083
19	ZNF541	57	51	32	19	3.79332	0.037781
4	ART3	840	661	177	484	4.44757	0.0378166
17	SHISA6	1704	1254	486	768	6.01473	0.0378323
2	ARL5A	100	62	35	27	4.09192	0.037841
18	SERPINB13	63	34	22	12	4.08304	0.0378596
7	LOC221946	9	9	6	3	3.32503	0.037979
21	DSCR8	159	133	94	39	4.00288	0.0379958
8	FBXO16	43	31	2	29	4.23269	0.038053
4	PSAPL1	50	32	4	28	3.9065	0.0381439
19	ZNF175	162	76	37	39	4.76129	0.0381735
14	GLRX5	64	54	18	36	4.54128	0.0381951
4	ZNF876P	142	133	49	84	3.82577	0.0381977
4	LINC01088	1356	1046	500	546	4.88992	0.0382027
12	ARNTL2-AS1	334	208	119	89	4.46193	0.0382935
7	GS1-259H13.2	61	41	33	8	4.54769	0.0385807
5	C5orf66-AS2	62	47	15	32	4.56692	0.038677
17	HOXB-AS1	18	12	8	4	3.87097	0.0387837
11	SMCO4	447	284	106	178	5.92832	0.0387924
17	FAM64A	37	32	23	9	3.81504	0.0388685
19	ZNF714	257	185	51	134	4.0844	0.0389016
6	LHFPL5	71	63	39	24	4.12699	0.0389921
10	ACBD5	440	381	253	128	3.73265	0.038998
5	FLJ32255	67	58	28	30	4.55003	0.039122
5	RAB24	5	5	1	4	3.35956	0.0391509
11	NOX4	1173	830	535	295	4.9353	0.0392449
3	RHO	37	24	12	12	3.89139	0.0392767
2	NT5C1B	136	94	67	27	5.14825	0.0393402
6	PBX2	22	21	10	11	4.46105	0.039528
4	TMPRSS11GP	52	44	10	34	3.68523	0.0395812
10	ADD3	733	552	396	156	4.08878	0.0396808
16	CMTM4	220	182	149	33	4.10162	0.0396924
10	LINC00865	120	87	28	59	3.94526	0.0396925
1	GIPC2	473	298	144	154	4.46447	0.0398336
17	CCDC103	29	19	6	13	3.82687	0.0398598
17	LOC101927166	89	77	28	49	4.91611	0.0398611
9	LINC01501	667	444	239	205	4.41742	0.0398967
14	BDKRB2	173	148	48	100	4.44131	0.0399149
6	HLA-B	228	222	80	142	5.33039	0.03993
2	NT5C1B-RDH14	162	111	81	30	5.29872	0.0399599
19	RCN3	77	72	10	62	3.88502	0.0399633
22	MPPED1	525	415	268	147	5.44062	0.0401104
12	KRT18	14	8	6	2	3.68673	0.0401307
1	DARS2	131	106	76	30	4.07677	0.0401539
2	ALS2CR12	282	245	118	127	4.47324	0.0401814
11	MRGPRG	40	28	14	14	3.67442	0.0402157
8	SOX17	25	10	2	8	3.67316	0.0402377
2	NHEJ1	350	330	209	121	4.35405	0.040276
19	NAPA-AS1	33	29	14	15	3.5622	0.0402846
16	COQ9	68	51	35	16	4.15658	0.0403425
8	PEBP4	1051	698	366	332	5.59617	0.0403889
7	RBM33	527	355	159	196	3.49056	0.0404296
11	OR8B3	14	7	6	1	3.43884	0.0405848
7	CPSF4	92	63	51	12	4.25173	0.04061
1	NLRP3	193	142	61	81	5.00846	0.0406609
5	ACOT12	4	2	1	1	3.17784	0.0406803
7	ICA1	530	475	276	199	5.33742	0.0406984
11	MS4A15	28	23	9	14	4.38977	0.040786
19	ZNF264	153	128	66	62	4.3594	0.0408178
1	ZMYND12	180	132	61	71	3.92119	0.0409142
1	LBR	143	111	76	35	4.11467	0.0410836
8	PYCRL	25	22	14	8	4.0261	0.0411817
5	CTD-2201I18.1	66	48	20	28	4.05744	0.0412152
10	MIR3924	13	9	8	1	3.3886	0.0412291
16	FAM234A	92	79	28	51	4.00427	0.0413429
13	DCLK1	848	634	275	359	4.95235	0.0414729
9	FAM120A	589	384	192	192	4.16525	0.0414913
1	TMCO2	28	11	7	4	3.82271	0.0415385
19	SH3GL1	96	91	51	40	3.67228	0.0416465
4	LOC101929529	41	30	11	19	3.94395	0.0416548
2	ACSL3	423	337	141	196	4.44856	0.0416549
20	LOC149950	57	45	16	29	3.84871	0.041677
5	LINC01340	574	473	169	304	3.54271	0.0417123
20	LINC00687	360	224	105	119	5.36195	0.0417159
16	BRD7	22	2	1	1	3.06643	0.0417229
19	ZNF69	140	96	60	36	3.92931	0.0417263
19	ZNF428	35	28	14	14	4.22677	0.0418549
16	DBNDD1	77	61	15	46	4.17019	0.0419051
6	IER3	19	15	12	3	4.01882	0.04196
5	IL31RA	415	273	165	108	4.78163	0.0419858
11	MDK	8	5	2	3	3.27711	0.0419946
15	CRABP1	15	13	9	4	4.05244	0.0420839
1	FHL3	4	3	1	2	3.31558	0.0420844
11	FOLH1B	188	166	84	82	4.09258	0.0420938
11	DOC2GP	12	9	6	3	3.53091	0.0423798
14	ANGEL1	87	67	29	38	4.63355	0.0424675
8	ZNF7	142	105	68	37	3.67569	0.0424934
19	ZIM2-AS1	93	53	13	40	3.67881	0.0425071
3	BRK1	78	70	21	49	3.63295	0.0425315
9	TRMT10B	167	103	52	51	4.05775	0.0426084
14	SLC7A7	197	162	42	120	4.93816	0.0426307
12	MYBPC1	590	462	216	246	4.61592	0.0426575
12	PRDM4	42	36	15	21	3.85669	0.0428483
7	FLJ40288	353	259	143	116	4.64192	0.0429048
14	RTN1	1318	818	428	390	5.36634	0.0429389
1	TP73-AS1	31	29	7	22	3.94498	0.0429707
3	LRRN1	273	229	121	108	4.84857	0.0429719
19	LRFN1	31	28	26	2	4.14063	0.0429886
11	OR5AP2	14	9	3	6	3.67044	0.0429975
19	DLL3	58	39	13	26	3.88512	0.043007
5	LOC102546226	104	81	47	34	3.9517	0.0430462
19	B9D2	39	31	14	17	3.97807	0.0430521
13	MRPS31P5	107	52	48	4	3.70829	0.0430701
1	SGIP1	1428	932	311	621	5.37299	0.0431166
19	TUBB4A	7	7	5	2	4.04084	0.043123
17	THRA	57	41	25	16	3.5024	0.0431522
18	MIR4318	13	10	9	1	3.48562	0.0431602
7	GTF2IRD1	159	156	48	108	3.66273	0.0431625
3	ERC2	4820	3533	1873	1660	6.09381	0.0432149
20	PDYN	106	89	52	37	3.76046	0.0432207
2	LOC101928371	131	89	52	37	3.76634	0.0432975
16	GNAO1	745	559	306	253	4.86482	0.043309
20	LINC00656	60	45	14	31	4.10361	0.043416
8	RPL7	24	17	8	9	4.16303	0.0435592
1	LMOD1	270	192	108	84	4.87774	0.0435659
5	NBPF22P	104	78	48	30	4.25294	0.0435679
19	MYH14	391	371	188	183	4.80393	0.0436425
8	SLC39A14	402	316	133	183	4.26901	0.0436739
17	ZNF207	50	41	15	26	4.38705	0.0437079
1	IL6R	243	163	72	91	3.98165	0.0437379
3	TATDN2	188	155	79	76	4.87902	0.0437612
4	NCAPG	125	71	30	41	3.54975	0.0438259
1	LOC100506022	22	19	4	15	3.92171	0.0438863
2	NEUROD1	15	12	7	5	3.84887	0.0440085
19	UBE2M	7	6	1	5	2.81887	0.0440305
3	FANCD2	307	233	69	164	4.55116	0.0440409
3	GNAT1	24	15	10	5	3.75595	0.044194
6	ZBTB2	116	73	50	23	4.04637	0.0442545
2	TMEM87B	216	156	105	51	3.99126	0.0442783
5	IL12B	69	52	21	31	3.94562	0.0443601
7	TBXAS1	1129	792	505	287	4.89324	0.0443617
8	GDAP1	99	84	28	56	3.88098	0.044405
1	STIL	356	282	147	135	3.9712	0.0444085
11	DKFZp779M0652	15	14	9	5	4.11035	0.0445263
1	LOC101928565	118	113	36	77	3.93687	0.0445287
16	GOT2	163	138	89	49	3.65512	0.0445704
21	LINC01423	57	46	19	27	4.37244	0.0445877
18	LOC400661	29	15	9	6	3.39907	0.044633
4	AIMP1	120	82	34	48	3.71534	0.0447388
7	TYW1	1432	1314	380	934	3.93622	0.0447474
13	DOCK9-AS2	24	21	6	15	3.6527	0.0448274
2	BOLL	220	108	55	53	4.38729	0.0448782
8	WRN	635	416	195	221	4.53126	0.0448823
10	PFKFB3	377	225	89	136	5.40172	0.0448853
6	OR14J1	24	18	12	6	4.08272	0.0449507
1	SIKE1	27	19	15	4	3.61206	0.0450818
5	SH3PXD2B	615	486	209	277	4.41475	0.0451039
17	TUBD1	117	88	35	53	4.69462	0.045159
1	GLUL	82	72	30	42	3.9252	0.0451802
17	C17orf49	2	2	1	1	3.45638	0.0451938
18	LINC01387	192	155	26	129	4.59926	0.0453009
5	C5orf66	1164	819	414	405	6.3157	0.0453278
7	ZKSCAN1	120	61	27	34	4.45525	0.0453584
13	OLFM4	152	125	76	49	4.89718	0.0453989
18	TXNL1	175	141	99	42	3.66992	0.0454648
15	OAZ2	79	59	40	19	4.56846	0.0454949
3	VHL	73	56	25	31	3.66751	0.0454991
3	C3orf84	48	21	4	17	3.3408	0.0455043
1	BRDT	310	226	68	158	4.95286	0.0456004
8	CCAT2	11	7	3	4	3.42135	0.0456327
15	SNAPC5	38	28	16	12	4.01947	0.0456573
5	RICTOR	604	386	299	87	3.64676	0.0456832
7	HBP1	78	65	28	37	3.96115	0.0456878
20	SLC52A3	62	53	7	46	3.82163	0.0457514
6	SLC44A4	119	97	57	40	4.84436	0.045775
11	FAT3	1502	1161	431	730	5.0754	0.0458198
6	SRPK1	293	264	135	129	3.83993	0.0458395
11	POLD3	266	207	108	99	4.29604	0.0458925
4	ZNF718	135	121	41	80	3.35448	0.045919
11	PAX6	79	56	26	30	4.46199	0.0459736
14	EGLN3	108	95	59	36	3.78689	0.0460006
19	HDGFRP2	105	91	6	85	3.52201	0.0460021
6	TINAG	534	400	259	141	4.17423	0.0460667
19	CTXN1	7	3	1	2	3.88483	0.0461022
13	MICU2	527	375	161	214	3.72703	0.0461255
19	PLPPR3	3	3	1	2	3.13736	0.0461375
16	MT1F	10	10	3	7	3.7761	0.0461488
20	SNTA1	167	97	62	35	3.65699	0.0462416
19	ZNF320	22	17	5	12	3.44431	0.046408
15	CEMIP	299	265	85	180	5.61666	0.0464602
7	ZNF3	74	43	22	21	4.34064	0.0465207
15	PWAR1	12	8	4	4	3.58553	0.0466369
16	SETD1A	62	38	15	23	3.81857	0.0466374
1	MTHFR	125	100	35	65	4.60049	0.046693
5	CCNH	75	41	37	4	3.50516	0.0467254
6	CRISP2	148	126	77	49	4.2734	0.0467294
4	TMEM154	119	115	37	78	4.4317	0.0467498
8	NUDCD1	520	341	178	163	3.99598	0.046791
19	UCA1	130	96	45	51	4.06002	0.0468196
3	XXYLT1	1212	801	442	359	4.47109	0.0468312
6	HCP5	73	69	33	36	4.55774	0.0468777
14	SALRNA1	14	9	6	3	3.28653	0.046895
20	TGM6	335	212	45	167	5.23057	0.0469292
3	DPH3	52	41	12	29	3.9508	0.0469852
3	FAM131A	18	14	12	2	3.42583	0.0469853
5	OSMR	1294	915	421	494	5.60262	0.0470051
22	MIR649	3	3	2	1	3.25169	0.0470817
5	FST	23	21	15	6	4.12674	0.0471509
17	EPN2-IT1	9	9	7	2	3.26252	0.0472092
22	RANGAP1	201	103	40	63	4.24053	0.0473141
5	CTD-2270F17.1	153	118	49	69	4.3893	0.0473895
16	PRR14	16	12	10	2	3.91199	0.0474375
16	ZNF688	4	3	2	1	3.06189	0.0474411
2	MREG	239	202	76	126	5.06327	0.047524
16	CFDP1	936	695	300	395	3.50695	0.0475276
10	FRAT1	13	11	3	8	3.53085	0.0475427
19	ADGRE1	420	368	119	249	4.56606	0.0475557
10	SLC29A3	208	176	73	103	4.79665	0.0475594
3	LINC00881	20	13	4	9	3.47189	0.0475674
20	CST7	160	80	16	64	4.37256	0.0476217
13	DCUN1D2	177	123	72	51	3.76961	0.0476523
18	CTIF	1652	1245	585	660	6.95035	0.0476534
11	OR51G2	25	17	6	11	3.66971	0.047676
1	LINC00467	247	193	118	75	4.04992	0.0476937
16	KLHL36	68	54	9	45	4.2545	0.0477321
6	PPIL4	138	93	62	31	3.72408	0.0478465
18	SYT4	40	23	14	9	3.44638	0.0478645
3	TMPPE	20	10	6	4	3.69746	0.0478972
14	MBIP	46	44	20	24	3.33342	0.0480164
19	ZNF551	26	21	13	8	3.82104	0.0480476
12	FAM19A2	2871	2158	978	1180	7.25279	0.048061
14	PPP1R13B	325	207	182	25	4.67542	0.0480681
6	LINC01626	170	105	51	54	4.01171	0.0481248
1	ZMPSTE24	86	48	16	32	4.23294	0.0482002
7	ACTB	5	4	2	2	3.78872	0.0482051
1	NBPF13P	147	82	29	53	3.53624	0.0482846
7	CPA4	174	93	44	49	3.72121	0.048301
12	ISCU	69	53	30	23	3.76248	0.0483062
15	CSPG4	97	66	28	38	4.11694	0.0483358
17	AKAP10	204	127	44	83	3.52295	0.0484301
11	LINC00678	60	56	24	32	3.71331	0.0484393
3	ALCAM	983	715	236	479	4.58728	0.0484654
12	ITGB7	33	21	8	13	3.99881	0.0485503
1	CAMK1G	139	111	30	81	3.76204	0.048574
12	KLRC2	14	8	4	4	3.02598	0.0485795
19	ZSCAN18	254	201	71	130	4.02992	0.0486361
17	SHPK	135	119	44	75	4.28029	0.0487279
2	PKDCC	53	37	6	31	3.49453	0.0487422
21	IGSF5	526	456	133	323	4.01852	0.0488252
1	MAB21L3	139	100	61	39	4.36783	0.0488913
1	FMO5	343	255	189	66	4.02602	0.0489305
21	LOC101928233	43	38	22	16	4.33126	0.0489391
22	LOC100506271	164	135	49	86	4.06358	0.0489612
1	KIAA1522	94	62	28	34	4.4568	0.0489732
5	LOC55338	74	41	34	7	3.32827	0.0489836
1	MAN1A2	811	490	120	370	4.35832	0.0490053
7	MIR96	12	11	10	1	3.64182	0.0490244
20	ACSS1	344	200	108	92	4.23507	0.0491091
7	LOC101927769	43	33	7	26	4.07502	0.0491119
13	NEK3	153	92	55	37	3.9382	0.0491183
9	WDR31	164	108	56	52	4.26758	0.0492792
16	DDX19A	63	44	30	14	4.19146	0.0493077
9	CCDC183-AS1	8	8	1	7	2.49963	0.0493151
10	PDCD4	133	73	45	28	3.91567	0.0493258
10	GPR158-AS1	42	38	22	16	3.3256	0.0494018
2	TEX261	25	25	7	18	3.30444	0.0494241
15	ARPIN	32	30	5	25	3.4678	0.0494258
17	MIR4314	3	3	1	2	2.73302	0.0494613
1	OR14A16	28	25	8	17	3.71838	0.0495238
11	BDNF	658	487	241	246	4.40905	0.049681
19	ZIM2	182	107	32	75	3.94833	0.049704
2	CCDC141	1237	906	463	443	5.48923	0.0497281
2	TTC31	38	16	9	7	3.17467	0.0497608
4	LOC101929095	1736	1308	611	697	5.16225	0.0497847
4	CSN1S2AP	128	88	34	54	3.81163	0.0500083
6	DXO	15	13	10	3	3.92775	0.0500426
17	MYOCD	140	114	26	88	3.98061	0.0500454
19	TIMM50	69	41	21	20	4.01483	0.0500469
1	FAM129A	519	433	230	203	5.09266	0.0500998
10	ZNF25	130	101	43	58	4.10855	0.050111
19	PLAUR	66	54	26	28	3.96927	0.0501129
4	LOC101928590	71	63	24	39	4.45444	0.0501469
2	APLF	567	370	209	161	3.60406	0.0501506
8	ST18	945	684	328	356	4.75009	0.0501574
11	GSTP1	37	28	10	18	3.46355	0.0502044
6	LOC285804	17	17	9	8	3.66459	0.0502238
9	LOC100499484	285	231	60	171	3.85457	0.0502346
2	METTL5	107	62	34	28	3.59968	0.0503119
3	XRN1	541	407	277	130	4.38213	0.0503197
6	GLP1R	302	242	121	121	4.61425	0.0503244
6	FAM65B	1103	1007	512	495	5.56188	0.0503823
10	C10orf113	69	44	31	13	3.49979	0.0504391
1	C1orf95	231	192	91	101	4.41859	0.0505069
2	EIF2AK2	313	204	127	77	4.39253	0.0506174
14	VASH1	51	44	21	23	4.08074	0.0507353
16	CCL17	78	69	45	24	4.04215	0.0508375
9	STXBP1	341	272	229	43	4.10097	0.0508634
2	SF3B1	154	89	57	32	3.98313	0.0508701
7	TMEM176A	40	38	12	26	3.82551	0.0509032
6	HRAT13	215	179	59	120	4.60895	0.0509651
6	TAAR8	18	13	8	5	3.6531	0.0509972
8	ZNF517	94	67	50	17	3.17011	0.0510865
19	NAPA	73	65	31	34	3.36373	0.051087
2	LOC101927926	15	7	2	5	3.0534	0.0510974
3	TOMM70A	155	109	80	29	3.97859	0.0511187
1	LOC102724659	26	22	5	17	3.72399	0.051206
18	ZNF519	262	192	121	71	3.61588	0.0512092
4	ENPP6	617	469	176	293	4.98813	0.0512156
12	LINC01481	169	125	37	88	4.30992	0.0512797
22	LOC388882	48	48	1	47	2.76052	0.0513009
2	RGPD4-AS1	17	13	5	8	3.12593	0.0513211
4	DMP1	76	50	16	34	3.72515	0.0513825
10	IL15RA	206	158	86	72	4.59575	0.0514005
10	CREM	369	182	27	155	4.44695	0.0514614
11	PRR5L	1072	780	371	409	5.31172	0.0514704
16	LINC00514	24	19	18	1	3.41706	0.051503
6	SOBP	740	486	329	157	4.62305	0.0515122
2	SP140	468	341	127	214	5.05962	0.0515403
12	CCND2	35	28	8	20	4.20152	0.0516894
1	OLFM3	526	479	114	365	4.76972	0.0516987
21	C21orf62-AS1	112	75	29	46	4.62308	0.0517123
9	ASPN	77	63	39	24	3.55659	0.0517178
17	LINC00671	28	24	19	5	3.82109	0.0517555
12	OR6C1	17	10	4	6	2.71593	0.0517595
1	ZNF124	278	209	106	103	4.37916	0.051854
19	LMTK3	28	23	21	2	3.07095	0.0518858
3	PARP15	307	251	71	180	4.2937	0.0519065
18	LINC00526	16	14	3	11	3.33391	0.0519507
4	HTN3	89	47	31	16	3.61044	0.0519739
2	ACTR3	365	295	120	175	4.14304	0.0519942
4	WFS1	222	180	62	118	3.61034	0.0520577
10	BBIP1	102	52	32	20	4.03939	0.0520704
12	LINC01089	28	16	6	10	3.35222	0.0522224
1	FAM73A	285	211	158	53	4.42576	0.0522744
19	ZNF324	15	10	3	7	3.15581	0.0523286
5	LINC01339	411	282	153	129	4.68192	0.0523373
10	LIPA	122	111	30	81	4.72934	0.0523722
22	KLHDC7B	19	16	9	7	3.83675	0.0524003
10	TRIM8	49	31	13	18	3.88586	0.0524348
18	MYOM1	775	592	169	423	5.24251	0.0526384
3	NRROS	31	30	3	27	3.93075	0.0527205
18	LOC101927188	6	6	1	5	2.89549	0.0527556
5	NPM1	85	69	24	45	3.27377	0.0527559
1	PRKAB2	113	79	50	29	3.43582	0.0527716
10	SLC16A12-AS1	48	37	17	20	3.81097	0.0528815
21	LINC01549	40	35	21	14	3.47575	0.053015
3	NDUFAF3	9	3	2	1	2.79368	0.0531451
17	FLJ36000	59	52	28	24	3.57962	0.0531736
1	WDR47	297	230	122	108	4.12542	0.0532602
6	KHDC1	402	298	133	165	4.01148	0.0532616
1	HSPB11	162	104	77	27	3.70335	0.0532939
3	PFKFB4	101	76	70	6	3.82752	0.053316
3	MIR548AY	80	63	26	37	3.27481	0.0533238
12	LOC101929162	90	76	27	49	4.27402	0.0534058
16	DDX19B	63	45	40	5	3.79146	0.0534215
19	SARS2	27	21	9	12	3.37634	0.0535121
7	ATP5J2-PTCD1	229	145	109	36	3.98783	0.053549
1	FAM189B	36	27	9	18	3.05776	0.0535834
19	SLC35E1	78	60	41	19	3.81423	0.0536101
5	RNF180	932	528	309	219	5.02456	0.053644
10	ITGA8	1025	776	353	423	5.01047	0.0536843
17	METTL2A	80	42	29	13	2.98955	0.0537391
5	LINC01377	28	22	14	8	3.9764	0.0537983
1	E2F2	35	35	14	21	3.17293	0.0539159
4	PCGF3	346	265	98	167	4.25601	0.0539544
1	ZZZ3	306	245	157	88	4.11896	0.0539827
1	DMBX1	26	19	13	6	3.32335	0.0540542
17	C17orf100	5	3	1	2	3.1473	0.0542053
5	PCDHGC5	145	92	53	39	4.33736	0.054325
13	LINC01065	132	83	70	13	4.29932	0.0543488
7	ZNF789	57	37	30	7	4.03459	0.0543593
9	PDCD1LG2	295	171	78	93	4.84518	0.0543765
6	LOC101926898	217	162	82	80	4.26923	0.0544098
10	LOC101929234	12	11	9	2	3.24752	0.0544334
8	LOC100287846	18	9	5	4	3.22721	0.0545875
12	ARL1	56	44	16	28	4.03701	0.0546401
2	LOC101927948	266	196	69	127	3.83246	0.0546627
19	LINC00663	35	34	20	14	4.07507	0.0546795
7	LOC101927356	103	59	32	27	3.65035	0.0547344
11	NRGN	32	18	7	11	3.21091	0.0547937
6	DHX16	106	77	63	14	4.26129	0.054814
11	KRTAP5-8	8	5	1	4	3.05027	0.0549039
12	HOXC12	10	10	2	8	3.05007	0.0549412
12	KLRF1	54	30	7	23	3.58543	0.0550364
9	KIF27	340	251	121	130	3.85961	0.0550827
3	ANKRD28	784	524	236	288	4.16522	0.0551181
17	TOP3A	205	174	102	72	3.72348	0.0551224
15	ARIH1	336	206	169	37	4.4018	0.0551495
12	LAG3	8	7	1	6	3.04639	0.0552097
18	RIT2	2099	1489	872	617	5.81949	0.0552416
5	MAP1B	359	272	128	144	4.85906	0.0552591
16	IRX3	15	11	8	3	3.38209	0.0552694
5	P4HA2	260	135	75	60	3.98185	0.0552767
11	RAB3IL1	62	49	32	17	4.18811	0.0553013
19	ZNF135	44	43	19	24	3.19019	0.055357
17	RNFT1	43	27	8	19	3.81958	0.0553864
3	LOC102724699	32	22	16	6	3.146	0.0555789
6	GGNBP1	35	25	13	12	3.72238	0.0555793
20	YTHDF1	56	44	20	24	3.64939	0.0556585
7	MKLN1-AS	89	71	30	41	4.06888	0.0557119
11	BCL9L	36	24	20	4	3.5665	0.055722
4	IL21	344	248	110	138	4.80987	0.0557296
19	NAPSB	31	14	8	6	3.53432	0.0557309
9	CCDC171	2929	1827	993	834	4.25594	0.0557697
6	PSORS1C2	29	28	16	12	4.66837	0.055904
13	UTP14C	41	19	6	13	3.47701	0.0560461
6	LOC101928516	3975	2850	1213	1637	5.15488	0.0561032
3	FGD5-AS1	24	21	3	18	3.26801	0.056142
4	MIR573	11	7	6	1	3.05992	0.0561944
7	LOC100131257	189	164	71	93	3.6704	0.0562705
6	AIF1	26	20	8	12	4.07863	0.0563261
19	RPL13A	13	9	4	5	3.11672	0.0563369
5	HTR4	748	592	303	289	4.13002	0.0563934
11	B3GAT1	170	153	71	82	3.94531	0.0564874
7	ARPC1A	166	103	79	24	3.90602	0.0564998
12	CREBL2	123	76	45	31	3.31818	0.0565048
2	LOC101928161	47	44	11	33	3.84904	0.0566081
6	SF3B5	11	10	4	6	3.45132	0.0566612
3	NCK1	430	313	114	199	4.87953	0.0567812
9	LOC101448202	128	126	44	82	4.58931	0.0569857
19	PTBP1	23	22	9	13	3.81303	0.057004
17	HID1	73	58	50	8	4.05946	0.0570374
12	ING4	51	17	15	2	3.59628	0.0570466
6	LOC101928461	60	40	24	16	3.57613	0.0570654
9	LOC100128076	47	46	26	20	3.58484	0.0570749
21	KCNE1	428	315	150	165	5.26314	0.0570904
1	DENND2C	391	294	208	86	3.93609	0.057133
1	BCAS2	67	51	36	15	4.03376	0.0571488
16	GSPT1	186	138	68	70	3.71611	0.0572514
16	MT1X	17	11	8	3	3.39938	0.0573358
2	SSB	77	46	29	17	3.44239	0.0573886
4	TBCK	1192	735	324	411	3.83209	0.0574052
17	LOC101928766	38	33	11	22	3.59233	0.0574343
5	SOWAHA	10	8	6	2	3.01838	0.0574422
8	TUSC3	2220	1281	631	650	4.73439	0.0574584
10	FLJ37201	58	36	15	21	3.48389	0.0575927
13	CCDC169-SOHLH2	789	571	137	434	4.55894	0.0576119
22	PATZ1	61	41	32	9	3.90207	0.0576222
2	LOC101927027	126	86	59	27	4.08684	0.0576677
19	KIAA0355	331	285	169	116	3.83022	0.057671
7	ZNF394	31	15	14	1	3.70078	0.0577064
8	LINC00599	25	16	10	6	3.38587	0.0577767
4	MGARP	74	43	16	27	3.60917	0.057814
1	TRAF3IP3	111	82	34	48	3.23789	0.0578201
1	SPRR2F	21	14	11	3	3.44408	0.0578702
11	MS4A7	111	55	32	23	4.10039	0.0579532
13	TPTE2P3	249	159	141	18	3.97247	0.0579569
4	ELF2	190	145	78	67	3.55691	0.0579685
9	ABHD17B	144	104	84	20	3.00166	0.0581532
3	NAALADL2-AS2	103	79	33	46	4.23187	0.0582208
10	PDCD4-AS1	17	11	8	3	3.40738	0.0582924
9	MIRLET7DHG	138	106	55	51	4.47161	0.0583164
6	NRN1	34	29	15	14	3.21602	0.0583388
7	ARPC1B	101	74	40	34	3.91328	0.0583916
3	UBXN7	246	135	49	86	4.64571	0.0584037
19	SLC7A9	287	183	48	135	4.66906	0.0585764
20	PXMP4	87	63	36	27	3.6827	0.0586322
11	CCDC83	388	293	157	136	4.39626	0.0586561
6	PPT2	5	4	2	2	3.00484	0.0586596
16	PRRT2	6	6	4	2	3.06174	0.0586689
11	PRMT3	682	459	278	181	4.51832	0.0586906
3	ROBO1	4999	3478	1878	1600	6.23662	0.0587679
6	SLC17A5	420	411	66	345	4.54977	0.0587853
1	SKINTL	570	361	251	110	3.69916	0.0587882
4	IL21-AS1	313	224	97	127	4.66951	0.0588005
19	KMT2B	84	60	28	32	4.2165	0.058835
13	RFXAP	34	26	13	13	3.22579	0.05892
3	LIMD1	596	446	296	150	3.7768	0.0590464
17	POLG2	35	35	7	28	3.21424	0.0591482
12	TMEM120B	193	158	97	61	3.8496	0.0592105
1	BTNL10	16	11	7	4	3.51438	0.0592341
15	RAD51-AS1	7	5	2	3	2.88441	0.0592786
19	LOC100631378	115	77	35	42	3.85611	0.0592924
7	MOGAT3	27	22	13	9	3.30353	0.0593298
3	DUBR	459	235	135	100	4.37033	0.0593367
16	CLDN6	5	4	2	2	2.87264	0.059463
13	SOX21-AS1	20	16	9	7	3.60671	0.0594823
10	BMPR1A	885	640	362	278	4.07824	0.0594908
5	TERT	9	6	2	4	3.13047	0.0597472
6	RPP21	27	22	11	11	3.95703	0.0597491
7	LINC00998	15	10	4	6	3.06325	0.0597966
4	HTT-AS	102	81	72	9	4.03678	0.0598244
5	KCNMB1	78	63	15	48	3.4497	0.059859
5	PRELID1	7	7	3	4	3.19141	0.0598884
3	CMTM7	401	304	136	168	4.65695	0.0599888
5	DHFR	200	157	29	128	4.00814	0.0600437
1	PLCH2	40	37	8	29	3.38391	0.0600529
11	CEP126	344	251	126	125	3.63701	0.0601219
3	EAF2	267	159	30	129	4.19534	0.0601292
21	SLC37A1	624	439	150	289	4.13651	0.0601942
14	FOXN3-AS1	6	5	2	3	3.06522	0.0602148
1	SSBP3-AS1	11	10	7	3	3.35588	0.060239
16	ERCC4	123	77	21	56	3.65094	0.0602873
12	METTL25	469	300	218	82	3.25368	0.0602886
11	ADAMTS8	68	62	28	34	4.41712	0.0602892
3	NUP210	399	341	138	203	3.58946	0.0603281
12	RHOF	34	24	13	11	3.74612	0.0603438
5	GDNF-AS1	246	176	68	108	4.11252	0.0603666
2	PLB1	804	608	269	339	5.16631	0.0603734
22	MED15	354	264	98	166	3.86339	0.0605128
1	KLHL21	56	50	34	16	3.94003	0.0606584
10	SFXN3	11	8	5	3	3.73857	0.0607065
18	CNDP1	172	120	42	78	4.67496	0.0607326
13	MED4-AS1	18	15	6	9	3.47785	0.0607908
1	AGBL4-IT1	251	162	114	48	4.59133	0.0608336
22	PLXNB2	8	6	5	1	3.26024	0.0608505
17	RNF157	332	245	111	134	4.03833	0.0608815
1	TIMM17A	53	43	13	30	3.99262	0.0609323
18	PIGN	994	806	380	426	3.88866	0.0610326
11	BDNF-AS	591	430	209	221	4.12035	0.0611238
12	MAPKAPK5-AS1	8	7	4	3	2.80564	0.0611385
22	MKL1	711	504	241	263	3.85352	0.0611549
6	MRPS10	79	61	10	51	3.32262	0.0612193
8	LAPTM4B	537	455	162	293	3.89309	0.0612375
6	TSPYL1	39	25	13	12	3.37767	0.0612455
16	CDH15	113	104	65	39	3.78141	0.0612747
10	SH2D4B	873	545	213	332	4.84053	0.0612808
19	TRAPPC6A	63	52	28	24	3.03084	0.061348
1	GAS5	48	39	23	16	3.87348	0.0613511
13	ADPRHL1	100	84	41	43	3.8699	0.0613691
1	EFNA4	13	8	4	4	3.25919	0.0613979
7	TAS2R16	15	12	8	4	3.19235	0.0614238
12	ADAM1A	15	13	6	7	2.94143	0.0614751
1	RCOR3	264	212	155	57	3.65892	0.0615467
2	MALL	27	25	22	3	3.24918	0.0616114
6	TEAD3	72	59	43	16	4.52816	0.0616343
11	DCDC1	320	205	94	111	3.9942	0.0616485
7	CPVL	748	569	249	320	4.87307	0.0616603
12	MIR4495	9	6	1	5	2.81601	0.0617592
5	DNAJC21	114	75	37	38	4.13175	0.0617601
17	AATF	133	112	34	78	3.52063	0.0618382
16	WDR90	58	55	2	53	3.01284	0.0618466
6	TNXB	342	264	168	96	5.34078	0.0619196
2	CYP27C1	94	44	26	18	3.54676	0.0620201
18	DSC2	142	87	61	26	4.18501	0.0620315
5	RASA1	455	229	182	47	3.16328	0.062071
7	PUS7	297	257	96	161	4.1519	0.062141
7	ZSCAN21	52	24	9	15	3.40621	0.062159
4	FGFBP2	31	28	16	12	3.41207	0.0622579
11	OR8J1	27	19	4	15	3.13671	0.0622931
13	CCDC169	481	370	50	320	4.31591	0.0622997
8	MAFA	26	23	11	12	3.56578	0.0623247
16	BCL7C	86	70	43	27	3.71716	0.062325
3	GLB1	597	437	177	260	4.01377	0.0623934
17	SKAP1	917	792	266	526	5.01676	0.0623988
20	LOC102606466	6	6	2	4	3.18614	0.0624244
9	PTPRD-AS1	24	16	10	6	3.49731	0.0624493
20	PARD6B	110	88	39	49	4.10947	0.0625161
5	MEIKIN	776	337	210	127	3.65254	0.0625305
20	MIR1-1HG	68	62	1	61	2.54182	0.0625522
7	GBX1	52	43	26	17	3.79798	0.0625639
10	RBP3	25	12	4	8	3.51089	0.0626163
9	SMC5	800	602	252	350	4.68279	0.0626701
1	PTPN22	4	4	3	1	2.88116	0.062677
2	UBR3	1657	1120	585	535	3.94357	0.0627782
19	BRD4	42	32	16	16	3.11761	0.0627868
10	SHOC2	377	224	129	95	3.87265	0.0628091
14	TOX4	38	28	10	18	3.63947	0.0628563
22	APOL1	68	63	15	48	3.31655	0.0628925
16	VAC14	495	449	306	143	4.34543	0.0629231
5	FLJ16171	265	182	90	92	4.10637	0.06294
19	TDRD12	389	211	104	107	3.48003	0.0630205
19	ETHE1	95	68	13	55	4.24112	0.0631747
12	LOC101927735	21	14	4	10	3.45136	0.0632167
1	SNRNP40	197	151	71	80	3.57585	0.063256
16	LUC7L	117	90	33	57	4.18441	0.0633266
17	CENPV	42	24	8	16	3.20181	0.063421
21	LINC00314	82	67	25	42	3.90453	0.0634225
4	SNCA	605	401	248	153	4.25791	0.0634366
14	MOAP1	18	14	7	7	3.82982	0.063549
2	GCA	30	23	18	5	3.63468	0.0635775
18	TGIF1	35	33	4	29	3.96735	0.0636721
1	ZNF644	473	255	130	125	4.12144	0.0637002
17	LOC729683	9	6	4	2	2.88306	0.063723
2	HS6ST1	270	189	60	129	4.53207	0.0637489
3	SELK	44	35	17	18	3.56604	0.0637735
3	C3orf20	458	301	138	163	4.7127	0.0638004
19	CELF5	154	137	24	113	3.47089	0.0638025
5	LINC01024	8	6	5	1	2.98391	0.0638258
21	GABPA	111	74	40	34	4.13328	0.0638464
7	FBXL18	137	130	33	97	3.71723	0.0638493
2	LOC644838	439	311	167	144	3.62753	0.0638858
5	SLC45A2	73	54	52	2	3.46138	0.063948
6	ATF6B	66	47	40	7	4.48891	0.0639765
2	ECEL1	17	15	9	6	3.53833	0.0640282
19	PLIN5	22	21	1	20	2.78823	0.0640965
17	VMP1	377	252	100	152	4.33976	0.0642132
11	MMP8	130	95	37	58	4.13472	0.0642364
11	OR6T1	40	29	19	10	3.28171	0.0642953
10	SLC16A12	452	363	207	156	4.21365	0.0643598
8	YWHAZ	178	122	57	65	3.86924	0.0643747
11	GPR152	12	11	10	1	2.85712	0.0644156
10	IDE	509	390	229	161	3.86702	0.0644839
1	DNAJC11	288	202	104	98	4.5086	0.064623
14	ZFHX2	48	41	7	34	3.81659	0.0647104
1	FAM19A3	19	16	4	12	3.4562	0.064754
1	CADM3-AS1	25	25	18	7	3.78957	0.0647646
11	SORL1	602	388	202	186	4.64508	0.0647719
19	KLC3	35	28	8	20	3.46228	0.0648326
19	WTIP	45	41	8	33	3.72436	0.0648437
2	MSGN1	5	4	3	1	2.99295	0.0649084
3	ZNF619	57	42	35	7	3.42738	0.0649165
10	C1QL3	42	31	4	27	2.98412	0.0649424
7	FAM200A	23	10	7	3	3.27636	0.0649425
20	OPRL1	46	34	10	24	3.95167	0.064987
19	PLEKHG2	67	47	21	26	4.22904	0.0650281
19	IGFLR1	19	14	5	9	3.48819	0.0651549
7	GRM8	4390	3166	1527	1639	6.6556	0.0652055
17	ASPA	80	63	16	47	3.54318	0.0652172
22	SCARF2	46	40	9	31	3.42904	0.0652877
5	LOC153684	12	4	3	1	2.90051	0.0653019
17	LOC101927274	71	57	25	32	3.26586	0.0653073
19	ZNF260	102	64	23	41	3.95902	0.0654079
9	C5	444	287	106	181	4.71147	0.0654148
12	PTHLH	67	48	20	28	3.45061	0.0654241
10	KAZALD1	8	7	3	4	3.25943	0.0654856
20	LOC339568	47	34	17	17	4.10105	0.0655008
11	METTL15	465	378	189	189	3.9505	0.0656225
6	SLC25A27	101	54	27	27	3.91197	0.065692
2	SH3RF3	1987	1451	756	695	4.49733	0.0657204
7	ZP3	181	153	71	82	3.51969	0.0658876
6	CRISP3	116	80	41	39	4.18016	0.0659222
1	LRRC47	91	76	25	51	3.35806	0.0659296
6	TRIM39-RPP21	123	95	58	37	4.13465	0.0659854
5	HSD17B4	624	423	238	185	3.99227	0.0659964
2	RGPD4	68	55	23	32	3.25372	0.0660295
3	TMEM40	247	168	129	39	3.96234	0.0660709
3	PDZRN3	743	542	240	302	5.39766	0.0660823
17	APPBP2	375	303	294	9	3.03828	0.0661181
14	EXOC3L4	15	13	11	2	3.27904	0.0661411
17	CDC42EP4	70	48	13	35	3.53138	0.0661604
15	RPUSD2	40	27	11	16	3.55419	0.0662643
3	IFT122	421	306	171	135	3.99495	0.0662746
7	SUN1	260	221	62	159	3.40886	0.0663004
21	DSCR3	227	165	110	55	4.19815	0.0663714
10	RSU1P2	259	186	68	118	4.20636	0.066413
14	TMEM30B	34	24	18	6	3.46503	0.0664261
1	ITGA10	16	15	2	13	3.09024	0.0664767
9	GLT6D1	80	75	29	46	3.5271	0.0665596
2	ALS2	409	297	106	191	3.91603	0.0665654
4	LIAS	3	2	1	1	2.69763	0.066688
2	STK39	1966	1294	647	647	4.43987	0.0667224
9	DMRT2	54	43	14	29	4.03159	0.0667385
15	CELF6	137	101	98	3	3.66067	0.0667482
6	STK19	51	40	23	17	4.06716	0.0667654
3	SEMA3F	92	67	29	38	4.27122	0.0668045
11	MMP27	124	92	21	71	3.89849	0.0668209
15	CHSY1	391	307	119	188	3.43628	0.0669675
1	DCST1	36	31	16	15	4.00807	0.0669991
10	NET1	254	184	120	64	3.56056	0.067049
3	PDHB	48	37	9	28	3.62071	0.0670569
21	KRTAP19-7	13	9	4	5	3.12197	0.0670738
10	MSMB	16	14	9	5	3.09094	0.0670778
19	ZNF578	155	137	114	23	2.9076	0.067085
16	SNTB2	532	434	269	165	4.44492	0.0671299
19	CYP2F1	35	28	4	24	3.32604	0.0671407
5	LOC101928769	39	32	10	22	3.38492	0.0672157
22	PRR5-ARHGAP8	723	605	182	423	5.64528	0.0672364
14	LOC101928909	15	10	3	7	2.95867	0.0672515
4	FAM175A	119	78	35	43	3.62845	0.0672533
6	SERINC1	115	79	23	56	4.36856	0.0672935
18	SEC11C	134	105	46	59	3.68671	0.067313
17	EFCAB3	149	78	35	43	3.67378	0.0675408
19	COPE	62	49	17	32	3.55593	0.0676252
1	SPATA42	25	24	5	19	2.80905	0.0677094
6	BTNL2	494	468	304	164	3.32495	0.0677134
8	DCAF4L2	23	10	6	4	3.71084	0.0677596
2	RSAD2	70	47	17	30	3.34617	0.0677605
6	NCR2	106	90	37	53	3.86995	0.0677682
18	LINC01443	65	47	4	43	3.07748	0.067849
2	MEIS1-AS3	51	32	7	25	3.08399	0.0678545
15	MGC15885	18	14	7	7	3.11782	0.0679053
1	ETV3	27	20	13	7	3.31926	0.067906
12	CCND2-AS1	9	9	2	7	3.0031	0.0679777
17	MNT	46	38	35	3	3.37483	0.0680706
20	ATP5E	3	3	2	1	2.85495	0.0681205
1	RBBP4	109	103	97	6	3.06177	0.068221
19	DMWD	46	26	13	13	3.90258	0.0682449
10	SFXN2	101	70	36	34	3.89627	0.0682728
16	ARL2BP	23	17	10	7	3.42787	0.0682967
8	TAF2	541	364	161	203	3.92832	0.0683763
17	ZNF286A	27	25	5	20	3.44738	0.0683968
15	RAD51	166	118	46	72	3.94575	0.0683969
5	HK3	44	43	26	17	3.85832	0.0684304
1	LRRC42	107	44	29	15	3.58423	0.0685872
6	HLA-DQB2	126	111	30	81	3.39653	0.0686155
9	GAS2L1P2	25	22	14	8	3.05711	0.0687365
12	RAD52	308	236	96	140	4.34813	0.068741
19	NKPD1	38	27	10	17	3.54049	0.0687418
11	SAA3P	39	29	16	13	3.33121	0.0687557
13	N4BP2L2	394	271	186	85	3.50821	0.0687788
19	HIPK4	17	17	16	1	3.0552	0.0688349
19	SLC27A5	16	16	2	14	3.17933	0.0688579
1	ZBTB8OS	99	92	85	7	3.10958	0.0689023
16	ACSF3	330	307	137	170	3.52974	0.0689554
13	FNDC3A	465	361	219	142	4.14931	0.0689967
12	CNOT2	656	403	171	232	3.83914	0.0690761
18	HMSD	79	48	18	30	3.72327	0.0691283
14	ESRRB	565	485	225	260	4.20762	0.0692043
4	HTN1	92	41	19	22	3.76596	0.0692944
11	OR10S1	26	22	8	14	3.3534	0.0695161
10	ADK	1523	1169	576	593	4.03698	0.0695605
12	GLIPR1	82	52	9	43	3.50586	0.0696137
22	LOC101927257	13	11	5	6	2.94515	0.06963
6	TRERF1	617	524	341	183	4.76831	0.069815
15	RGMA	54	43	12	31	4.0359	0.0699042
19	NLRP8	381	263	118	145	4.51784	0.069953
1	PHC2	192	140	50	90	4.64338	0.0699703
2	FAP	119	104	101	3	2.93302	0.0699986
3	LOC101927829	45	36	16	20	3.25647	0.0700005
5	C5orf42	564	280	167	113	3.69331	0.0700682
16	DOK4	72	62	37	25	3.76072	0.0702141
3	LINC00888	62	42	12	30	3.29674	0.0705146
11	ART1	79	56	28	28	3.25971	0.0705256
3	LOC101927374	95	48	28	20	3.1662	0.0705735
16	GP2	80	59	40	19	3.40737	0.0706878
3	ARHGAP31	822	565	302	263	4.86619	0.07069
11	LOC100507384	21	17	12	5	3.20057	0.0707136
5	ARSB	1111	893	358	535	4.55378	0.0707312
4	DCHS2	1241	930	436	494	4.96103	0.0707685
6	NCOA7-AS1	92	58	50	8	3.84164	0.0707797
15	THSD4-AS2	7	6	2	4	2.91152	0.070887
6	TCF19	50	47	11	36	4.05783	0.0709186
1	CAP1	157	138	37	101	3.70092	0.0709304
10	CALY	42	30	20	10	3.28816	0.0710753
1	KIAA2013	36	26	17	9	3.2912	0.0710911
4	TLR2	89	73	42	31	3.96908	0.0711711
19	ZNF419	53	50	25	25	3.24891	0.0711721
7	PDAP1	58	30	19	11	3.62048	0.0712731
1	IGSF3	18	9	3	6	3.05502	0.0712827
7	BRAF	686	475	235	240	3.84706	0.0713807
4	GSTCD	521	353	106	247	3.88366	0.0716385
6	IPCEF1	1082	806	430	376	5.17918	0.0717857
3	PIGZ	18	13	1	12	2.75726	0.0718401
5	MCIDAS	38	30	4	26	3.33018	0.0719092
11	OR56A3	11	7	2	5	2.93671	0.0719288
17	ZNF18	124	53	23	30	3.47244	0.0719781
11	MIR4491	10	9	4	5	2.91099	0.0720264
1	EPHB2	655	506	247	259	5.45398	0.0722132
5	LINC01455	119	78	41	37	3.8562	0.0722649
5	TXNDC15	94	56	45	11	3.54592	0.0722977
16	ZNF771	15	12	6	6	3.06302	0.0724126
20	ZNF343	201	127	59	68	4.11994	0.0724148
17	MEOX1	127	99	52	47	3.5526	0.0724503
18	LDLRAD4	1409	1107	550	557	6.38744	0.0724995
9	MRPS2	12	12	5	7	2.91656	0.0725577
5	C5orf45	159	115	79	36	3.48862	0.0726131
5	SLC36A2	227	193	141	52	3.34389	0.0726264
3	PAK2	124	111	71	40	3.48034	0.0726336
1	PPIH	79	49	28	21	3.4556	0.072643
13	PCDH8	22	15	6	9	3.25275	0.0727695
16	CTRB1	40	31	20	11	3.20218	0.0728298
17	ALOX15B	48	45	29	16	3.87905	0.0728391
17	KRTAP9-7	11	7	5	2	2.12743	0.0728818
6	RCAN2	299	254	98	156	4.69983	0.0729007
7	MEOX2	623	457	251	206	4.57419	0.0729135
3	FGD5	667	537	212	325	4.68437	0.0729828
5	OR2V1	3	3	1	2	2.40156	0.0729983
5	FAM173B	188	147	49	98	4.00168	0.0731091
3	ZCWPW2	418	320	152	168	3.61311	0.0731432
17	SMCR8	58	53	12	41	3.34185	0.0731528
22	FAM19A5	1367	1137	296	841	5.55489	0.0731675
4	TMED11P	43	35	21	14	2.97848	0.0731895
3	THOC7	34	34	25	9	3.60449	0.0733006
9	C9orf116	23	21	2	19	2.93682	0.0733877
1	CMPK1	266	207	119	88	3.46502	0.0735392
10	FAM24A	20	13	9	4	3.14341	0.0735865
16	LINC01082	33	25	14	11	3.56899	0.0736604
21	ATP5J	52	27	13	14	3.79711	0.0737024
19	CPT1C	65	58	18	40	2.94217	0.0738576
17	TIAF1	9	2	1	1	2.56992	0.0741316
3	MIR563	13	8	2	6	2.94586	0.0741799
17	PRAC1	13	6	3	3	2.87141	0.0742018
7	MRPS33	31	28	11	17	3.78994	0.0742667
12	PPP1CC	118	88	55	33	3.57602	0.0742716
1	FBLIM1	118	99	62	37	3.80999	0.0742849
11	SAAL1	160	132	47	85	3.88981	0.0743784
3	NT5DC2	63	47	27	20	3.15498	0.0744009
10	THNSL1	47	41	25	16	3.09562	0.0745207
19	FPR2	71	58	23	35	3.62601	0.0745403
12	STRAP	24	22	16	6	2.81532	0.0745774
2	DUSP11	74	24	13	11	3.35595	0.0746688
9	C9orf85	194	141	112	29	3.11372	0.074669
5	C9	559	412	268	144	3.96163	0.0746826
9	DENND4C	981	488	201	287	3.34964	0.074701
21	C21orf62	188	134	47	87	4.26844	0.0747621
22	TANGO2	315	204	100	104	3.95075	0.074765
16	MAFTRR	312	246	105	141	3.85659	0.0748654
4	SORBS2	1737	1347	416	931	6.3309	0.0748669
19	NOSIP	74	73	44	29	3.40375	0.0748727
12	RHEBL1	17	12	10	2	2.79419	0.0748728
21	RSPH1	113	64	28	36	4.23153	0.0749303
10	NKX2-3	17	12	3	9	2.78114	0.0749552
1	ZCCHC17	315	255	135	120	3.65837	0.0749816
11	MS4A5	123	91	44	47	3.21246	0.0750711
2	ADGRF3	115	101	64	37	4.0849	0.0751609
3	P4HTM	31	23	14	9	3.40704	0.0751766
19	ZNF573	172	98	54	44	3.44677	0.0752235
17	OR4D1	18	13	3	10	2.84889	0.0752499
9	C9orf72	188	146	63	83	3.41352	0.0752853
10	HTRA1	268	222	94	128	3.83081	0.0753749
17	ABR	406	311	84	227	4.84021	0.0754071
10	FXYD4	26	22	13	9	3.51236	0.0754947
3	HDAC11	95	69	24	45	3.65958	0.0755786
11	C11orf97	169	129	57	72	3.07149	0.0755955
16	LOC283856	399	299	140	159	3.29554	0.0756165
9	MSMP	8	5	3	2	2.88766	0.0757106
1	AKT3	852	594	282	312	3.82592	0.0758278
1	PADI3	271	217	81	136	4.52044	0.0759536
3	XPC	193	104	57	47	3.97293	0.0760878
13	LOC101929657	22	11	6	5	3.15836	0.0761021
7	EPHB6	92	53	41	12	3.29593	0.0761672
12	SMCO2	314	232	186	46	3.55873	0.0761994
22	KLHL22	208	145	53	92	3.46963	0.076204
7	EPHA1-AS1	567	377	125	252	4.4823	0.0763526
4	STOX2	429	337	123	214	4.28539	0.0763831
17	ALOX12	99	80	22	58	3.40583	0.0763961
10	MARK2P9	16	12	10	2	2.74719	0.0763969
17	NUFIP2	120	99	42	57	3.52927	0.0764423
17	P3H4	38	26	6	20	2.8783	0.0764453
20	PCMTD2	76	60	16	44	3.03196	0.0764738
16	ZNF629	17	10	7	3	3.28709	0.0764921
3	UQCRC1	29	19	17	2	3.09168	0.0765143
19	TIMM44	87	68	14	54	3.81354	0.0765198
1	PRKACB	415	288	123	165	4.37204	0.0767192
8	PRKDC	436	243	171	72	4.40706	0.0767242
10	ITIH5	416	384	84	300	4.2417	0.0768055
12	C12orf50	203	177	105	72	3.40697	0.0768142
11	ARRB1	255	192	93	99	4.20546	0.0768382
19	CEACAM3	69	63	30	33	2.91757	0.0768545
16	CD19	8	7	5	2	2.84805	0.0769256
4	SMIM14	203	149	78	71	4.69243	0.07697
19	CADM4	38	34	8	26	3.67069	0.0770706
7	TNS3	1289	953	437	516	6.43719	0.0770955
20	BLCAP	39	25	15	10	3.44947	0.0772198
6	BACH2	1053	784	324	460	4.84741	0.0772255
7	AGMO	2256	1616	853	763	5.53147	0.077252
17	KRTAP9-4	20	15	5	10	2.75745	0.0772668
2	LOC151484	171	136	70	66	3.97521	0.0772949
14	MIR2392	12	11	5	6	2.93658	0.077408
7	DNAJB6	413	276	153	123	3.33204	0.0774877
4	LOC101927087	308	251	113	138	3.4021	0.0774998
4	GABRB1	1611	1182	531	651	6.31052	0.0776086
2	PRR30	11	7	4	3	2.71733	0.0776318
19	YJEFN3	30	25	10	15	3.25391	0.0777661
10	VSTM4	697	478	189	289	4.33691	0.07783
5	PCDHGC4	143	91	54	37	4.00808	0.0778759
2	SFTPB	51	43	32	11	4.14565	0.0780034
9	GRIN3A	1052	776	317	459	3.99817	0.0780577
10	POLR3A	334	203	181	22	3.15101	0.0781755
20	MTG2	149	98	28	70	4.3075	0.0781863
19	BHMG1	142	95	62	33	4.06606	0.0782518
5	LOC100132356	7	5	2	3	2.8733	0.0782809
22	PEX26	30	29	3	26	2.86608	0.0782914
7	SSC4D	111	95	37	58	3.26082	0.078333
6	FAM83B	613	455	218	237	4.23084	0.0784259
18	SERPINB2	139	102	30	72	3.18654	0.0784503
2	MIR548N	878	625	483	142	3.70461	0.0784539
2	AGAP1	1778	1266	553	713	4.9069	0.0784742
1	RIMS3	200	143	54	89	3.98435	0.0785086
19	HAPLN4	38	33	17	16	2.97392	0.0785351
16	GALNS	203	163	104	59	3.7148	0.0785417
17	MIR196A1	6	4	3	1	2.90209	0.0785795
10	LINC00709	57	43	12	31	3.84538	0.078584
10	SEC31B	100	59	21	38	3.09305	0.0786104
10	CFAP58-AS1	11	10	5	5	2.90507	0.0786539
15	LINC00928	30	30	4	26	2.94159	0.0786657
17	COPZ2	46	37	18	19	3.58956	0.0786846
17	UNC45B	257	169	80	89	4.45782	0.0787009
10	FAM25A	9	8	4	4	2.86414	0.0787674
11	POLA2	170	87	43	44	3.82217	0.0787761
16	LOC100506281	29	22	12	10	2.95118	0.0788048
15	OCA2	1810	1344	667	677	4.59611	0.0788223
7	LOC101927914	125	81	33	48	3.94606	0.0788285
3	SLC6A20	123	97	43	54	4.6442	0.0788745
9	OMD	30	25	17	8	3.43564	0.0788763
17	CNTNAP1	50	33	20	13	3.73571	0.0789494
5	FNIP1	731	348	233	115	3.41396	0.0789552
10	MFSD13A	88	62	14	48	3.69095	0.0789554
3	KLHDC8B	21	11	1	10	2.29442	0.0789628
8	GPAT4	177	161	59	102	3.87537	0.0790496
19	SAMD4B	175	144	123	21	3.61798	0.0791227
11	APLP2	421	338	147	191	3.96132	0.0791301
6	TAAR5	25	20	12	8	3.27886	0.0791341
13	ITM2B	77	49	31	18	2.97062	0.0791729
5	SLC26A2	80	52	20	32	3.06447	0.079189
19	IGFL4	8	7	6	1	2.4608	0.0792453
11	PANX1	293	209	108	101	3.85989	0.0793987
12	MIR3685	14	12	6	6	3.0884	0.0794823
7	RELN	3080	2190	878	1312	5.67347	0.0795396
13	MLNR	6	4	2	2	2.79313	0.0796103
9	TEK	1112	762	236	526	6.33627	0.0796223
19	ZNF607	111	68	27	41	3.86338	0.079685
2	LINC01246	39	34	16	18	3.37321	0.0797627
7	MIOS	330	246	165	81	3.3409	0.0798295
10	MGMT	1059	968	441	527	3.66902	0.0799379
19	KPTN	16	14	8	6	2.99918	0.0799945
18	MC4R	12	9	7	2	3.00271	0.0800537
13	XPO4	516	388	185	203	3.24703	0.0800656
18	PTPN2	538	366	204	162	3.83795	0.0800945
17	EPN2	227	188	132	56	2.90133	0.0801141
6	PRRC2A	127	110	61	49	4.12075	0.0801372
5	HNCAT21	51	43	35	8	2.65604	0.0801612
10	LOC100499489	46	39	38	1	2.81643	0.0801826
17	ALOX12-AS1	91	74	20	54	3.39001	0.080202
16	EXOSC6	7	4	3	1	2.04244	0.0802283
9	LINC00963	71	55	26	29	3.70401	0.0802615
9	PGM5	379	327	223	104	4.12997	0.0802628
8	TMEM68	183	102	23	79	3.39404	0.0802962
17	ALOX15	12	10	5	5	3.38501	0.0803402
7	CPA2	30	29	10	19	2.7191	0.080382
20	R3HDML	100	70	15	55	3.234	0.0803832
6	TBX18-AS1	174	91	44	47	3.81242	0.0806849
8	MIR7705	10	8	3	5	2.59397	0.0808075
6	TAAR3	26	24	18	6	3.52614	0.0808679
18	LOC101927322	12	10	6	4	3.37097	0.0809236
11	ARL14EP	84	72	28	44	3.55499	0.0809546
16	LOC101927580	735	600	265	335	4.03523	0.080964
2	MTX2	325	225	131	94	4.18205	0.0809901
19	SIGLEC11	41	25	16	9	3.32749	0.0810087
2	C2orf68	23	16	12	4	3.36993	0.0810735
1	SH3D21	23	19	9	10	2.49207	0.0810749
17	KRT13	8	5	3	2	2.79042	0.0810778
6	LY6G5C	25	24	17	7	3.23328	0.0811135
5	MTX3	57	36	7	29	3.03924	0.0812262
19	CYP4F8	137	113	32	81	3.81593	0.0812549
8	ERI1	291	166	73	93	3.55602	0.0813047
11	CCDC86	54	45	23	22	3.77883	0.0815583
5	TRIM41	19	19	8	11	2.8707	0.0816307
13	TDRD3	588	450	148	302	3.36156	0.0816394
16	UTP4	172	125	95	30	4.18084	0.0816963
8	SORBS3	11	5	3	2	3.0208	0.0817252
11	CDC42EP2	29	17	11	6	3.02787	0.0817502
19	ZNF540	101	62	37	25	4.14954	0.0817943
1	SYNC	47	41	39	2	2.77205	0.0818298
6	FAM229B	116	84	38	46	3.40846	0.0818752
13	SOHLH2	220	149	76	73	4.03725	0.0818775
1	PAX7	314	264	101	163	4.50941	0.0819367
20	MMP9	52	41	25	16	3.41574	0.0819438
4	NIPAL1	104	78	18	60	4.18562	0.0821129
1	CD48	29	29	6	23	2.79773	0.0821597
3	TMEM44-AS1	12	10	3	7	2.81646	0.0821653
21	DSCR4	269	220	165	55	3.77028	0.0821691
1	MIER1	222	146	70	76	3.07042	0.0822437
4	INTS12	104	75	28	47	3.26937	0.0822643
22	SPECC1L	9	8	7	1	2.86115	0.0823531
10	NOLC1	30	25	14	11	3.74141	0.0824534
1	LINC00624	809	517	203	314	3.4688	0.0825388
19	XRCC1	142	123	54	69	3.94659	0.0825455
11	ACCSL	67	53	34	19	3.85551	0.0825764
16	PLLP	99	82	43	39	3.32234	0.0826312
1	TAF5L	126	99	37	62	3.85597	0.0826522
1	TNFAIP8L2	15	11	9	2	2.95286	0.0826587
2	SFT2D3	33	19	9	10	3.20661	0.0826854
4	LOC101927359	190	157	72	85	2.95742	0.0827191
6	PPP1R18	69	60	50	10	3.77543	0.0827438
4	PRSS12	288	203	103	100	3.7637	0.0827642
20	CDK5RAP1	158	90	59	31	3.57881	0.0828132
4	LINC01612	372	246	125	121	4.35462	0.0828248
1	LINC01341	37	25	13	12	3.50344	0.0828274
11	GRM5	3636	2575	1666	909	4.26558	0.082831
6	LY6G5B	31	25	19	6	3.66051	0.0828326
17	LIMD2	16	3	1	2	2.56314	0.0828598
2	LINC01191	158	116	51	65	4.0234	0.0828943
12	PAH	394	310	112	198	3.63718	0.0829281
7	CAV2	56	46	8	38	3.19115	0.0829363
1	FLJ31662	20	14	6	8	3.43889	0.0830491
18	FAM210A	359	293	172	121	3.4528	0.0830681
8	TRMT12	15	12	2	10	2.92711	0.0830825
6	GVQW2	184	145	108	37	3.7513	0.0831666
14	C14orf39	230	150	66	84	3.09334	0.0832043
8	DEFA6	14	10	9	1	2.95269	0.0832064
17	NME2	31	27	13	14	3.12238	0.0832416
1	TRIM33	475	425	279	146	3.37475	0.0832916
3	NCBP2	23	15	8	7	2.85297	0.0833944
8	COMMD5	34	24	16	8	2.64883	0.0834774
4	SLC39A8	442	327	105	222	4.91264	0.0834777
17	PROCA1	24	12	5	7	3.18431	0.0834828
14	PAPLN	211	166	79	87	4.77088	0.0836066
2	LOC101060091	372	301	148	153	3.97346	0.083802
5	TCERG1	267	177	32	145	3.4532	0.0838022
19	SHD	30	29	6	23	2.53154	0.083835
17	RPA1	339	236	71	165	4.04985	0.0838651
8	NRG1-IT1	652	494	353	141	4.09727	0.0838839
13	LINC00443	7	6	1	5	2.54231	0.0840055
2	LOC101927577	22	9	7	2	2.95958	0.0840147
17	GH2	18	6	2	4	2.79665	0.0840469
1	PPCS	109	51	20	31	3.66594	0.0840566
16	TMED6	42	29	19	10	3.88281	0.0840768
12	UHRF1BP1L	663	426	263	163	3.78429	0.0841615
16	RSL1D1	46	27	15	12	2.79869	0.08419
19	CERS1	89	70	28	42	3.62119	0.0842101
10	PLCE1	1233	886	490	396	4.65134	0.0842332
7	OCM	7	6	5	1	2.5728	0.0844041
3	ARL8B	139	124	25	99	3.05116	0.084437
16	SHISA9	1690	1344	665	679	5.10154	0.0844949
16	TGFB1I1	7	6	1	5	2.5845	0.0845647
17	MRC2	135	91	29	62	3.48262	0.0846054
2	PCGEM1	69	22	12	10	3.35713	0.0846118
16	ZNF689	15	13	11	2	2.9335	0.0846766
12	ASCL1	7	7	2	5	3.05762	0.0847018
21	TMPRSS15	710	482	170	312	5.64507	0.0847094
6	SLC22A3	602	420	252	168	4.09881	0.0847176
5	PCBD2	200	125	94	31	3.19504	0.0847466
10	LINC01163	157	132	48	84	4.64054	0.0847527
3	RPL22L1	54	19	6	13	3.14582	0.0847777
5	FLJ31104	53	46	34	12	2.9999	0.0847794
16	BCAR1	246	194	116	78	3.12337	0.084784
19	C19orf44	92	80	38	42	3.48304	0.0848219
9	MIR3689A	4	4	1	3	2.46388	0.0848328
11	KCNQ1-AS1	34	21	13	8	3.23647	0.0848841
17	CD300LG	48	41	24	17	3.21505	0.0849174
1	LINC00272	33	28	17	11	3.89198	0.084937
7	NAT16	53	49	16	33	3.46568	0.0849721
11	MIR3166	10	7	3	4	2.86435	0.0850406
9	FAM120AOS	46	32	22	10	3.42834	0.0851582
12	HVCN1	146	114	77	37	3.00305	0.0852059
10	OBFC1	180	143	49	94	3.92012	0.0852585
6	ARHGAP18	752	522	212	310	5.36366	0.0853315
5	AP3B1	1276	864	437	427	3.39079	0.0853811
20	TAF4	134	115	42	73	2.86072	0.0855463
12	ALDH2	156	134	103	31	3.26385	0.0855466
10	KIF20B	508	324	119	205	3.2289	0.0855487
1	LOC646626	23	17	6	11	3.33631	0.0856319
6	C6orf10	1046	976	434	542	3.84894	0.0857288
3	ENTPD3-AS1	336	256	163	93	3.10832	0.0857715
3	ATP13A5	554	433	214	219	3.68566	0.0858064
9	C9orf114	54	43	24	19	2.82205	0.0858118
3	ENTPD3	363	273	173	100	3.11744	0.0859084
12	UBC	17	15	6	9	2.92987	0.0859149
11	OR51I2	12	10	5	5	3.10131	0.0859755
11	CARD18	27	17	8	9	2.85918	0.0860917
12	CCDC91	1120	761	358	403	3.50826	0.0861825
1	SPRR2G	27	13	7	6	2.67382	0.086489
2	CUL3	484	356	113	243	5.00404	0.0865729
16	DCTN5	106	95	63	32	2.8946	0.0865827
11	OR51F2	21	19	6	13	3.1889	0.0866066
12	YAF2	482	229	139	90	3.29045	0.0867841
12	THAP2	63	41	21	20	3.72162	0.0868302
8	NPBWR1	21	17	9	8	3.26983	0.0869181
9	LOC101929116	48	32	19	13	3.22989	0.0869625
7	COL28A1	1139	901	492	409	3.29657	0.0870003
2	LOC105616981	563	308	148	160	4.31943	0.0870492
13	LINC00457	649	460	243	217	4.14102	0.0870785
11	BRSK2	201	175	122	53	3.261	0.0872156
5	ADGRV1	3284	1965	931	1034	5.84256	0.0872586
14	SEC23A	423	269	139	130	3.91882	0.0873033
1	TMEM63A	167	148	68	80	3.72347	0.0873224
17	HOXB9	34	33	15	18	3.66619	0.0874779
12	MAPKAPK5	196	160	72	88	3.09924	0.087527
9	MIR3910-1	16	14	4	10	3.10781	0.087553
17	FSCN2	2	2	1	1	1.97952	0.0876031
2	RAPGEF4	1676	1167	558	609	4.76218	0.0876354
6	ABRACL	70	58	20	38	3.64937	0.0876674
7	ZNHIT1	43	31	15	16	3.61643	0.0877022
3	LRRC3B	453	313	184	129	3.72531	0.0877095
20	APCDD1L	483	409	205	204	4.8334	0.0877166
17	PFN1	18	14	4	10	3.25858	0.0877467
16	VPS9D1	66	42	33	9	3.70932	0.0878081
1	TCEANC2	229	188	162	26	3.04002	0.087816
6	C6orf118	174	115	50	65	3.73889	0.0878196
10	DDX50	269	202	101	101	4.64212	0.0879064
16	USP10	260	244	54	190	3.78808	0.087963
1	ELAVL4	378	271	170	101	4.11893	0.0879713
10	TLX1NB	226	199	78	121	4.36925	0.0880042
1	PHF13	53	37	20	17	3.15813	0.0880084
7	EPHA1	618	404	133	271	4.52841	0.0880085
16	TNFRSF17	23	18	5	13	3.31687	0.0880334
6	BAG6	80	70	40	30	3.97972	0.0881053
6	EXOC2	970	736	277	459	4.69661	0.0881297
1	BEND5	130	79	26	53	3.97105	0.0882402
19	RDH8	32	27	4	23	2.86745	0.0882485
11	KLC2	43	27	12	15	3.34967	0.0882852
5	FBXO38	168	99	51	48	2.8416	0.0882892
10	HPS1	90	68	58	10	3.27175	0.0882983
10	C10orf71-AS1	18	9	3	6	3.21335	0.0883383
9	IFNB1	19	11	4	7	2.62468	0.0883833
19	ZNF772	56	50	14	36	3.34215	0.0884283
1	ATP5F1	73	47	27	20	3.66287	0.0884402
3	SPCS1	15	12	8	4	3.02683	0.0885096
14	OR4K14	22	16	2	14	2.26529	0.088516
2	LINC01320	416	303	103	200	4.15658	0.088576
10	MIR4482	13	12	10	2	2.30868	0.088676
1	TNFRSF9	137	76	66	10	2.97878	0.0887111
19	NLRP13	219	182	56	126	4.43231	0.0889288
3	ABTB1	37	20	12	8	3.26004	0.0889851
18	DSC1	19	14	9	5	2.916	0.0890159
12	ACACB	596	441	171	270	4.05391	0.0890469
7	ANKIB1	319	157	64	93	3.85918	0.0890922
3	RYBP	249	152	108	44	3.79998	0.0890985
1	PLOD1	121	113	32	81	3.3838	0.0891451
15	ANPEP	82	76	12	64	3.24689	0.0891461
2	PPP1R1C	780	597	369	228	4.14642	0.0891826
19	ZNF571	227	161	86	75	3.91371	0.089192
8	HGSNAT	204	98	71	27	3.62736	0.0892082
1	PYHIN1	103	94	33	61	3.19437	0.0892238
2	LOC101929596	313	233	90	143	3.82388	0.0892676
1	KCNH1	2562	1733	785	948	5.75988	0.0894906
14	TM9SF1	29	20	9	11	3.50036	0.0895258
4	CPLX1	223	182	53	129	4.53519	0.0895523
7	LOC100505938	311	252	143	109	3.59476	0.0895675
3	NCBP2-AS2	4	2	1	1	1.93944	0.0895785
12	ADCY6	29	23	7	16	2.83822	0.089594
1	IL10	23	18	7	11	3.2108	0.0896297
2	MROH2A	364	293	135	158	4.69277	0.0897792
3	ADPRH	32	15	10	5	3.24846	0.0898142
20	RBBP8NL	18	16	7	9	3.45913	0.0899007
5	LOC102467217	283	230	74	156	3.16782	0.0899044
16	PLA2G10	11	11	10	1	2.44817	0.0899801
6	HIST1H2BO	11	7	4	3	2.90702	0.0900009
4	BEND4	209	157	99	58	3.49048	0.0900849
5	MTRR	230	201	119	82	3.3793	0.0901131
17	CDK5R1	7	5	1	4	2.184	0.0901733
1	ABCD3	301	154	83	71	4.45647	0.0901798
1	HHAT	2110	1658	677	981	5.83532	0.0901989
17	FKBP10	31	22	3	19	2.89991	0.0902233
7	LOC101927391	145	73	48	25	3.094	0.0903219
16	CX3CL1	94	81	58	23	3.66696	0.0903242
19	ZNF808	113	106	25	81	3.21592	0.090384
11	LOC338694	163	110	41	69	3.96111	0.0903963
18	LOC100505817	92	72	41	31	3.0987	0.0904035
17	EPN2-AS1	22	18	11	7	2.81903	0.0905266
6	SKIV2L	64	48	31	17	4.2096	0.0905272
10	MIR6072	12	11	8	3	3.31265	0.0906263
19	CYP4F24P	142	92	23	69	3.73864	0.0906656
4	TBC1D1	1391	935	369	566	5.84973	0.0906714
16	CYB5B	116	94	58	36	3.17019	0.0907304
10	TEX36	82	75	48	27	3.15436	0.0907366
5	HOMER1	513	399	213	186	4.17443	0.0907831
9	OGN	62	56	41	15	2.89333	0.0907841
15	TMCO5A	37	36	15	21	3.35433	0.090801
10	LOC101927472	17	13	9	4	2.54368	0.0908084
11	ETS1	407	333	155	178	5.47977	0.0908264
19	ACTN4	434	349	166	183	3.50034	0.0909851
16	TAT-AS1	21	16	8	8	3.56612	0.0910217
10	DUSP5	68	50	31	19	3.55839	0.0910351
2	LOC100506142	59	34	20	14	2.94067	0.0910785
1	TARBP1	447	329	109	220	3.81852	0.091086
12	KITLG	249	204	60	144	3.58362	0.0910994
15	GOLGA8H	14	10	4	6	3.01392	0.0911687
16	MT1DP	16	12	7	5	3.36664	0.091197
12	KCNMB4	378	272	92	180	4.19223	0.0912581
3	LRRIQ4	70	36	9	27	2.9736	0.0912959
16	AARS	109	84	72	12	3.58228	0.0913906
6	PDE10A	1666	1203	368	835	6.39887	0.0914312
18	PHLPP1	1015	639	337	302	5.14788	0.0914362
2	MARCH7	394	334	147	187	3.46338	0.0914498
6	LTB	20	15	12	3	3.48255	0.0914835
1	DDAH1	1286	904	438	466	4.44745	0.0915198
6	LOC154449	41	40	10	30	3.14609	0.0915362
11	VSTM5	190	139	96	43	3.09367	0.0915832
13	RNF113B	4	3	2	1	2.66508	0.0916741
9	SMC5-AS1	281	215	55	160	4.21679	0.0916815
5	EPB41L4A-AS2	23	17	15	2	3.02663	0.091769
7	ZKSCAN5	111	62	45	17	3.36564	0.09185
3	ISY1	69	55	49	6	3.25058	0.0918512
12	LINC01234	102	89	34	55	4.20729	0.091861
16	DEF8	142	103	47	56	3.33207	0.091989
16	TFAP4	25	22	3	19	2.8242	0.0919958
2	LOC100499194	26	20	7	13	3.44898	0.0920044
5	SNCAIP	248	177	47	130	3.68911	0.0920664
22	EFCAB6	1751	1290	604	686	4.36868	0.0920865
1	MAN1C1	261	220	78	142	3.28737	0.0920868
2	TRABD2A	306	212	106	106	3.05966	0.0920908
17	ALOX15P1	11	9	3	6	2.76192	0.0920963
5	RANBP3L	314	195	151	44	3.00118	0.092109
17	RGS9	530	375	203	172	3.75816	0.0922201
6	LINC00336	65	50	30	20	3.59721	0.0922246
6	PCMT1	258	181	56	125	3.54802	0.0924482
12	SLC15A5	446	371	106	265	2.98538	0.0924503
3	SS18L2	11	11	5	6	2.95706	0.0924594
2	RNF144A	763	521	145	376	5.00509	0.0924971
12	CEP83	575	395	188	207	4.36761	0.0925134
3	ZBTB47	32	30	12	18	3.361	0.0925254
2	FAM49A	400	295	151	144	4.75673	0.0928416
11	OR1S1	30	23	7	16	3.21492	0.0928743
11	IGF2	62	58	18	40	3.58645	0.092877
18	ACAA2	155	98	52	46	3.5158	0.0930096
2	LOC200772	47	39	9	30	2.83387	0.0930787
5	TMEM174	8	7	2	5	2.55417	0.0931874
6	RMND1	300	256	115	141	3.73934	0.0932478
8	ZNF34	103	84	51	33	2.77613	0.0932873
6	KATNA1	302	144	57	87	3.69021	0.0933094
6	TULP1	66	65	35	30	3.2975	0.0933528
4	CSN3	106	86	7	79	2.88149	0.0933924
7	CLDN15	28	25	15	10	3.34952	0.0933955
2	CALM2	76	65	39	26	3.51578	0.093424
7	STEAP2-AS1	2154	1640	732	908	5.06403	0.0935234
13	TRPC4	1308	1049	473	576	4.7749	0.0935748
2	ASB1	162	120	46	74	3.15035	0.0935782
2	EEF1B2	15	12	7	5	2.83953	0.093602
3	CRTAP	135	95	39	56	4.28983	0.0937575
3	NISCH	134	119	103	16	3.33046	0.0938005
12	RAP1B	216	152	114	38	3.30835	0.0941287
16	PDIA2	21	15	7	8	3.08103	0.0941356
4	USP38	157	108	42	66	3.17898	0.0941936
20	LOC101929608	323	226	181	45	2.72268	0.0942143
7	GET4	92	74	42	32	2.8753	0.0943023
11	FGF3	62	56	9	47	2.99625	0.0943689
7	SH2B2	64	56	24	32	3.51232	0.0944315
18	LINC00470	401	184	79	105	3.45608	0.0945907
6	MB21D1	75	50	42	8	3.18808	0.0946431
12	TMEM52B	110	86	38	48	3.54428	0.094692
3	KLHL40	10	8	7	1	2.68221	0.0947133
1	BSND	61	45	22	23	2.84826	0.0947398
7	CYP51A1	205	115	24	91	3.28394	0.094843
6	PSMG4	101	92	10	82	2.58405	0.0948932
15	HEXA	134	101	94	7	3.42907	0.0948959
5	CNOT8	74	33	15	18	2.74479	0.0950087
19	USP29	74	54	24	30	2.92257	0.0950388
7	PTCD1	104	68	46	22	3.33478	0.0951401
8	MCPH1	2462	1725	817	908	5.29674	0.0952158
19	NUDT19	168	84	38	46	3.11402	0.0952758
14	PPM1A	278	180	117	63	3.15267	0.0952789
10	CDH23	2250	1699	893	806	6.74832	0.0953299
19	CCDC8	19	17	13	4	3.57625	0.0953385
12	C12orf77	32	30	20	10	3.55795	0.0954526
6	MDC1	188	163	151	12	3.55491	0.0954533
1	LOC730102	189	153	66	87	3.85553	0.095466
21	DSCR9	79	63	33	30	3.13545	0.0954711
7	ST7-OT4	17	12	7	5	3.11133	0.0956377
7	LOC101927243	55	40	21	19	3.12709	0.0956434
17	COASY	13	9	4	5	2.5682	0.0956979
20	ESF1	342	290	146	144	3.24642	0.0957394
19	PPP1R37	280	215	97	118	3.03935	0.0958713
11	MRPL16	17	14	13	1	2.70041	0.0960064
7	VSTM2A	160	113	81	32	3.3371	0.0960952
9	PLGRKT	472	331	142	189	4.02297	0.096194
11	SPTY2D1-AS1	29	26	21	5	3.13561	0.0964147
15	NR2E3	29	22	19	3	2.80068	0.0964148
5	IL6ST	277	210	155	55	3.46301	0.0965655
2	EPHA4	785	583	253	330	3.94259	0.0966037
19	SRRM5	11	7	3	4	2.73826	0.0966414
19	CEACAM22P	35	34	2	32	2.77424	0.0967507
3	IL17RC	30	22	20	2	2.829	0.0967975
22	TYMP	13	13	7	6	3.34594	0.0968113
21	CBS	117	100	35	65	3.82831	0.0968405
21	B3GALT5	202	172	58	114	4.9061	0.0968898
16	CLEC16A	1476	865	335	530	4.80871	0.0968972
7	GIMAP6	68	39	22	17	3.27441	0.0970008
19	TCF3	13	9	3	6	2.64489	0.0971358
1	GPSM2	242	194	110	84	3.71995	0.0972046
5	IRX4	14	9	3	6	2.8482	0.0972113
1	LOC339539	37	35	12	23	3.09021	0.0972912
15	ZNF609	822	630	454	176	3.98262	0.0973895
1	YBX1	80	47	27	20	3.36711	0.0974211
12	LINC01465	18	13	6	7	2.79222	0.0975097
15	KBTBD13	33	26	17	9	2.64347	0.0975249
6	NBAT1	25	25	5	20	2.54256	0.0975767
11	LOC643923	10	7	2	5	2.41382	0.09758
8	TONSL-AS1	14	12	5	7	1.87219	0.0975925
11	FJX1	10	8	4	4	1.99813	0.097608
[truncated: 19,189 more rows]

## Sheet: Table C (PCGC)
Table C. A gene-based analysis of the PCGC cohort using the SKAT-C test. The mothers and fathers of patients with CTDs were considered as 'cases' and 'controls,' respectively, for this analysis.
Chromosome	Gene Name	All SNPs	Tested SNPs	Rare SNPs	Common SNPs	Q	p-value
2	SUMO1	119	74	21	53	10.2532	1.12e-05
7	LOC101927269	35	21	11	10	9.50241	1.71e-05
20	SPINT4	48	41	18	23	11.0971	2.08e-05
1	PTPRF	604	317	122	195	10.0595	7.95e-05
20	WFDC13	43	26	14	12	8.90614	9.08e-05
1	KDM4A	261	120	56	64	9.91054	0.000104983
20	WFDC3	112	77	29	48	8.7123	0.000123657
20	ZSWIM3	145	98	57	41	9.15394	0.000172461
12	RFX4	8	6	5	1	8.4656	0.00020982
19	SPRED3	52	44	36	8	10.2385	0.000271324
2	STARD7-AS1	91	35	13	22	8.37247	0.00027419
19	YIF1B	69	58	30	28	8.75324	0.000311839
1	LOC101928565	224	163	69	94	10.0611	0.000314244
9	TMC1	1764	1086	359	727	9.06811	0.000365753
3	TNK2	118	99	69	30	8.0778	0.000377282
12	LOC100505978	17	10	3	7	7.57652	0.000414744
5	ZNF879	84	64	10	54	7.93253	0.000544299
2	STARD7	167	79	43	36	7.66788	0.000562088
17	MILR1	17	7	4	3	8.65667	0.000631485
20	CTSA	47	23	12	11	7.83052	0.000665666
20	UBE2C	40	23	11	12	7.1523	0.000686013
20	TNNC2	39	22	12	10	7.31499	0.000686273
20	DNTTIP1	122	72	32	40	6.91992	0.000689195
19	GGN	23	18	16	2	8.30789	0.000722631
12	LOC101927267	165	134	67	67	7.56645	0.000749214
18	ATP8B1	752	492	163	329	8.15101	0.000788903
12	LOC100287944	1421	799	379	420	8.47375	0.00079394
6	PREP	795	506	232	274	8.55995	0.000804595
4	SLC10A4	30	19	4	15	6.96494	0.000838026
4	SLAIN2	453	262	132	130	7.28813	0.000889192
18	MIR5011	18	11	3	8	6.40905	0.000932907
14	FBLN5	463	315	157	158	7.998	0.000954086
13	LOC101060553	24	17	10	7	6.9686	0.00101624
1	MIR548AP	669	438	214	224	7.257	0.00102009
4	FAM193A	707	501	376	125	7.42548	0.00103554
20	SPINT3	33	24	15	9	6.36592	0.0010643
9	INVS	767	591	243	348	7.45394	0.00114612
17	TBC1D29	22	12	8	4	6.52335	0.00115876
20	SPATA25	16	9	6	3	6.98774	0.00119106
14	MIR548Y	9	5	4	1	6.228	0.00122009
1	LOC101929592	99	39	20	19	6.48412	0.00123092
13	ARHGEF7	1007	621	329	292	7.81817	0.00137265
11	THRSP	39	30	7	23	6.5138	0.00137342
9	TUBBP5	16	7	5	2	7.8645	0.00142732
12	UNG	82	35	20	15	6.47856	0.00148548
3	GALNT15	365	251	88	163	8.20716	0.00150875
15	CLPX	126	82	66	16	6.53364	0.00151013
20	ACOT8	89	55	39	16	7.52493	0.00152406
3	GHSR	40	25	15	10	6.34226	0.00157449
12	TMTC2	2177	1308	490	818	7.89569	0.00170745
9	C9orf106	14	11	4	7	6.38847	0.00170836
2	LOC100505736	316	193	87	106	6.54004	0.00173694
15	SH3GL3	826	531	263	268	7.7686	0.00183248
16	ARHGAP17	558	247	121	126	6.12504	0.001848
2	GPR155	183	111	40	71	6.69804	0.00185303
22	TYMP	21	17	10	7	6.49104	0.00188894
22	NCAPH2	88	58	48	10	6.95615	0.00192121
17	ENDOV	141	84	42	42	6.934	0.00197371
5	SRD5A1	294	175	79	96	6.54194	0.0019825
12	RIC8B	510	258	163	95	6.79094	0.00200608
5	ATOX1	88	34	22	12	6.3482	0.00204216
2	TMEM127	49	24	17	7	6.5277	0.00207998
4	LINC01085	256	146	54	92	6.93378	0.00212346
19	CATSPERG	223	186	141	45	7.33744	0.0022888
5	B4GALT7	65	45	23	22	6.07843	0.00234257
6	LINC01600	113	66	20	46	6.15357	0.0023448
12	KRT83	84	67	9	58	6.32422	0.00241934
17	CWC25	150	102	76	26	6.20987	0.00242724
7	TYW1B	536	359	125	234	6.5357	0.00246225
13	STK24	837	383	140	243	6.65503	0.00249679
5	LOC202181	168	109	57	52	5.90534	0.00252589
10	C10orf25	26	12	8	4	6.40057	0.00253282
20	WFDC6	20	16	8	8	6.20207	0.00257401
19	ZNF14	101	69	26	43	6.59522	0.00258094
12	HAL	199	140	39	101	7.35945	0.0025979
3	ACAD11	16	11	6	5	6.04057	0.0026225
19	SLC17A7	14	6	3	3	6.02524	0.00264209
20	ISM1-AS1	9	6	4	2	5.40952	0.00266279
5	TCF7	186	135	87	48	6.02372	0.00271846
22	SCO2	15	14	6	8	6.14823	0.00273292
19	CLIP3	45	36	22	14	6.16756	0.00274627
12	CORO1C	364	256	152	104	6.23673	0.00277788
3	HYAL2	27	8	7	1	5.93139	0.00279633
22	KCTD17	74	34	27	7	6.77841	0.00288922
2	TRIM43B	10	4	2	2	6.98293	0.00290099
6	UBR2	641	442	262	180	4.9661	0.00296111
12	TCP11L2	267	136	50	86	7.28108	0.00300096
17	MIR4738	7	4	3	1	4.85337	0.00305645
5	TMED9	20	13	7	6	5.61466	0.00306311
12	KCCAT198	162	99	31	68	6.10194	0.00315609
12	KLRG1	95	55	23	32	6.41248	0.00321096
3	DNAJC13	584	356	184	172	6.46668	0.00326218
20	ZSWIM1	31	23	15	8	6.37084	0.00329524
7	MYO1G	73	45	10	35	5.94066	0.00330992
19	CILP2	39	30	11	19	5.63343	0.0033515
16	SLC5A11	359	214	57	157	6.63116	0.00336923
15	PYGO1	332	241	114	127	6.27849	0.00346315
3	H1FOO	74	46	27	19	6.40925	0.00349812
20	CHGB	105	72	32	40	6.00692	0.00352578
7	ZNF746	115	59	28	31	5.39026	0.00353516
5	ZNF454	149	117	45	72	6.61924	0.00365217
3	TMEM44	420	288	89	199	6.69396	0.003665
20	ITCH	532	332	214	118	6.33723	0.00376074
3	MON1A	70	35	16	19	6.31047	0.00381003
11	LOC100129203	13	10	4	6	5.67714	0.00389367
9	LINC01474	29	17	2	15	4.88298	0.00397045
19	COL5A3	313	266	114	152	6.82214	0.00403899
10	KLLN	11	4	3	1	5.00641	0.00407328
6	KAAG1	7	4	3	1	5.32666	0.00417414
19	CRX	266	208	64	144	5.91169	0.00420043
3	SNRK	318	209	176	33	6.74096	0.00423461
15	LINC01578	89	49	22	27	6.01025	0.00429513
5	GLRA1	708	239	83	156	6.5236	0.00430596
4	GABRB1	1825	1183	527	656	8.26214	0.00434149
19	ALDH16A1	109	58	27	31	5.78182	0.00434347
5	NSUN2	295	181	72	109	6.25455	0.0045046
13	LINC00383	748	511	247	264	5.73874	0.00450472
19	NDUFA13	66	43	23	20	5.5632	0.00464755
3	A4GNT	46	23	9	14	5.51817	0.00469543
19	EML2-AS1	3	3	1	2	4.48908	0.00477577
4	FRYL	788	386	223	163	6.03089	0.00487391
5	G3BP1	227	114	66	48	6.52354	0.0049566
3	RABL3	239	174	130	44	6.25687	0.00497291
13	EEF1DP3	619	362	142	220	6.57532	0.00499595
6	FGD2	165	93	50	43	6.63434	0.005099
10	ZNF22	37	26	15	11	5.62774	0.00513392
1	LOC101927560	401	264	100	164	5.76697	0.00514851
2	KIAA2012	553	357	90	267	6.9761	0.00516368
1	NUDT17	10	5	2	3	5.36335	0.00519008
20	NEURL2	17	10	7	3	5.77508	0.00528175
20	SNX21	60	39	28	11	5.77281	0.00541233
14	LINC00648	239	153	42	111	6.50626	0.00545872
19	LOC101928886	38	25	8	17	5.20927	0.00553319
11	NDUFC2-KCTD14	546	363	128	235	5.50162	0.00556939
17	MIR4727	11	10	7	3	5.3876	0.00570279
12	PRPH	4	4	3	1	5.07357	0.00571896
5	ZFP2	272	214	74	140	5.65121	0.00572094
6	SDHAF4	191	134	63	71	5.47527	0.00574118
3	GTF2E1	189	133	94	39	6.32323	0.00585056
20	PLCB4	1753	1244	649	595	6.78729	0.0058832
18	LOC100505549	200	136	24	112	6.04594	0.00596384
2	CDK15	359	239	155	84	6.49787	0.00601794
18	SLC14A1	226	165	53	112	5.20074	0.00612715
4	ZAR1	28	19	5	14	5.41132	0.00619584
19	YJEFN3	43	21	6	15	5.2328	0.00626306
17	MYH3	154	119	49	70	5.42306	0.00627612
11	SPI1	121	86	36	50	5.58397	0.00631766
1	SNAP47	347	223	155	68	5.78026	0.00642077
15	PRTG	783	509	240	269	5.88549	0.00647292
7	CCDC71L	24	19	11	8	5.55628	0.00649934
2	ALS2	435	310	126	184	6.27369	0.00650599
3	ZBTB11	124	89	45	44	5.18572	0.00650935
20	SEC23B	402	245	107	138	5.38918	0.00652116
18	RNMT	181	118	44	74	5.90867	0.0065357
11	TTC17	548	363	190	173	6.1483	0.00654368
3	PA2G4P4	14	10	5	5	5.08201	0.00656524
7	CUX1	2182	1276	400	876	7.76469	0.00659382
21	LINC00479	36	30	9	21	5.87912	0.00667393
5	CTD-2297D10.2	13	12	2	10	4.8653	0.00676538
2	TMEM169	119	76	42	34	5.507	0.00688211
12	PPP1R12A	619	306	195	111	6.72414	0.00695499
5	PROP1	25	15	3	12	4.89963	0.00697346
3	TPRA1	77	46	33	13	4.96573	0.00698515
5	BOD1	54	41	8	33	5.64883	0.00702609
20	WFDC8	282	216	53	163	5.40446	0.00710709
1	ACP6	161	106	47	59	5.20139	0.00718075
6	EVADR	49	28	13	15	5.14522	0.00719156
7	LOC101927630	543	418	108	310	7.13107	0.00721715
16	MMP25-AS1	28	19	5	14	5.02348	0.00735708
10	ZEB1	1065	375	229	146	6.45945	0.00739527
8	RGS20	514	332	280	52	5.57865	0.00740439
6	FAM135A	937	537	313	224	5.28522	0.00743532
19	HAPLN4	45	35	19	16	5.21698	0.0074518
20	ISM1	475	360	165	195	5.84628	0.00761435
5	LOC100505625	135	105	66	39	5.85957	0.00762296
16	POLR2C	49	30	16	14	5.55568	0.00770466
11	ME3	1784	1187	439	748	7.54638	0.0077507
1	WRAP73	119	75	51	24	5.31556	0.00782438
11	B3GNT6	40	32	5	27	4.9376	0.00785072
13	LINC00449	11	5	3	2	4.77948	0.00785894
7	ZNF890P	23	11	8	3	4.41736	0.00787791
1	LOC646626	21	15	4	11	5.22567	0.00788924
8	NDRG1	396	241	93	148	5.63957	0.00802732
2	MRPL35	75	49	20	29	5.09309	0.00835507
15	DAPK2	836	557	286	271	5.96303	0.0083668
12	KRT82	93	70	30	40	5.72732	0.00841457
13	LINC00410	251	164	62	102	5.31557	0.0084288
16	SALL1	44	24	12	12	5.1094	0.00843307
1	ADGRL2	1576	1021	404	617	6.63559	0.00848609
3	PODXL2	206	111	85	26	5.06155	0.00860167
7	ABHD11-AS1	5	5	2	3	4.34703	0.00861338
17	GALK1	27	20	12	8	5.237	0.00865495
9	ERP44	343	279	133	146	6.22264	0.00870949
9	TMEM246-AS1	64	45	17	28	5.08962	0.00872918
10	OIT3	140	59	44	15	6.63143	0.00873081
22	ODF3B	18	15	9	6	4.93201	0.00873655
20	PLTP	78	48	31	17	5.73864	0.00874235
1	LOC102724659	25	20	4	16	5.865	0.00877742
5	LOC643201	243	178	123	55	5.40816	0.00878873
19	LOC101927572	84	70	34	36	5.51406	0.00889137
22	PRR34	24	18	2	16	4.46539	0.00890209
9	C9orf72	207	144	61	83	5.17767	0.00890332
9	WDR5	211	177	122	55	5.03942	0.00892727
15	SPATA5L1	97	55	30	25	4.51943	0.00900021
19	C19orf60	38	26	9	17	5.2757	0.00901235
19	UBA52	44	22	10	12	4.74319	0.00919723
12	LINC00612	44	18	7	11	4.83769	0.00921695
11	NDUFS3	28	18	10	8	4.75462	0.00930409
3	ADCY5	993	702	441	261	5.88018	0.00935794
3	ZNF80	34	24	9	15	5.05986	0.00936038
6	FGFR1OP	368	265	190	75	4.75	0.0094174
16	CX3CL1	99	65	42	23	5.6061	0.00943462
3	ZMYND10	21	8	6	2	4.83627	0.00949944
10	HNRNPF	136	95	53	42	5.33655	0.00963897
3	CHL1	1948	1128	557	571	6.73383	0.00966176
6	TULP4	1088	762	259	503	6.29677	0.00966843
1	RGS8	147	94	71	23	4.86374	0.00966856
19	C19orf33	5	3	2	1	4.7867	0.00974796
22	APOL5	87	64	17	47	4.70009	0.00979929
17	KRT13	27	17	8	9	6.34983	0.0100214
15	LOC101928988	49	26	17	9	5.06526	0.0100327
3	HYAL3	28	14	11	3	4.73327	0.0100565
10	RASSF4	230	137	87	50	6.09535	0.0101803
1	LINC01351	17	11	7	4	4.83287	0.0102803
19	MYO9B	812	520	183	337	6.33086	0.0103863
8	FAM49B	517	333	142	191	6.27428	0.0103995
6	HCG22	133	124	34	90	5.72617	0.0104243
2	ATF2	415	247	135	112	5.0905	0.0104391
19	ZNF101	59	44	33	11	5.07478	0.0104687
8	MIR5194	335	233	81	152	6.38408	0.010521
3	PRSS42	24	15	11	4	5.10037	0.0105454
19	PSMD8	60	39	35	4	6.21833	0.0106045
1	KDM4A-AS1	30	10	7	3	4.45392	0.0107133
4	RASSF6	301	222	116	106	5.32899	0.0107332
8	PVT1	1990	1157	596	561	6.82914	0.0107339
8	RMDN1	168	100	18	82	4.80155	0.010746
17	RNF213	447	292	132	160	5.92329	0.0107972
9	IDNK	121	82	36	46	4.80356	0.0108341
13	ARL11	39	27	15	12	5.03158	0.0108819
20	SOX18	10	9	5	4	4.55504	0.010978
1	CLCN6	277	211	62	149	5.73089	0.0109911
1	TPRG1L	39	27	18	9	4.95623	0.0109983
15	RSL24D1	118	81	46	35	5.22468	0.0110738
7	NDUFA5	305	188	72	116	6.33853	0.0112008
14	SERPINA12	248	160	59	101	5.60413	0.0113379
5	RELL2	16	12	7	5	4.96345	0.0113648
4	PLRG1	117	88	48	40	5.52278	0.0114057
7	RALA	394	246	125	121	5.72007	0.0114772
3	ACAP2	852	544	305	239	4.66573	0.0115571
1	NBPF13P	171	130	70	60	5.08597	0.0116244
3	RBM5	94	44	17	27	5.24384	0.0116435
19	NLRP4	281	192	79	113	5.3792	0.0118296
9	TMEM215	42	23	14	9	5.13376	0.0119282
12	KRT86	60	30	12	18	5.00885	0.0120473
2	GORASP2	175	107	50	57	5.61582	0.0120744
12	SFSWAP	404	273	121	152	5.31838	0.0120934
14	MIR382	8	5	2	3	4.2838	0.01228
7	FERD3L	8	7	4	3	4.19346	0.0122958
4	SMIM20	72	47	18	29	5.03974	0.0123553
14	MIR134	10	6	3	3	4.32849	0.0123595
11	DNHD1	392	229	105	124	5.60197	0.0123733
5	RICTOR	748	369	278	91	4.75933	0.0124088
17	TEKT1	235	205	103	102	5.21705	0.0124791
17	PIK3R5	423	264	139	125	5.60436	0.0124866
5	SH3TC2	440	275	137	138	5.19657	0.012567
11	FIBIN	21	17	13	4	5.34647	0.0125794
16	CIAPIN1	129	87	54	33	5.22192	0.0125906
3	MUC4	294	210	48	162	4.88058	0.0126058
11	GRM5	3985	2357	1392	965	5.57187	0.0126437
12	LOC642846	29	20	12	8	4.69472	0.0126447
3	C3orf36	19	6	4	2	4.39761	0.0127122
2	ATP5G3	45	27	13	14	4.70457	0.0127435
9	IFNK	24	16	9	7	4.77077	0.0127766
5	CCNH	60	39	35	4	4.55028	0.0128207
19	RCN3	119	83	18	65	5.32097	0.0128566
9	C9orf66	34	21	5	16	4.96319	0.0128637
16	SETD6	33	25	6	19	4.7033	0.0130657
1	LOC101928404	266	175	39	136	5.48804	0.0130689
14	GOLGA5	265	175	33	142	5.5805	0.0131194
1	HOOK1	230	145	86	59	4.97205	0.0131348
3	XXYLT1	1394	851	480	371	6.00537	0.0132129
13	ATP11A	1256	681	340	341	5.6197	0.0132404
5	VTRNA2-1	17	5	1	4	4.3536	0.0133629
7	PTPN12	505	302	168	134	4.70664	0.0133982
19	CALR3	104	75	25	50	5.2476	0.013465
5	CCNI2	31	21	18	3	4.53618	0.013601
16	SYT17	370	253	75	178	5.29979	0.0136076
5	LOC101928885	390	257	133	124	4.93009	0.0136842
2	LINC00342	30	19	13	6	5.04378	0.0137149
5	NUDT12	68	57	12	45	4.40458	0.0137543
9	CARD19	107	90	42	48	5.35452	0.0138632
11	MYBPC3	92	61	28	33	5.12165	0.0138842
9	RIC1	977	628	411	217	5.68018	0.0139117
1	ZBTB40	283	160	75	85	4.93079	0.0139382
12	SLC4A8	533	319	119	200	5.84375	0.014024
3	IFRD2	28	9	7	2	4.44379	0.0141517
13	ANKRD26P3	634	428	186	242	4.60027	0.0141744
3	GAP43	389	252	95	157	6.50162	0.0141755
11	FOLR2	33	17	14	3	4.79261	0.0141958
1	MGC34796	34	21	1	20	4.10812	0.0143453
20	PROCR	38	19	4	15	4.61111	0.0143658
19	KLK12	12	5	1	4	3.66445	0.0145319
1	ST3GAL3	1060	601	266	335	5.23876	0.014536
2	IMMT	328	179	75	104	5.11155	0.0145804
14	MIR381HG	41	24	10	14	5.03769	0.0146117
1	LRRC7	1581	1061	482	579	5.51815	0.0146245
7	LOC101928333	95	65	36	29	4.9648	0.0146791
7	MRPS24	22	8	1	7	4.1561	0.0146917
19	ACP7	198	118	31	87	5.0743	0.0147126
19	ATP13A1	89	50	36	14	4.63899	0.0147282
10	PRKG1	8530	5410	2393	3017	8.16631	0.0147411
17	PIP4K2B	175	113	63	50	5.12493	0.014787
1	OR14C36	26	21	3	18	4.28208	0.0149894
17	ELP5	30	19	10	9	4.58315	0.0149949
11	API5	122	80	38	42	5.49353	0.0150369
19	CABP5	149	108	20	88	4.97534	0.0150529
5	SGTB	278	113	53	60	5.441	0.0150809
10	GHITM	87	56	12	44	5.16534	0.0152166
8	LOC102724874	119	75	41	34	5.84704	0.0152252
14	RNF212B	207	142	31	111	4.9265	0.0153563
6	MIR2113	6	5	1	4	4.36763	0.0154077
16	NUBP1	139	73	31	42	4.53557	0.0154442
5	ARHGEF28	1624	1076	492	584	6.72249	0.0155824
6	RPS6KA2	2901	1926	819	1107	7.75449	0.0156112
11	OR52A1	6	5	4	1	4.25148	0.0156569
8	DMTN	207	129	87	42	4.75357	0.01567
5	PARP8	870	437	190	247	5.29309	0.0156888
16	CACNA1H	193	142	85	57	4.56985	0.0156898
17	POLG2	82	50	17	33	5.21203	0.0157573
4	IRF2	400	286	91	195	6.34357	0.0158153
15	PML	221	158	71	87	5.10066	0.0159813
20	EPPIN-WFDC6	85	60	53	7	4.13208	0.0160735
15	ICE2	293	166	80	86	4.4565	0.0162566
14	SLC25A47	40	31	23	8	4.48542	0.0162602
11	USP28	398	209	87	122	5.12185	0.0162978
10	ZEB1-AS1	21	7	4	3	4.74011	0.0163538
11	KCTD14	182	144	66	78	4.61666	0.0163667
10	NRP1	1060	692	257	435	6.36442	0.0164783
9	GCNT1	510	316	102	214	6.13794	0.0164902
4	HHIP-AS1	18	11	5	6	4.60775	0.0165143
7	EIF3B	161	90	33	57	4.21714	0.0165726
12	AICDA	39	27	11	16	5.21755	0.0166276
2	ZNF804A	2014	1284	747	537	5.64156	0.016648
14	MIR487A	9	8	4	4	4.30372	0.0166818
13	RAB20	357	255	95	160	5.24921	0.0167692
12	KMT2D	88	46	31	15	4.56348	0.0168286
6	TUBB2A	20	15	6	9	4.91902	0.0168446
8	SLC25A37	375	296	112	184	5.4116	0.0168701
21	SIK1	69	38	7	31	5.46554	0.0168935
21	LOC101928269	372	259	37	222	5.2523	0.0170116
11	MIR4491	16	9	3	6	4.45473	0.0170232
1	ESRRG	4166	2586	1080	1506	8.54382	0.0171509
2	CD8B	129	88	43	45	4.5635	0.0171948
16	LOC100287036	40	14	10	4	4.47698	0.0172065
4	CASP6	103	55	34	21	4.77707	0.0172135
7	ABHD11	18	16	6	10	4.38708	0.0172958
3	ANO10	1218	772	536	236	5.73605	0.0174957
20	POLR3F	109	67	33	34	4.4614	0.0174971
5	SKP1	137	108	79	29	4.08386	0.0176217
19	KLK10	84	66	13	53	4.50509	0.01766
18	TCF4-AS1	119	67	48	19	5.36668	0.017662
19	FAM98C	50	41	37	4	5.10363	0.0176672
17	TTYH2	328	230	157	73	4.86572	0.0177051
19	KLK9	46	21	7	14	4.56994	0.0177153
2	AQP12B	11	8	7	1	4.07408	0.017759
19	GATAD2A	608	273	146	127	5.08133	0.017767
7	LIMK1	112	76	26	50	5.158	0.017834
5	SLC12A7	322	213	109	104	5.14459	0.0179348
5	CAMK4	1538	845	354	491	5.55896	0.0180336
1	MTHFR	133	92	24	68	4.93459	0.0180644
19	LOC100128398	41	23	4	19	3.85581	0.0181059
3	MIR548AB	16	7	5	2	4.19618	0.0181065
15	PDE8A	1006	653	330	323	4.79048	0.0181302
1	PRPF38A	65	26	21	5	4.41552	0.0181367
6	LINC00581	106	74	36	38	4.41955	0.018139
2	BCL11A	301	195	86	109	6.22789	0.0181985
3	ETV5	197	111	60	51	4.69019	0.0182233
4	RNF4	243	142	60	82	5.7494	0.0182651
11	TRIM44	621	285	184	101	4.98072	0.0182757
3	NAT6	23	11	10	1	4.06344	0.0183296
7	ACTL6B	46	26	16	10	4.86446	0.0183825
20	LOC643406	54	31	8	23	3.91028	0.0183828
10	SORCS3-AS1	8	6	4	2	4.043	0.0183888
1	SLC25A44	63	39	17	22	4.71928	0.0184638
4	AFM	114	66	43	23	4.48448	0.0184874
10	ZNF487	269	162	111	51	4.61026	0.0185362
20	DYNLRB1	99	53	40	13	4.34921	0.0185678
1	STMN1	90	49	30	19	4.44644	0.0186172
15	DUOXA2	22	12	7	5	4.11743	0.0188077
17	P3H4	48	27	3	24	3.92141	0.0188224
19	SAMD4B	207	158	135	23	5.33098	0.0188543
20	LINC00493	36	23	8	15	4.30802	0.0188833
6	KIF13A	1261	810	401	409	5.03389	0.0189437
14	IFI27L2	14	11	8	3	4.54611	0.0190012
20	FAM209B	28	20	9	11	3.65786	0.0191121
2	CCDC148	2094	1389	616	773	6.01258	0.0192657
14	LRFN5	1930	1341	792	549	4.93705	0.0192992
19	CYP4F12	412	363	187	176	3.96057	0.0193437
19	ERICH4	13	12	6	6	4.16482	0.0194514
21	FAM3B	220	156	67	89	5.59306	0.0194549
7	SBDSP1	17	13	5	8	4.34423	0.0195552
1	PAQR7	75	38	34	4	3.9808	0.0195918
4	UCP1	37	24	5	19	3.88206	0.0196454
10	RBM20	1262	786	275	511	5.98517	0.019668
17	ATP2A3	142	116	30	86	4.9246	0.0196842
3	LMCD1	2007	1245	486	759	6.32788	0.0196936
15	UBAP1L	48	23	19	4	4.02393	0.0197278
15	DET1	186	101	28	73	5.05401	0.0197372
22	SOX10	34	21	14	7	3.37317	0.0199433
8	CCDC25	296	166	46	120	4.68619	0.0200387
10	MIR4293	20	14	4	10	4.25598	0.0201191
10	ERCC6	483	256	112	144	5.64737	0.0202332
14	VRK1	481	320	134	186	5.74859	0.0202353
19	FUZ	28	20	13	7	4.39593	0.0204277
19	EPS15L1	475	322	208	114	5.01562	0.0206834
19	PLIN5	58	52	32	20	3.47216	0.0207758
17	MARCH10	114	69	53	16	4.35365	0.0207814
12	KLRF1	98	65	41	24	4.5107	0.0207857
10	LOC101927549	932	615	434	181	4.75373	0.0208856
3	CD200	210	92	14	78	5.20484	0.0209067
7	UPK3B	16	15	2	13	3.56887	0.0209675
11	POLR2G	26	15	14	1	4.25105	0.0211195
7	GET4	123	94	63	31	4.37683	0.021158
1	CYP2J2	179	90	40	50	5.00192	0.0211584
13	C1QTNF9B	59	31	7	24	3.90452	0.0212278
11	BGLT3	20	14	7	7	4.00074	0.0212677
3	ABTB1	54	24	17	7	4.71774	0.0213346
5	PAPD7	289	238	138	100	4.77782	0.0213535
10	GLUD1P3	23	16	6	10	4.21021	0.0213721
17	PLD6	52	40	27	13	4.42197	0.0216264
4	SMARCA5	154	83	20	63	4.36494	0.0216505
5	S100Z	385	172	88	84	4.47363	0.0216846
11	PANO1	8	5	3	2	3.9062	0.0216859
7	PCOLCE-AS1	29	16	12	4	4.68714	0.0217249
11	GLYAT	156	79	38	41	4.3394	0.0218665
12	DDX23	74	49	19	30	4.72221	0.0219377
11	TH	33	20	16	4	3.76952	0.0219391
8	VDAC3	46	27	23	4	4.86579	0.0220577
17	FLCN	170	123	76	47	4.66401	0.0220721
1	MIR4256	13	4	3	1	3.11742	0.0220722
16	PSMD7	45	36	25	11	4.57961	0.022177
17	C1QL1	41	38	13	25	4.69967	0.0221855
16	MMP25	81	55	17	38	4.47904	0.0221886
9	SH3GLB2	55	32	20	12	4.44547	0.0221923
15	GATM	76	52	10	42	3.78318	0.0221954
8	LINC00977	183	147	82	65	4.47727	0.0222529
20	OGFR	73	67	27	40	4.67302	0.0223241
3	XXYLT1-AS2	39	31	7	24	4.2735	0.02236
8	LINC00208	44	28	15	13	3.93543	0.0223958
16	QPRT	28	20	5	15	4.37471	0.0225059
18	FAM210A	357	241	130	111	4.67261	0.0225195
2	LINC01249	189	129	77	52	4.47406	0.0225647
12	POLR3B	770	420	195	225	5.20874	0.0225737
16	FA2H	403	283	136	147	5.33626	0.0225954
1	FAM159A	97	73	30	43	4.5901	0.0226676
3	ATP13A5	704	457	181	276	5.18145	0.0226906
2	LOC151121	223	181	116	65	4.29754	0.0227525
8	BHLHE22	11	8	2	6	3.88153	0.0227704
5	TTC37	346	257	129	128	4.8779	0.0227743
2	C2orf48	416	247	69	178	5.55663	0.0227754
1	MEX3A	33	20	13	7	4.4355	0.0229082
1	TTLL7	411	226	135	91	4.19066	0.0229333
5	LOC255187	245	158	50	108	4.65966	0.0229524
15	TJP1	1116	776	370	406	5.84546	0.0230567
15	PCAT29	549	297	179	118	5.81561	0.0231302
18	MIR4318	14	9	8	1	3.95462	0.0232907
11	CRY2	172	105	59	46	4.78169	0.023324
1	ZNF670-ZNF695	1000	730	370	360	5.17125	0.0233852
14	MIR323B	8	7	4	3	3.54533	0.0234101
12	ATP6V0A2	301	203	114	89	4.1597	0.0234609
3	PLXND1	294	208	102	106	4.67788	0.0234666
13	SLC15A1	437	253	132	121	5.70637	0.0234802
19	ZNF543	93	64	16	48	4.58619	0.0235041
5	GABRA6	111	66	28	38	4.77831	0.0235319
22	UPK3A	82	59	25	34	4.3186	0.0235649
12	IFFO1	89	57	23	34	4.27561	0.0236398
3	GNAI2	127	59	47	12	4.78187	0.0236439
11	CCDC81	331	229	125	104	5.3358	0.0236529
4	TNIP2	107	85	56	29	4.72698	0.0236782
1	VHLL	11	11	4	7	4.12976	0.023687
17	C17orf112	31	19	16	3	4.14441	0.0237326
16	NOMO1	5	4	3	1	3.07405	0.0237982
12	ABCC9	662	371	177	194	5.09186	0.023813
19	PBX4	253	190	126	64	3.86836	0.0238316
1	RGS21	244	131	59	72	4.49406	0.0239054
1	CCT3	126	88	30	58	4.37912	0.0240603
1	NID1	488	288	111	177	4.92109	0.0240956
17	DLG4	85	63	45	18	4.60214	0.0241815
7	SAMD9L	102	56	41	15	4.99527	0.0242007
12	NCKAP5L	226	144	82	62	4.20099	0.0242023
19	PRMT1	20	14	9	5	4.62293	0.0242045
3	HYAL1	71	37	26	11	4.46803	0.0242351
4	EREG	160	94	58	36	3.95671	0.0243026
1	LOC101926944	78	48	28	20	4.63425	0.0243174
3	PLSCR2	371	302	171	131	4.4321	0.0243304
20	MYT1	336	255	82	173	5.65246	0.0245375
3	PRSS46	115	82	26	56	4.3695	0.0245898
12	CACNB3	42	30	20	10	5.0559	0.0246372
10	LINC01517	403	257	59	198	4.87805	0.0248024
8	FAM167A	761	509	173	336	5.12083	0.0248394
19	MIR8061	12	10	2	8	3.91568	0.0249093
1	C1orf115	95	54	33	21	4.77884	0.0249341
10	LOC102724589	35	17	11	6	4.22192	0.0249475
19	KDELR1	55	35	16	19	4.43025	0.0250432
17	PLXDC1	443	277	119	158	5.07123	0.0251161
11	KRTAP5-11	12	4	1	3	3.65643	0.0251367
5	HAND1	25	14	7	7	4.6043	0.0252529
1	AKNAD1	229	177	61	116	5.17771	0.0252845
21	CXADR	477	336	182	154	4.83857	0.0252887
1	LOC100130331	453	280	145	135	4.23668	0.025315
7	VPS50	429	289	209	80	5.02119	0.0253194
3	PRSS45	36	27	3	24	3.71541	0.0253359
10	CEP55	255	156	47	109	5.24297	0.0253759
3	RASA2	622	378	287	91	4.50954	0.0254018
12	WNT10B	23	21	13	8	4.51397	0.0254193
14	CMTM5	17	11	7	4	4.24303	0.0254393
6	IGF2R	795	432	212	220	6.1393	0.0254553
1	NUF2	206	152	51	101	4.51097	0.0254602
22	POLR2F	354	204	155	49	3.9156	0.0255348
12	ACRBP	43	19	14	5	4.19251	0.0256055
8	MIR3622A	16	6	1	5	3.80181	0.02568
8	MIR3622B	16	6	1	5	3.80181	0.02568
12	PRKAG1	52	24	15	9	4.35022	0.0257612
7	C7orf76	112	54	16	38	4.35623	0.0257792
8	FAM167A-AS1	468	300	86	214	4.95992	0.0258065
19	SYNGR4	61	27	15	12	4.34043	0.0258602
1	PTBP2	454	316	178	138	4.41794	0.0259661
12	KSR2	3057	2035	830	1205	7.87929	0.0259853
17	LOC100288866	177	106	66	40	4.61243	0.0260864
8	LY96	211	156	95	61	4.56204	0.0263159
4	SH3BP2	276	225	126	99	5.02648	0.0263602
20	WFDC2	67	59	30	29	4.49364	0.0263691
20	LOC101929125	29	28	6	22	3.92009	0.0263868
11	NDUFC2	86	49	19	30	4.26792	0.0264255
12	ADCY6	71	45	15	30	3.73114	0.0264658
5	MIR585	3	3	1	2	3.7102	0.0264731
10	PLEKHA1	341	194	71	123	4.85084	0.0264804
16	LOC101927334	73	43	17	26	4.4589	0.0265989
2	TMEM163	1515	960	489	471	5.47473	0.0266492
19	PIH1D1	33	20	2	18	3.04481	0.0267864
2	ITGB1BP1	87	47	11	36	3.99178	0.0268917
5	SLC6A3	169	93	36	57	4.45376	0.0269695
14	HAUS4	12	5	3	2	3.69336	0.0269976
11	ART5	22	17	5	12	4.11278	0.0270241
15	HDGFRP3	299	172	80	92	5.47386	0.0271076
12	MYF6	11	10	3	7	3.8629	0.0271738
12	CLEC4E	48	23	5	18	3.13794	0.0272796
8	C8orf46	111	62	48	14	4.21236	0.0273259
13	CARS2	516	339	98	241	4.51622	0.0273732
22	EIF3L	174	90	68	22	3.80797	0.0273749
13	ATP11A-AS1	55	33	21	12	3.62774	0.0273782
1	ZNF695	16	11	5	6	4.31919	0.0274187
8	C8orf48	27	18	6	12	3.98481	0.0274341
12	KRT81	32	21	6	15	4.17465	0.0274562
6	OSTM1	229	165	84	81	4.01447	0.0274894
5	ARSK	191	122	79	43	4.29025	0.0275608
12	DCP1B	327	236	173	63	4.00693	0.0275625
3	TNFSF10	131	88	19	69	4.79151	0.0275635
11	B3GAT1	224	169	81	88	4.61268	0.0277344
3	MCM2	113	59	45	14	4.80274	0.0277392
21	PLAC4	4	3	2	1	3.6452	0.0277936
1	VASH2	228	160	120	40	4.95066	0.0278424
2	REEP1	862	487	276	211	4.05852	0.0278597
10	LOC101928961	678	420	217	203	5.98712	0.0279182
22	TXN2	128	93	32	61	4.05744	0.0280749
6	SLC22A23	1179	780	233	547	5.95835	0.0282056
3	LOC100132146	131	103	47	56	5.05812	0.0282959
6	VTA1	344	179	69	110	4.09455	0.0283779
1	NOTCH2	213	165	109	56	3.95141	0.0283827
4	PDGFC	1063	576	363	213	5.42234	0.0283834
11	SLC35C1	67	43	18	25	4.8114	0.0284359
7	LOC101927668	1644	930	399	531	6.13759	0.0284359
17	SLC2A4	19	13	8	5	4.06594	0.0284757
20	CHRNA4	80	61	19	42	4.57047	0.0285782
1	GLMP	13	10	6	4	3.77267	0.0286251
3	WNT5A	81	49	16	33	4.6914	0.0287645
4	C4orf27	154	104	74	30	4.38211	0.0288656
7	LRRC4	13	7	3	4	3.79178	0.028934
19	PAF1	17	15	13	2	4.52119	0.0290142
3	CCDC174	180	107	57	50	3.99388	0.0290354
22	TTLL1	268	162	73	89	4.83224	0.0290586
19	ZFR2	9	7	3	4	3.70616	0.0290795
5	KCNN2	423	252	113	139	5.42906	0.0291131
7	SOSTDC1	37	31	14	17	4.27461	0.0291185
3	BSN	352	201	72	129	4.78713	0.0291258
4	PCDH7	2321	1467	729	738	5.57577	0.0292239
6	RNASET2	147	97	43	54	4.66571	0.0292606
20	OTOR	29	20	10	10	4.20806	0.0293777
9	LINC00474	235	156	49	107	5.07358	0.029396
10	C10orf10	26	14	10	4	4.36866	0.0294056
12	FKBP11	20	15	9	6	4.03671	0.0296229
9	TRIM14	145	84	39	45	4.4968	0.0296699
18	LOC101060542	32	24	8	16	3.92609	0.0296728
19	GAPDHS	34	30	10	20	4.43784	0.0297641
1	LOC101929541	432	311	149	162	4.84245	0.0297985
6	LOC100129518	29	23	13	10	4.02893	0.0298453
15	SORD	114	90	75	15	4.51959	0.0299174
19	IRGC	26	16	7	9	4.32926	0.0299404
1	LAMTOR2	17	10	7	3	4.06881	0.0299582
15	ST20-AS1	24	20	7	13	4.14896	0.0299854
12	ING4	75	30	27	3	4.63955	0.0300537
15	STOML1	65	35	17	18	4.05648	0.0301245
1	LBR	160	88	31	57	5.52583	0.0301985
15	FAM103A1	20	14	12	2	3.85446	0.0302574
4	JAKMIP1	803	607	343	264	6.33855	0.0303172
1	TMEM79	34	28	15	13	4.10842	0.0303877
12	ARF3	110	93	42	51	4.40952	0.0303927
9	DCAF12	190	146	43	103	5.01582	0.0304534
1	C1orf21	1207	726	382	344	4.73993	0.0304571
1	PARP1	280	170	64	106	4.24347	0.0304675
15	C15orf41	1246	767	344	423	5.51786	0.030533
19	NR2C2AP	13	7	6	1	3.803	0.0305688
12	CMAS	90	44	14	30	4.20085	0.0306013
7	STAG3	120	99	32	67	4.78083	0.030617
20	TMX4	277	118	39	79	3.973	0.0306333
19	SYNE4	24	16	12	4	4.11501	0.03064
7	HDAC9	5128	2981	1710	1271	7.47482	0.0306872
22	PRODH	145	117	65	52	4.63962	0.0307129
10	PLXDC2	3631	2397	904	1493	6.67189	0.0307329
8	LINC01591	411	237	148	89	4.025	0.0307447
8	EPHX2	404	242	109	133	4.40478	0.0307561
21	DSCAM-AS1	13	8	4	4	3.87691	0.0307921
11	DCDC5	536	175	48	127	3.88259	0.0308005
13	LINC00359	212	122	95	27	3.56932	0.0308305
14	ADCY4	89	74	36	38	4.75794	0.0310113
12	C1QL4	28	17	8	9	3.84481	0.0310873
17	PHF23	16	11	7	4	3.95577	0.0310935
5	RASA1	347	202	156	46	3.76001	0.0311288
16	COQ9	72	44	28	16	4.33626	0.0311452
4	LINC00989	406	235	119	116	4.25507	0.0311723
9	RNU6ATAC	20	15	10	5	3.74788	0.031265
15	UBE2Q2	258	155	121	34	3.83882	0.0312924
2	LHCGR	433	302	88	214	6.26844	0.0315218
11	YIF1A	14	10	5	5	3.8239	0.0315757
19	CRLF1	80	59	27	32	3.96485	0.0315759
3	FANCD2	379	203	46	157	4.73604	0.0315907
11	CNTF	6	4	3	1	3.52058	0.0316659
13	ING1	41	19	10	9	3.73247	0.0317387
2	HNRNPA3	58	23	12	11	3.68216	0.0318398
2	CTNNA2	7549	4776	2489	2287	8.62398	0.0319242
11	PIDD1	51	41	25	16	4.06205	0.0319813
9	PRUNE2	1600	996	427	569	5.71472	0.0320399
18	ZNF532	708	439	273	166	4.8136	0.0321364
7	PCOLCE	39	24	18	6	4.3717	0.0321888
13	ESD	115	69	35	34	4.027	0.0322159
11	BIRC2	105	68	30	38	4.72763	0.0322443
20	ACSS2	214	125	65	60	4.50637	0.0322894
3	ALS2CL	184	130	60	70	4.50212	0.0323339
2	DDX18	127	85	41	44	4.67082	0.0323723
21	COL18A1	895	440	186	254	4.44596	0.032569
8	BREA2	23	10	6	4	3.70427	0.0326554
12	CLEC4D	71	59	48	11	3.5499	0.0326704
20	C20orf27	61	50	23	27	4.84755	0.0326915
3	CPOX	94	54	27	27	4.00442	0.032715
22	ANKRD54	60	37	32	5	3.69372	0.0327341
17	CTDNEP1	27	17	11	6	3.78607	0.0328887
7	HEPACAM2	143	98	79	19	4.83257	0.0328936
19	NRTN	43	36	19	17	3.9261	0.0329283
19	AP1M2	91	69	12	57	4.53308	0.0329726
19	CCDC130	42	21	2	19	3.48035	0.0330343
19	MIR150	12	7	2	5	3.92956	0.0330733
3	SLC6A1	232	157	60	97	4.82358	0.0330954
1	ACOT7	866	477	283	194	4.46249	0.0331015
6	ECI2	134	81	28	53	4.29859	0.0331125
6	C6orf15	73	59	11	48	4.47877	0.0331549
6	BAK1	54	44	26	18	4.61844	0.0331715
19	FCGBP	232	161	62	99	4.90627	0.0332499
3	SATB1	732	539	261	278	5.4288	0.0332799
11	BIRC3	67	22	9	13	4.36227	0.0335585
2	NPAS2	1123	660	301	359	5.96145	0.0335625
4	FGF5	152	98	53	45	4.33849	0.0335947
7	OR2F1	13	10	4	6	3.81452	0.0336068
9	FXN	402	262	88	174	4.33206	0.0336994
4	PDGFRA	289	203	99	104	3.9137	0.0337152
1	CTH	153	102	45	57	5.23267	0.0337599
12	ALG10	50	34	20	14	3.72782	0.0338056
18	SMCHD1	837	587	259	328	3.95531	0.033835
11	IGHMBP2	274	144	57	87	3.8487	0.0338351
17	RPL23	31	17	11	6	4.22802	0.0338628
19	TM6SF2	52	27	12	15	3.98121	0.0339212
20	RBBP9	72	43	24	19	4.24866	0.0339318
14	OR4E2	23	16	5	11	3.91405	0.0339323
19	ZNF304	54	41	18	23	4.93837	0.0339423
1	JMJD4	15	10	6	4	3.94703	0.0339671
19	RASGRP4	117	82	55	27	4.23299	0.0340122
5	PDE4D	8231	5752	2882	2870	7.87718	0.0340153
19	SMIM7	69	51	25	26	4.25768	0.034197
2	MSTN	51	25	22	3	3.59024	0.0342569
11	KRTAP5-5	33	26	2	24	3.8589	0.0342786
8	FABP5	16	8	6	2	3.32098	0.0342887
4	CYP4V2	154	109	40	69	4.23377	0.0343322
6	HTR1E	421	276	168	108	5.11639	0.0343911
3	LHFPL4	268	206	50	156	4.99089	0.0343985
6	MIR3939	13	10	3	7	3.62374	0.0344119
19	HNRNPM	266	145	102	43	3.82107	0.0347847
19	CDKN2D	17	11	2	9	3.66114	0.0348531
20	SEL1L2	685	480	227	253	4.885	0.0349043
7	VGF	12	10	5	5	3.57327	0.0349227
1	TMCO2	32	22	18	4	3.72385	0.0349303
9	PTRH1	9	4	2	2	3.52201	0.0349312
22	MIR3667	1246	854	370	484	5.89238	0.0349411
12	PZP	304	187	61	126	5.12947	0.0350964
17	OR4D2	20	13	3	10	3.67517	0.0351651
8	ARMC1	187	150	56	94	4.31646	0.0352637
15	PLIN1	81	38	17	21	3.89689	0.0353437
7	MAFK	76	51	27	24	4.07245	0.0353758
2	LOC101929452	132	81	17	64	4.54646	0.0354516
6	HIST1H3B	24	18	11	7	4.12688	0.0354576
12	MMAB	166	115	43	72	3.92992	0.0355709
5	TSSK1B	19	18	9	9	4.32545	0.0356644
13	POLR1D	266	173	70	103	4.88342	0.0356752
6	TMEM14C	71	37	20	17	3.74115	0.0356821
1	LOC101929023	264	180	157	23	3.88583	0.035829
22	MIR659	12	8	4	4	3.4626	0.0358543
2	RAB17	162	122	29	93	4.62187	0.0358693
8	RNF139-AS1	44	31	12	19	4.11763	0.0358923
1	PRCC	199	123	61	62	4.3175	0.0359701
12	CD69	71	41	12	29	4.24165	0.03599
5	F12	21	8	7	1	3.89495	0.0360387
7	DNAAF5	378	270	115	155	4.07637	0.0360457
1	ZMPSTE24	130	73	43	30	4.18197	0.0360883
10	EMX2OS	409	293	156	137	4.65039	0.0360911
1	LINC01346	99	67	11	56	3.89132	0.036275
12	TROAP	41	34	27	7	4.08293	0.0363111
21	CBR1	7	6	4	2	3.46719	0.0363456
1	LOC101927587	2234	1424	658	766	5.56588	0.0363883
5	DTWD2	1039	600	448	152	5.24899	0.0364137
14	PPP4R4	576	321	124	197	4.14324	0.0364317
2	ANO7	266	161	96	65	4.7614	0.0365054
1	PEF1	50	37	16	21	3.49698	0.0365646
14	COQ6	110	71	31	40	4.40037	0.0366361
19	LRRC4B	172	69	24	45	4.59808	0.0366379
9	DMRT3	127	78	39	39	4.44254	0.0366465
5	RPS23	56	34	14	20	4.39278	0.0367368
18	MEX3C	117	70	34	36	3.97602	0.0367646
12	LOC100506844	29	16	6	10	3.72415	0.0368733
19	NACC1	76	42	17	25	3.88714	0.0369501
2	CIAO1	25	13	9	4	3.78522	0.0369682
17	VPS53	1448	812	415	397	4.32793	0.0370266
2	CLIP4	570	383	228	155	4.29826	0.0370276
6	SLC22A16	427	285	123	162	5.27572	0.0371309
20	SNRPB2	76	53	18	35	3.97031	0.037167
4	GUSBP5	22	10	2	8	2.81513	0.037209
9	ERMP1	265	187	117	70	4.34394	0.0372151
19	FLT3LG	71	50	26	24	4.27136	0.037244
16	PRM2	30	19	4	15	3.65742	0.0373159
5	LOC553103	347	264	121	143	4.03845	0.037336
2	NOP58	165	115	57	58	4.38773	0.0373458
13	TMCO3	635	480	154	326	3.76024	0.0373824
14	WARS	237	162	88	74	3.73761	0.0373951
11	ALKBH8	445	281	160	121	4.44489	0.0374303
8	LINC00967	42	29	16	13	4.26429	0.0374597
8	MIR4660	10	7	2	5	2.74711	0.0376084
5	PPWD1	138	81	29	52	3.87228	0.037638
16	MIR4720	10	5	4	1	3.89022	0.0376647
3	ZBTB11-AS1	13	11	5	6	3.48543	0.0377117
12	PDE3A	1881	1110	372	738	5.92784	0.0377203
16	VWA3A	152	94	50	44	4.58333	0.0377771
14	TMEM251	10	9	5	4	3.58948	0.037779
7	ASB15	130	92	51	41	4.56362	0.0378877
22	ZNF70	61	48	26	22	3.95172	0.0379008
19	ZNF69	130	84	49	35	3.85435	0.0379776
11	C11orf63	363	250	136	114	4.32293	0.0379993
20	FAM209A	11	8	5	3	3.48839	0.0380448
19	ZNF256	35	12	3	9	3.51785	0.0380571
10	NEBL	2484	1322	679	643	6.01205	0.0380678
17	GPR142	10	8	5	3	3.34917	0.038097
19	RFX1	230	100	94	6	3.44055	0.0381028
19	LYPLA2P2	16	9	3	6	3.92462	0.0381294
2	ERCC3	234	97	45	52	4.34881	0.038132
2	SP9	12	9	3	6	3.54607	0.0382086
6	MDC1-AS1	53	45	43	2	4.16117	0.0382099
17	H3F3B	33	19	11	8	3.85495	0.0382203
2	SNRNP200	99	51	32	19	4.10342	0.0384357
11	MTCH2	91	61	44	17	3.75372	0.0384507
7	SNX10	531	371	206	165	4.99524	0.0384843
8	LOC340357	336	167	55	112	4.39092	0.0384911
1	PCP4L1	176	126	39	87	4.8262	0.0384946
16	CAPN15	33	14	10	4	3.48948	0.0385236
11	SOX6	1862	1219	614	605	4.46386	0.038547
8	OXR1	2372	1605	662	943	5.66416	0.038602
1	FCRL6	120	57	22	35	3.85715	0.038625
9	HAUS6	421	260	113	147	4.02445	0.038631
3	NEK10	1479	920	428	492	4.36297	0.0386476
14	OR10G2	22	18	6	12	3.74592	0.038656
11	HBBP1	26	18	9	9	3.67358	0.0387467
11	UBQLN3	19	13	8	5	3.73963	0.0387745
6	LOC100270746	5	4	2	2	3.42183	0.0387784
1	APOA2	18	15	5	10	3.99696	0.0388315
2	PKP4	1210	785	294	491	4.6205	0.038905
8	CSGALNACT1	2635	1516	675	841	6.84414	0.0390307
3	P3H2-AS1	215	187	80	107	3.87352	0.0390734
8	CPNE3	202	136	40	96	4.30994	0.0391707
3	RPL24	22	15	5	10	3.60136	0.0394226
11	RAPSN	59	44	11	33	3.86808	0.0394786
18	ROCK1	388	108	55	53	4.69748	0.039512
12	LINC01619	657	518	277	241	5.34478	0.0395239
5	DMXL1	911	524	380	144	6.01201	0.0395814
5	SLC25A46	180	93	50	43	4.08727	0.0395957
11	LINC01150	63	42	33	9	4.12911	0.0396568
6	MIR1202	17	12	9	3	3.90867	0.0396667
19	ZNF562	152	85	37	48	3.74225	0.0397399
16	FOXC2-AS1	13	9	3	6	3.54448	0.0397506
16	ABCC11	346	196	41	155	4.86289	0.0397553
12	RERG	552	328	107	221	4.63632	0.0398106
1	LINC01389	298	205	111	94	4.08364	0.0398506
20	LINC00028	11	8	3	5	2.96544	0.0399261
21	SUMO3	107	62	26	36	3.87606	0.0401122
19	ZNF552	55	24	9	15	4.09083	0.0401295
11	OR51L1	30	19	4	15	3.57296	0.0401397
5	LOC102467226	46	36	9	27	3.95577	0.0401555
6	LOC100507506	159	97	45	52	4.71737	0.0401959
8	ZNF707	73	41	18	23	3.54034	0.0402262
1	EFNA4	15	10	6	4	3.80334	0.0402911
5	TMEM232	2244	1019	714	305	3.99165	0.0403067
2	STON1-GTF2A1L	1605	1057	393	664	6.12369	0.0403089
5	CDKL3	263	119	48	71	4.26013	0.0403232
4	UGT2A1	470	324	84	240	4.34401	0.0403521
12	LOC100190940	144	113	24	89	3.87709	0.0403547
3	SLC4A7	672	452	180	272	4.23852	0.0403946
3	SCN11A	671	400	193	207	4.60497	0.040451
20	MKKS	154	102	18	84	4.16707	0.0404932
3	CHL1-AS1	172	107	74	33	4.42524	0.0405008
2	BBS5	198	99	32	67	4.25091	0.0405179
19	ELAVL1	171	118	42	76	4.46784	0.040529
7	EZH2	406	201	102	99	4.43964	0.0405781
2	FAM168B	203	73	33	40	4.21537	0.0405826
15	INAFM2	22	15	4	11	3.89331	0.0405831
5	LOC101929153	13	6	5	1	3.32933	0.0405872
5	HSPA4	304	204	127	77	3.72154	0.0406581
17	DDX5	42	24	13	11	4.35395	0.0407273
11	CD151	48	33	4	29	3.57873	0.0407331
13	LINC00676	27	14	9	5	3.65613	0.0408249
7	AGR2	117	81	30	51	4.69956	0.0408283
3	SEMA3B	52	22	20	2	3.7731	0.0408565
8	LOC101927543	86	52	40	12	3.75198	0.0408735
6	E2F3	415	222	104	118	4.75019	0.0408861
12	GAPDH	42	23	8	15	3.48149	0.0409007
1	PLOD1	254	150	74	76	3.96916	0.0409597
19	SPTBN4	377	266	82	184	5.39221	0.0409708
5	NBPF22P	105	75	46	29	4.29669	0.0409717
1	PAQR6	19	13	6	7	3.76789	0.0410357
15	MTFMT	157	110	89	21	3.98442	0.0410729
22	ASPHD2	88	56	25	31	4.19083	0.0411167
3	RFTN1	1082	787	346	441	6.43932	0.0411239
4	LINC00616	565	308	151	157	4.57378	0.0411351
21	KRTAP10-11	13	2	1	1	3.07262	0.0411401
4	FAM47E	581	401	88	313	4.45208	0.0411585
10	HNRNPA3P1	30	22	12	10	3.6887	0.041228
7	PMS2	169	135	67	68	4.24455	0.0412576
7	PNPLA8	320	172	66	106	4.23186	0.0412687
7	LOC102724555	49	33	24	9	4.15799	0.0412845
18	SIGLEC15	101	72	46	26	4.05715	0.0412862
19	DDX39A	19	14	10	4	4.05699	0.0412887
18	WBP11P1	33	16	6	10	3.4569	0.0413065
19	CERS4	260	157	79	78	4.73063	0.0413926
4	FAM47E-STBD1	409	292	83	209	4.08591	0.0414094
1	CD244	278	187	104	83	4.26567	0.0414427
11	DKFZp686K1684	328	174	80	94	4.45266	0.041512
10	FXYD4	38	27	18	9	4.37658	0.0415406
1	FAM46C	131	93	32	61	3.95487	0.0415547
8	RNF139	90	61	28	33	4.10653	0.0416083
7	MOSPD3	17	10	3	7	2.84607	0.0417193
20	WFDC10B	120	81	34	47	4.07699	0.0417411
2	NCAPH	124	62	41	21	4.29951	0.0417659
10	CACUL1	351	231	111	120	4.61235	0.041807
12	CEP290	343	177	108	69	3.8264	0.0418365
6	WTAP	168	113	69	44	4.08128	0.0418556
5	CCNO	17	12	4	8	3.44033	0.0418585
7	C7orf55-LUC7L2	342	270	97	173	3.81687	0.0419258
12	FGF23	84	33	16	17	3.70783	0.0420992
7	ZNF735	109	90	60	30	3.77022	0.0421125
20	GDF5	25	15	6	9	4.09345	0.0421468
15	RYR3	3779	2527	1062	1465	7.58926	0.0421949
1	NTRK1	278	148	85	63	4.42547	0.0422097
2	DUSP2	14	5	2	3	3.42115	0.0422574
16	NDE1	559	311	236	75	4.1911	0.0423626
12	PHC1	136	73	23	50	4.64634	0.0425847
3	RYBP	343	137	96	41	4.86753	0.0426744
6	POU3F2	16	13	2	11	3.37105	0.0426884
22	GSTTP1	12	9	2	7	2.56991	0.0426951
10	NKX6-2	9	4	2	2	3.35694	0.0428091
19	MYPOP	95	70	23	47	4.25638	0.0428234
13	KLHL1	3420	2055	863	1192	5.38173	0.0428687
12	RNFT2	717	467	359	108	4.56158	0.0428773
11	MAPK8IP1	73	46	39	7	4.74076	0.0428846
6	RAB44	284	196	94	102	4.2403	0.0429244
13	DNAJC3-AS1	19	8	5	3	3.83494	0.0429503
5	LOC102546228	123	62	29	33	4.42173	0.0429548
12	LINC00934	105	69	11	58	4.28062	0.0429649
8	MTMR9	365	189	100	89	3.87497	0.0429905
2	MRPS5	68	33	27	6	4.66385	0.0430149
16	YBX3P1	26	17	4	13	3.78487	0.0431586
10	PLA2G12B	63	25	22	3	4.19039	0.043167
1	HFE2	10	4	3	1	3.16339	0.043251
17	LOC388406	47	20	19	1	4.03561	0.0432667
19	OR7C2	12	10	3	7	3.73007	0.043321
19	ZNF274	144	107	61	46	4.12198	0.0433223
14	NID2	546	387	138	249	4.98867	0.0433765
1	CTRC	61	38	23	15	4.01647	0.0434229
2	HAT1	301	200	119	81	4.2341	0.0434364
4	PLA2G12A	103	51	31	20	3.5605	0.043502
1	TMEM54	27	16	15	1	3.55424	0.0435566
4	UGT2A2	390	267	71	196	4.17324	0.0435811
3	SIDT1	533	374	208	166	4.66614	0.043595
14	DCAF5	408	233	121	112	4.5558	0.0436321
22	CERK	374	203	77	126	4.8469	0.0436857
1	C1orf167	182	132	30	102	4.05639	0.0436875
2	PGAP1	440	251	133	118	4.92609	0.0437395
20	C20orf24	23	10	6	4	3.65082	0.0437749
9	PTGES	109	80	39	41	3.95889	0.0438361
16	SHISA9	2195	1516	667	849	5.80022	0.0438412
1	LINC01353	18	12	4	8	3.646	0.0439106
1	MIR101-1	7	4	3	1	2.5303	0.0439217
4	LRPAP1	249	164	55	109	3.97906	0.0439934
10	MIR4675	16	9	5	4	3.5348	0.0440002
3	DAG1	273	143	65	78	4.68072	0.0440572
12	HPD	225	126	46	80	4.36823	0.0441116
12	CLEC2B	101	75	36	39	4.01001	0.0441993
7	EVX1-AS	42	19	8	11	3.9227	0.0442235
2	CNRIP1	177	98	54	44	4.40468	0.0442274
1	PDIA3P1	38	29	23	6	3.46621	0.0442665
1	CFAP74	202	166	42	124	3.77903	0.0443078
7	CDK6	588	329	177	152	4.6437	0.044312
2	ACTG2	184	113	27	86	4.14606	0.0443243
4	RBPJ	555	275	168	107	4.37271	0.0444015
7	LUC7L2	351	275	101	174	3.75819	0.044403
16	TCF25	258	214	120	94	3.74727	0.0444054
16	VAT1L	1437	898	340	558	6.53531	0.0444657
5	C5orf46	128	60	30	30	3.68738	0.0444864
1	TOR3A	107	61	26	35	4.39969	0.0445165
5	FGF1	466	313	151	162	4.38503	0.0447714
9	GKAP1	357	174	46	128	4.07797	0.0447917
21	LINC01426	234	132	73	59	4.23748	0.0448037
3	CRBN	260	190	132	58	4.04392	0.0448158
6	COX7A2	41	23	12	11	3.58119	0.044972
6	NBAT1	64	39	21	18	3.68304	0.0449934
10	ITIH2	336	231	100	131	4.61107	0.0450139
19	IFI30	38	21	6	15	3.5904	0.0450448
15	GCHFR	21	7	6	1	3.10536	0.0450881
13	GTF2F2	707	459	275	184	4.04781	0.0452942
3	CACNA2D3	5589	3405	1437	1968	8.03215	0.0453373
11	OR52A5	22	11	7	4	3.89003	0.045356
13	GAS6	292	205	61	144	4.92292	0.045364
3	LINC00506	394	268	99	169	4.0723	0.0453951
3	LOC100128164	118	73	42	31	3.91206	0.0454251
11	KCTD21-AS1	228	98	45	53	3.79072	0.0454334
19	MPV17L2	19	15	3	12	3.53579	0.0454521
3	KALRN	3945	2855	1427	1428	6.42342	0.0454695
4	MGAT4D	281	185	42	143	3.97287	0.045529
10	PARG	164	114	51	63	3.59541	0.0455436
1	DMAP1	42	25	17	8	4.02953	0.0456138
13	KCTD4	33	20	13	7	3.87969	0.045632
11	SNX19	345	275	80	195	4.33154	0.0456587
10	MAPK8	793	387	238	149	4.35796	0.0456597
12	MMP17	142	116	59	57	4.70131	0.0456652
13	FLT1	917	492	184	308	4.62809	0.0456902
6	HCG25	31	27	19	8	3.54378	0.0457067
1	LYPD8	21	14	13	1	3.12754	0.045736
7	LOC100129148	50	43	13	30	3.49767	0.045797
19	ZNF561	156	73	31	42	3.89753	0.0458051
9	TMEM246	96	73	29	44	4.52967	0.0458865
1	LOC100996263	75	62	20	42	3.89149	0.0459279
20	DIDO1	348	228	119	109	4.24299	0.0459613
11	RPLP2	26	15	10	5	3.3535	0.0459772
7	EVX1	51	20	8	12	3.88356	0.0459803
8	OSR2	28	10	9	1	3.53547	0.0460422
15	ANKRD63	17	12	8	4	3.55825	0.0460501
9	AUH	647	449	237	212	3.79518	0.0460571
14	NOVA1	620	450	318	132	3.94977	0.0461507
2	LOC101927987	68	54	45	9	3.93955	0.0461834
4	HERC5	44	29	13	16	3.88975	0.0462676
16	CA7	39	28	15	13	3.73368	0.0464125
20	MAP1LC3A	61	41	25	16	4.15264	0.0464324
19	ANKRD24	206	171	96	75	3.83496	0.0464665
3	KLHL40	32	16	14	2	3.70267	0.0466091
5	NNT-AS1	126	73	42	31	4.07869	0.0466265
19	MED29	52	39	16	23	4.31573	0.0466298
3	RAB6B	325	253	135	118	5.12819	0.0466648
19	PRAM1	92	33	14	19	3.77877	0.0467528
17	ZFP3	116	68	27	41	4.42357	0.0468234
4	CLGN	200	113	32	81	4.48063	0.0469995
7	STX1A	47	37	15	22	4.12349	0.047035
10	BMS1P21	212	144	61	83	4.04486	0.0472106
11	SLC39A13	38	26	8	18	3.39687	0.047275
19	RPL28	64	40	15	25	4.48981	0.0472961
7	SP8	9	5	4	1	2.98569	0.0473208
14	PPP4R3A	228	158	67	91	4.03454	0.0473943
19	ZNF607	109	78	39	39	4.0761	0.0474014
7	C7orf13	18	15	8	7	4.11313	0.0474285
3	FOXL2NB	49	30	29	1	3.65689	0.0474637
3	LRTM1	336	137	43	94	4.73891	0.0474675
1	SH3BP5L	75	45	23	22	3.9351	0.0475124
12	HCAR1	18	13	6	7	3.21893	0.0475251
6	LINC01277	437	278	136	142	4.57334	0.0475824
5	FGFR4	24	11	7	4	3.36171	0.0476
15	SLTM	209	95	41	54	4.21175	0.0476155
15	NR2F2	1060	706	281	425	5.22449	0.0476669
12	LOC100507065	769	429	205	224	4.70684	0.0476768
17	KRTAP9-8	14	11	2	9	3.06343	0.0476867
2	LINC01121	548	391	124	267	6.06158	0.0477362
13	STARD13-AS	34	18	12	6	3.36211	0.0477591
18	TWSG1	386	249	85	164	4.69737	0.0479117
14	ACOT2	37	28	21	7	4.02802	0.0479727
17	MPRIP	756	565	397	168	4.42985	0.0480372
12	LINC01089	43	26	16	10	3.245	0.0480747
10	CNNM1	298	194	99	95	5.03457	0.0481278
5	LINC01020	253	153	55	98	3.82588	0.0481281
1	PPP2R5A	334	237	135	102	4.04026	0.0482122
19	PRKCG	98	49	40	9	3.48605	0.048281
8	FAM83H	96	69	37	32	3.32147	0.0483122
10	LINC00959	273	139	58	81	3.70878	0.048315
1	CYP4B1	147	101	43	58	3.94414	0.0483731
19	ZNF587B	92	56	31	25	3.47075	0.048482
6	ZDHHC14	1211	899	490	409	4.80808	0.0485177
15	MIR4313	11	9	5	4	2.70482	0.0485178
14	MIR496	13	9	6	3	3.61057	0.0485536
15	BNC1	95	59	30	29	4.3904	0.048571
7	CCL26	74	56	17	39	3.45755	0.0486538
10	SLF2	150	85	27	58	4.78193	0.0487085
1	MIR4259	3	2	1	1	2.96563	0.0487673
17	AA06	27	17	6	11	3.66864	0.0487703
1	CRB1	1259	616	335	281	4.9448	0.0487912
19	ZNF606	158	104	17	87	3.64369	0.0488953
17	ANKRD40	63	31	10	21	4.1827	0.048929
6	SOGA3	391	230	85	145	5.3785	0.0489378
1	HYI	12	6	4	2	3.28873	0.0489489
1	HES2	32	16	5	11	3.58646	0.0489909
1	HPCA	33	17	13	4	3.49295	0.0490656
15	ANKDD1A	254	167	122	45	3.9338	0.0490657
19	ZNF175	168	71	27	44	4.51407	0.0490949
2	CPSF3	226	119	55	64	3.14413	0.0491297
17	DVL2	26	18	11	7	3.55792	0.0493077
17	COPS3	193	158	83	75	3.78515	0.0493285
12	LINC00943	59	36	24	12	3.59151	0.049381
19	TMEM147	29	22	16	6	3.88454	0.0495582
8	CASC19	75	58	45	13	3.80841	0.0495772
6	KCNK16	82	66	41	25	3.12318	0.0495919
19	ZNF548	51	43	28	15	4.00779	0.0496242
16	PLCG2	1859	1229	443	786	6.18829	0.0496461
16	PABPN1L	31	22	20	2	3.48529	0.0496646
13	MIPEP	1014	574	203	371	4.38387	0.0496666
1	FOXO6	86	61	16	45	4.47589	0.0496777
22	MICALL1	173	112	84	28	3.60101	0.0496996
9	GLT6D1	109	85	23	62	4.07529	0.0497882
1	PUM1	567	364	177	187	3.63575	0.0498029
6	TCTE3	74	42	20	22	3.85436	0.0498062
6	MIR7159	11	10	2	8	3.14204	0.0498556
5	NIPBL	826	444	297	147	4.41362	0.0499409
12	WBP11	59	32	7	25	3.83588	0.0499544
9	TEX10	210	159	74	85	3.97881	0.0499682
16	CHP2	37	15	7	8	3.72631	0.0499756
14	C14orf79	67	43	18	25	3.68527	0.0501724
11	KRTAP5-3	18	13	2	11	3.47199	0.0501934
12	C12orf49	114	81	38	43	3.94858	0.0502359
19	KXD1	73	36	17	19	3.31259	0.050285
17	PLEKHM1	159	108	32	76	3.96835	0.050307
2	LINC01320	432	296	102	194	4.29643	0.0503641
19	SLC1A6	322	277	82	195	4.16165	0.0503897
9	ADAMTSL1	3383	2245	995	1250	7.49488	0.0504436
11	C2CD2L	38	29	10	19	3.76691	0.0504713
8	LOC101929528	125	71	21	50	4.06591	0.0504738
10	USMG5	25	11	7	4	3.60989	0.0505417
2	ANKRD36C	133	91	56	35	3.64725	0.0505681
2	LINC00471	36	28	6	22	3.86522	0.0505799
19	ZNF71	184	142	39	103	3.88711	0.0506019
4	NSUN7	341	174	63	111	4.18828	0.0507214
7	KPNA7	280	192	64	128	3.92938	0.0507335
11	RRP8	26	18	10	8	3.89653	0.0508127
1	KCNA3	103	61	17	44	3.96666	0.0508205
3	ATP13A4-AS1	20	15	10	5	3.73317	0.0508499
20	MIR4532	23	19	11	8	4.05483	0.0509059
19	SIPA1L3	1504	1066	449	617	5.6537	0.0509631
14	SYNE2	680	354	110	244	4.49625	0.0510066
2	LOC100144595	126	77	32	45	4.33457	0.0511927
18	MIR187	17	5	4	1	3.07104	0.0512102
20	OGFR-AS1	19	17	8	9	3.48973	0.0512425
17	GABARAP	12	7	4	3	3.52166	0.0513032
4	LOC728040	138	95	59	36	3.62039	0.051319
9	FNBP1	847	573	369	204	4.06623	0.0513498
1	SH2D2A	65	31	16	15	3.79566	0.0513677
1	LOC100130093	34	20	10	10	3.69373	0.0513794
14	MIR668	6	3	2	1	2.39071	0.0513866
7	CYP2W1	54	45	25	20	4.03733	0.0514511
17	CACNG5	75	48	27	21	4.69887	0.0516077
3	SLC6A1-AS1	72	48	15	33	3.68402	0.0516883
1	PRKAB2	103	73	44	29	3.38091	0.0517285
10	MIR4679-1	15	11	6	5	3.68976	0.0517731
10	MIR4679-2	15	11	6	5	3.68976	0.0517731
3	LOC646903	10	8	7	1	3.37621	0.0518232
10	DCLRE1C	199	123	73	50	4.95238	0.0519246
17	UNK	218	154	95	59	3.98371	0.0519311
6	RPS18	34	29	17	12	3.39061	0.0519334
12	KRT85	58	37	14	23	4.03734	0.0519355
20	LINC01522	67	50	38	12	3.84807	0.0519393
10	FRMPD2	579	325	229	96	4.20028	0.0519661
19	VN1R4	19	14	8	6	2.78242	0.0521799
12	TMEM263	92	51	25	26	3.92358	0.0522583
14	SLC7A7	285	197	76	121	4.24873	0.0523369
12	A2M-AS1	21	12	3	9	3.21413	0.0523864
7	AIMP2	107	87	44	43	3.90609	0.0525382
21	KCNE2	50	30	10	20	3.45101	0.0526347
2	OTOS	36	26	18	8	3.79454	0.052663
6	PNISR	117	74	35	39	4.13959	0.0526827
11	TIMM10B	36	11	3	8	2.94664	0.0526894
7	ZNF804B	3939	2562	1099	1463	6.50829	0.0527115
10	LINC01166	140	103	44	59	3.86582	0.0527226
11	OR8B3	18	8	5	3	3.4103	0.0527235
12	NEDD1	250	169	95	74	4.16111	0.0527729
2	FAM117B	501	273	164	109	4.57286	0.0528214
18	MAPK4	1063	642	329	313	5.37031	0.05286
7	LMTK2	536	348	245	103	3.63362	0.0528609
15	NPTN-IT1	19	8	3	5	3.43408	0.0529853
16	AHSP	15	15	4	11	3.41629	0.0530389
13	PCDH17	356	247	79	168	5.16883	0.0531188
13	MIR320D1	15	8	3	5	3.05056	0.0531469
1	FNDC7	131	97	50	47	4.56498	0.0531966
1	TMEM206	239	171	87	84	4.56691	0.0532241
3	CEP97	170	105	51	54	3.85469	0.0532253
13	MRPS31	205	116	82	34	3.17286	0.053265
16	PTX4	54	29	6	23	3.71477	0.053306
1	SEPN1	127	71	35	36	3.41968	0.0533115
20	CENPB	9	6	4	2	3.38697	0.0533423
6	CNR1	123	77	34	43	4.26305	0.0534065
7	NRCAM	2095	1329	563	766	4.71358	0.0534244
7	LOC101927497	294	153	96	57	4.23881	0.0534535
1	SF3A3	155	90	28	62	3.38619	0.053483
3	OXSM	24	12	4	8	2.60308	0.053535
12	PSMD9	154	93	46	47	3.96913	0.0535867
20	YTHDF1	102	63	25	38	3.69047	0.0536462
11	ARFIP2	34	14	7	7	3.52594	0.0536515
2	PTCD3	210	122	68	54	4.10981	0.0536762
18	MC5R	34	23	14	9	3.35701	0.053685
20	GGT7	122	64	22	42	4.04773	0.0538374
4	ANXA10	527	370	250	120	4.20745	0.0538671
19	CNFN	24	20	9	11	2.83334	0.0538711
3	VHL	85	60	31	29	3.44301	0.0540206
12	VAMP1	68	49	16	33	3.63235	0.0540744
2	LOC101927070	72	54	28	26	3.44186	0.0540763
20	WFDC9	176	131	65	66	3.59825	0.0540805
12	HMGA2	454	302	198	104	4.89689	0.054087
4	SLC7A11-AS1	388	196	135	61	3.94129	0.054095
4	AGA	75	59	35	24	4.16916	0.0541401
11	PTPMT1	25	20	13	7	3.34143	0.0541765
11	LINC01499	1011	647	191	456	4.23121	0.0542813
4	UGT2A3	158	104	45	59	3.45678	0.054306
7	DGKI	2357	1278	827	451	4.41908	0.0543947
18	RNF138	244	112	54	58	3.9321	0.0544036
19	FBN3	514	386	120	266	5.30836	0.0544491
17	PSMD12	94	59	21	38	3.89752	0.0544921
5	LOC100652758	21	12	4	8	3.27353	0.0545048
16	FOXC2	20	13	6	7	3.83086	0.0545539
19	KLK6	20	18	7	11	3.74958	0.0546128
1	PTGER3	1249	733	283	450	4.96121	0.0546488
13	FAM124A	290	198	82	116	5.03867	0.0547246
11	OR52B4	8	6	2	4	2.89597	0.054771
13	LHFP	1610	1093	474	619	5.83595	0.054783
11	TPCN2	349	245	134	111	3.40619	0.0547834
3	NXPE3	162	88	31	57	4.41016	0.0548152
20	GSS	104	53	24	29	3.93164	0.0549026
19	ZNF404	62	28	19	9	3.94181	0.0549149
6	VPS52	95	75	59	16	3.43078	0.0549642
10	ABLIM1	1604	971	445	526	5.26044	0.0550128
21	COL18A1-AS1	26	18	10	8	3.35488	0.0550459
18	ARHGAP28	463	253	99	154	4.19217	0.0550462
10	RASGEF1A	506	363	174	189	4.2142	0.0550814
1	CTNNBIP1	289	137	109	28	3.50676	0.055127
11	ATG2A	138	62	25	37	3.94708	0.0551345
14	MAP3K9	506	384	197	187	4.02705	0.0551352
12	CDK17	520	409	215	194	4.9144	0.0552521
15	NR2F2-AS1	1043	693	277	416	5.0756	0.0552647
12	RACGAP1	153	57	17	40	3.68951	0.0552837
13	SPRYD7	86	59	24	35	4.07917	0.055368
1	SMG5	152	106	34	72	3.86099	0.0554599
3	CRYBG3	405	193	67	126	4.09775	0.0555343
10	ERCC6-PGBD3	184	104	44	60	4.5708	0.0555488
2	LINC01237	285	148	116	32	3.29461	0.0555921
17	LOC100294362	318	185	99	86	3.96536	0.0555922
19	PRPF31	93	66	22	44	3.94515	0.0556469
16	CDT1	48	35	22	13	3.87852	0.0556541
7	ACTR3B	264	199	135	64	3.69146	0.0557581
17	C17orf107	21	14	4	10	3.18966	0.0558206
10	CSGALNACT2	265	175	81	94	4.64388	0.0558997
5	ATP6V0E1	297	156	93	63	4.11745	0.0559046
4	PHOX2B	28	19	9	10	3.60515	0.0559577
16	VPS9D1	75	47	34	13	4.16226	0.0559719
8	PPP1R3B	93	55	28	27	3.44321	0.0560022
12	FAM60A	141	68	44	24	4.36203	0.0560459
19	USE1	31	21	7	14	4.01714	0.05606
11	CAPN5	264	175	70	105	4.55148	0.0563048
19	THEG	38	33	15	18	4.08285	0.0563332
2	XRCC5	554	362	195	167	4.41249	0.0563452
4	PRDM8	111	71	28	43	3.51484	0.0565137
3	ABCF3	57	44	24	20	3.96745	0.0565332
6	KIF6	2262	1425	814	611	5.05815	0.0565531
1	LOC101928226	31	20	4	16	2.99089	0.056817
6	TREML4	148	120	38	82	3.70602	0.057117
2	LINC00954	111	86	20	66	4.46154	0.0571735
22	LINC00528	27	25	15	10	3.72702	0.0572067
6	SLC35B2	11	9	6	3	3.43111	0.0572785
19	CEBPA	21	14	3	11	3.33621	0.0573708
19	INSL3	18	13	5	8	3.0943	0.0574484
12	TUBA1A	19	13	8	5	3.10859	0.0574653
9	ZNF484	176	120	59	61	4.26201	0.0575414
17	MIR22HG	24	13	5	8	3.38255	0.057545
1	TSACC	30	15	6	9	3.15983	0.0576131
13	SLC25A30-AS1	9	6	4	2	3.3839	0.0576416
20	KCNK15	163	116	66	50	3.54224	0.057647
2	LOC100505716	10	8	4	4	3.23459	0.0577029
4	EIF4E	338	227	154	73	3.90046	0.0577492
14	CLEC14A	18	9	2	7	3.02572	0.0577947
2	BZW1	42	23	13	10	3.93538	0.0578058
2	ADRA2B	14	11	6	5	3.21321	0.057834
10	ADO	19	15	5	10	3.35821	0.0578441
18	LINC00526	18	14	3	11	3.22622	0.0578457
20	DLGAP4-AS1	200	88	80	8	4.46191	0.0578727
3	NAALADL2-AS2	127	97	45	52	3.91373	0.0578751
11	JAM3	537	354	166	188	4.06934	0.0579578
17	LOC400620	44	33	19	14	3.54668	0.0579663
15	SKOR1	63	39	9	30	3.4257	0.057974
2	IL36B	201	144	57	87	4.48363	0.0579852
15	LOC101928414	161	118	40	78	3.04649	0.0581388
5	TGFBI	233	115	47	68	3.66076	0.0582199
2	STAMBP	189	125	91	34	4.15961	0.0582408
1	FAM20B	337	207	85	122	3.88558	0.0582515
13	EXOSC8	43	21	9	12	3.46195	0.0583311
3	MST1R	67	33	13	20	3.38499	0.0583462
16	CNGB1	426	298	132	166	4.87717	0.0583853
13	LPAR6	152	92	73	19	3.95654	0.0586048
17	LOC729683	8	4	2	2	2.70845	0.0586374
19	TFPT	55	34	17	17	3.82156	0.0586514
15	DUOXA1	49	32	23	9	3.66182	0.0586746
10	PGBD3	56	28	13	15	3.78832	0.058689
8	WWP1	556	331	111	220	3.3887	0.058777
15	ODF3L1	12	7	2	5	2.66712	0.0588921
1	TMEM183A	98	60	37	23	4.10476	0.0589675
7	KCND2	2041	1188	688	500	4.73792	0.0591338
3	NFKBIZ	97	51	34	17	4.36953	0.0591716
9	SYK	668	509	158	351	4.77131	0.0592252
4	RBM47	827	533	259	274	6.26009	0.0592473
6	GUSBP2	295	233	99	134	4.29816	0.059265
6	HIST1H3J	21	12	7	5	3.20548	0.0592711
14	IL25	23	18	11	7	3.78531	0.0593075
11	OR4D5	26	13	5	8	2.99647	0.059312
1	TMEM183B	90	55	37	18	4.01573	0.0593784
3	CMTM8	703	462	175	287	5.1425	0.0594215
3	ARL6	157	90	51	39	3.37012	0.0594693
16	ZNF778	121	78	35	43	3.49642	0.0594726
14	DHRS4	240	194	65	129	4.04208	0.0596016
10	C10orf71	232	121	49	72	4.50345	0.0596517
2	CPO	144	109	49	60	4.13634	0.0596874
3	SRGAP3-AS3	10	8	2	6	2.98596	0.0597118
8	PBK	298	185	41	144	3.66115	0.059874
4	CCDC109B	951	579	326	253	3.86943	0.0599294
2	GTF2A1L	461	286	138	148	4.14297	0.0599663
16	MIR548AE2	695	236	103	133	4.28195	0.0599762
16	LOC100507577	28	11	3	8	3.25939	0.0600677
20	KCNG1	61	43	25	18	3.48571	0.0601003
14	DHRS4-AS1	188	157	50	107	3.92468	0.0601417
17	SNHG16	37	33	24	9	3.25486	0.0601532
4	ELMOD2	113	54	12	42	3.81024	0.0601554
4	MSX1	43	30	12	18	3.68405	0.0601585
6	LOC101928140	219	112	41	71	3.10136	0.060173
22	SULT4A1	259	173	46	127	3.67338	0.060258
20	KIAA1755	225	120	74	46	3.39644	0.0603772
8	ODF1	83	64	18	46	3.57032	0.0604348
10	WAC-AS1	68	45	12	33	3.65799	0.060534
11	TENM4	4497	2763	1360	1403	7.85794	0.0605829
12	HOXC11	11	8	4	4	2.92751	0.060609
17	SOX15	10	8	3	5	3.29408	0.0607252
9	TRPM3	3536	2314	961	1353	6.02611	0.0607598
8	TMEM70	59	49	18	31	3.49202	0.060815
6	MDC1	190	163	151	12	4.05959	0.0608183
1	PMF1	127	88	48	40	3.58721	0.0608593
3	TMIE	51	36	12	24	3.88584	0.0609211
7	HIPK2	814	550	326	224	4.39432	0.0609469
12	ANAPC5	169	107	52	55	3.78316	0.0609636
10	FLJ37201	56	35	14	21	3.41154	0.0609746
1	ERI3-IT1	89	48	34	14	3.85634	0.0610256
1	PMF1-BGLAP	132	89	48	41	3.59054	0.061058
14	ZNF410	320	207	65	142	3.80593	0.0610872
2	APOB	203	130	93	37	4.80773	0.0612348
21	URB1	453	234	97	137	4.00478	0.0612571
17	NPTX1	41	34	12	22	3.89483	0.0612787
17	LOC101927230	10	8	3	5	3.30747	0.0613806
13	LINC01039	82	46	24	22	3.80933	0.0613908
1	ANKRD35	81	48	18	30	3.61636	0.0614323
18	LOC100192426	42	24	13	11	3.62583	0.0615049
7	GTF2I	55	51	20	31	3.39778	0.061544
1	IGFN1	279	179	52	127	5.00978	0.0616099
19	ZNF439	37	14	4	10	2.95972	0.0616131
14	SERPINA10	98	52	29	23	4.19808	0.0616841
13	LINC00457	948	538	261	277	5.01706	0.0617113
14	IFT43	581	339	182	157	4.64872	0.0617478
12	LINC00508	840	518	175	343	3.95945	0.0617608
3	HHATL	77	36	24	12	3.99715	0.0617675
2	DCAF17	321	173	62	111	3.46482	0.0618014
8	DNAJC5B	474	276	133	143	4.31403	0.0618303
3	DAZL	155	119	49	70	4.09887	0.0618406
5	ZBED3	249	181	66	115	4.75029	0.0618442
5	TRIM23	234	133	50	83	3.55814	0.06186
5	CSNK1A1	273	151	100	51	4.10497	0.0618833
18	RBFA	92	63	7	56	3.1916	0.0619777
3	ZNF620	42	25	17	8	3.12423	0.0620555
2	IWS1	293	167	77	90	4.52963	0.0621023
12	TMEM52B	135	79	30	49	3.81393	0.0621128
8	TNFRSF10C	93	67	23	44	3.92171	0.0621321
1	TNNT2	157	113	60	53	3.47012	0.0621605
14	LRRC16B	53	47	28	19	4.01527	0.0621673
16	GNAO1	884	567	314	253	4.6944	0.0622279
16	SLC38A7	144	101	41	60	3.87901	0.0622578
14	SYT16	749	557	251	306	5.42191	0.0623174
5	ATG10	1097	620	336	284	4.76338	0.0623771
6	ZBTB22	14	13	8	5	3.38465	0.0623806
2	KCNK3	183	92	43	49	4.01002	0.0623842
11	DDX10	1142	578	206	372	4.39975	0.0623988
1	LOC101928778	54	27	8	19	3.77343	0.0625212
13	RB1	854	503	409	94	3.8071	0.0625683
11	PNPLA2	24	15	7	8	3.44675	0.0626608
4	RBM46	221	143	74	69	3.30723	0.0627085
14	CALM1	53	34	12	22	3.41367	0.0627563
10	GATA3	158	98	38	60	3.44836	0.0628458
9	FAM120AOS	50	30	19	11	3.63859	0.0629705
14	MIR485	7	4	2	2	2.44727	0.0629799
19	ERF	13	13	4	9	3.08696	0.0630069
15	LOC101928174	323	236	81	155	4.34375	0.0630316
19	CAMSAP3	93	52	17	35	3.45635	0.0630742
20	CDH26	282	177	135	42	4.22609	0.0630924
9	TAL2	19	12	4	8	3.28917	0.0631091
21	PSMG1	75	48	10	38	3.68023	0.0631249
19	RPS11	29	13	3	10	3.32987	0.0631731
12	FMNL3	235	172	121	51	3.61586	0.0631911
5	FAM153C	24	19	16	3	3.83676	0.0631923
2	RPL37A	43	28	22	6	3.43338	0.0632273
16	TRAF7	45	23	13	10	3.8725	0.0632305
19	TMEM147-AS1	16	12	8	4	3.29468	0.0632896
4	TMEM165	146	102	45	57	3.70284	0.0633734
12	KRT8	321	231	133	98	3.5802	0.0634118
1	LOC101929565	70	50	18	32	3.883	0.0634372
19	WDR62	217	193	104	89	3.779	0.0634406
21	LINC01436	19	15	5	10	3.57715	0.063475
6	POU5F1	90	83	28	55	4.16956	0.0635309
7	ZDHHC4	83	46	19	27	3.92717	0.0635614
12	RHEBL1	23	11	9	2	3.0005	0.0636017
5	LOC100505878	32	20	10	10	3.47318	0.0636041
2	EVA1A	376	218	126	92	4.69331	0.063607
15	SNRPA1	130	96	65	31	3.3169	0.0636521
16	HS3ST2	396	282	109	173	4.86894	0.0637443
3	LMCD1-AS1	1555	934	332	602	5.56153	0.0637668
5	NNT	648	418	323	95	4.15242	0.0637829
1	LOC730159	3	3	1	2	2.68681	0.0638429
12	ACAD10	282	99	56	43	3.88144	0.0638533
3	APOD	66	37	14	23	3.43328	0.063875
16	SLC7A5	359	201	94	107	4.1514	0.0638773
1	ANKRD13C	430	237	132	105	4.94541	0.0639088
13	BIVM	277	190	112	78	3.8281	0.0639274
5	GRM6	133	98	77	21	3.56996	0.0640096
11	OR5M11	22	17	3	14	2.94742	0.0640504
12	PLEKHG7	227	108	38	70	4.7049	0.0640581
19	NOSIP	101	75	46	29	3.26358	0.064086
7	C7orf55	26	22	9	13	3.26695	0.0641163
4	MIR4275	15	9	4	5	3.35822	0.0641481
6	LOC101928491	47	27	10	17	3.54262	0.0641575
9	PHF19	171	97	38	59	4.13373	0.0641655
7	TCAF1	68	34	11	23	3.55396	0.0642606
11	HYOU1	71	41	21	20	4.02029	0.0643506
1	TMEM52	12	10	7	3	2.93545	0.0643691
1	STXBP3	317	235	63	172	3.94737	0.0643733
12	SSH1	359	249	190	59	3.67561	0.0644648
2	DPP10-AS3	32	20	9	11	3.92116	0.0645004
17	LOC101928514	56	28	8	20	3.78448	0.0645669
2	SFXN5	454	252	92	160	3.54684	0.0645846
6	CCR6	179	128	83	45	3.53702	0.0647963
2	GTF3C3	124	41	22	19	4.25763	0.064797
9	NUDT2	51	35	3	32	3.25763	0.0648995
1	LOC100130417	29	17	12	5	2.95444	0.0649737
6	GGNBP1	31	29	17	12	3.72053	0.0649796
11	LINC01395	29	23	6	17	3.12415	0.0651052
5	SLC22A4	118	78	43	35	3.53791	0.0651204
5	ZBED3-AS1	201	153	60	93	4.43857	0.065146
10	NKX1-2	6	5	1	4	3.01865	0.0651574
12	PTMS	13	10	1	9	2.95499	0.0652521
18	ELP2	240	126	14	112	3.98452	0.0653308
14	SRSF5	24	12	7	5	3.15564	0.0653344
21	URB1-AS1	11	4	1	3	2.21711	0.0653823
14	TECPR2	784	548	407	141	3.58012	0.0653965
11	PPFIA1	542	252	58	194	3.23791	0.0654876
5	C5orf56	386	261	111	150	4.02446	0.0655499
2	MIR4432	2	2	1	1	2.78451	0.0655603
12	MLXIP	378	221	58	163	3.11462	0.0655619
16	FANCA	876	631	269	362	3.87761	0.0655852
11	MRPL23	116	88	49	39	3.8417	0.0656102
11	INSC	799	487	230	257	4.88119	0.0656154
16	HAS3	58	30	22	8	4.10753	0.0656319
5	TRAPPC13	267	147	46	101	3.3419	0.0656399
3	PIK3CB	406	220	124	96	3.85684	0.0656456
6	TRIM31-AS1	135	125	68	57	4.36085	0.0656629
7	ANKRD61	30	18	8	10	3.68787	0.065714
8	IMPAD1	155	95	37	58	4.63041	0.0657596
14	CDC42BPB	723	426	291	135	4.17582	0.0657649
8	LINC01606	144	115	31	84	3.4913	0.0657997
13	TEX29	221	164	60	104	4.01262	0.0658358
6	PNRC1	33	20	14	6	3.16009	0.065892
13	LINC01048	49	27	8	19	3.42613	0.0659325
22	CLDN5	17	12	5	7	3.27589	0.0659488
5	SLC22A5	158	132	58	74	3.49557	0.0660719
3	LINC00886	345	237	143	94	3.67269	0.0660921
17	MRPL45	58	33	14	19	3.59409	0.0661079
2	KLHL30	31	17	3	14	3.2146	0.0661324
8	GML	81	68	21	47	3.45299	0.066185
7	TMEM168	138	78	51	27	3.57727	0.066205
1	PTP4A2	142	73	52	21	4.08481	0.0662661
3	CIDECP	65	27	8	19	3.27462	0.0664392
14	MIR1185-1	7	6	5	1	3.12974	0.0664461
19	MAU2	198	94	39	55	3.87562	0.0664669
2	MYT1L	2951	1844	1042	802	5.73596	0.0665878
5	ARHGEF37	416	296	133	163	4.30452	0.0666614
1	PTGFR	277	159	76	83	3.67686	0.0666615
2	ITPRIPL1	17	8	5	3	2.96999	0.0666688
12	A2M	244	155	51	104	3.96951	0.0667163
3	PFN2	28	17	11	6	3.60341	0.0667299
12	ERBB3	70	57	36	21	3.8856	0.0667585
9	MED27	954	440	234	206	4.45981	0.0668158
8	MTFR1	347	241	97	144	3.92124	0.0668716
1	ANGEL2	100	56	38	18	3.15589	0.0669583
1	MYCL	28	20	14	6	3.76231	0.0669816
10	C10orf128	302	170	98	72	4.29874	0.0669836
19	TMEM160	12	10	6	4	2.97599	0.0670728
6	BCLAF1	72	18	8	10	2.81597	0.0671504
6	GMDS	4373	2667	1350	1317	5.35685	0.0671948
19	GMFG	40	36	24	12	3.66156	0.0672227
14	ANG	82	60	31	29	3.2248	0.0672334
5	PRLR	1102	644	328	316	4.72689	0.067245
3	ATP13A5-AS1	39	20	15	5	3.32799	0.067288
5	PCDHB17P	27	20	15	5	3.40957	0.0673724
12	LOC100129940	119	79	61	18	3.94366	0.0673791
4	SOWAHB	21	17	5	12	3.09521	0.0674055
5	SEPT8	107	66	31	35	3.38054	0.0674397
2	FASTKD1	275	137	67	70	3.78458	0.0675454
7	CYP3A5	123	67	54	13	3.53018	0.0675989
6	POPDC3	62	43	28	15	3.20994	0.067679
19	MAP3K10	72	32	13	19	3.33702	0.0677487
3	TMEM110	374	242	148	94	3.4791	0.0677786
14	PARP2	128	87	35	52	3.75093	0.0677804
6	TRIM26	314	273	168	105	4.08783	0.0677957
19	CEBPA-AS1	14	7	3	4	3.29793	0.0678295
12	ATP5G2	81	62	42	20	3.71083	0.0678499
12	FAR2	1028	739	350	389	4.213	0.067867
19	TRMT1	31	17	8	9	3.29313	0.0678809
1	CSF3R	105	52	28	24	3.49086	0.0679803
4	UNC5C	2224	1462	602	860	6.08939	0.0680127
3	NCEH1	367	258	95	163	4.66066	0.0681058
14	MIR154	9	6	2	4	3.07027	0.0681195
10	ARHGAP22	1516	986	391	595	5.44882	0.0682468
13	MTIF3	119	82	39	43	3.6356	0.0682949
15	GOLGA8A	12	5	2	3	2.69936	0.0683094
10	SFXN3	21	13	7	6	3.62923	0.0683125
4	SCOC-AS1	414	270	101	169	4.31032	0.0683259
17	TTC25	109	63	27	36	3.87567	0.0683347
10	BAMBI	25	14	7	7	3.34018	0.0684107
13	LINC00462	27	15	10	5	3.39095	0.0684271
7	ATP6V1F	23	14	9	5	3.41871	0.0684715
1	ZNF678	740	436	212	224	4.10884	0.0684965
19	TSKS	35	21	15	6	3.00189	0.0684989
1	C1orf226	57	37	12	25	3.69868	0.0687541
20	TGIF2-C20orf24	103	36	25	11	4.14903	0.0688272
19	MIR518B	20	18	5	13	3.2361	0.0688606
6	MTFR2	65	14	11	3	2.62896	0.0689281
7	TNRC18	205	148	49	99	4.45509	0.0689283
7	PDE1C	3753	2381	1014	1367	6.27888	0.0689437
11	SLC37A4	42	26	13	13	3.09651	0.0689478
9	AK1	45	28	15	13	3.53711	0.0690694
14	LINC00642	26	20	12	8	2.63337	0.0690912
3	SCAP	147	100	64	36	4.21654	0.0690926
9	AKNA	401	230	148	82	3.82746	0.0691493
15	NRG4	361	242	204	38	3.09997	0.0691754
11	CD5	159	109	67	42	3.6984	0.0691787
14	MIR411	16	11	5	6	3.13156	0.0692257
13	LINC00354	87	56	27	29	2.94293	0.069232
10	DNMBP	764	499	263	236	3.83109	0.0692756
12	SP7	88	52	30	22	3.38403	0.0693073
11	OR8B2	15	10	7	3	2.86061	0.0693117
5	C5orf34	128	79	50	29	3.4122	0.0694772
8	ST18	1353	841	441	400	4.41308	0.069528
7	C7orf57	150	100	30	70	4.07697	0.0696635
20	NCOA6	450	242	130	112	3.97754	0.0696658
10	DOCK1	3257	2170	839	1331	6.28181	0.0697395
2	CAPN10	117	97	34	63	3.66012	0.0698058
9	DDX58	491	330	179	151	3.74905	0.0698585
2	PSMD14	283	186	71	115	4.51374	0.0698667
2	RAB11FIP5	157	78	19	59	3.53284	0.0699388
2	RASGRP3	950	509	189	320	5.74494	0.0699716
9	TUSC1	30	22	3	19	2.84045	0.0699747
1	MIR4424	14	11	5	6	3.10922	0.0699817
17	MLLT6	82	36	23	13	4.06962	0.0700448
9	GNG10	59	46	17	29	3.21975	0.0700514
13	ZMYM5	231	171	67	104	3.15208	0.0700778
9	SLC31A1	193	135	49	86	3.9103	0.0701266
12	PPFIA2	2124	1283	581	702	5.64493	0.0701301
9	RFK	79	54	26	28	4.00509	0.0701411
18	TXNL4A	305	164	26	138	3.41169	0.0702023
14	CPNE6	6	6	5	1	3.07813	0.0702039
3	SLC51A	106	58	17	41	3.56912	0.0702091
5	TRPC7	830	438	190	248	4.49659	0.07022
13	TM9SF2	401	187	102	85	4.30295	0.0702318
17	SOCS7	199	137	72	65	3.44598	0.0702375
16	CLEC3A	123	89	38	51	3.29461	0.0702599
3	DZIP1L	276	182	86	96	3.83336	0.0702761
19	ZNF573	177	101	57	44	3.77184	0.070349
1	PRKACB	741	296	132	164	4.66778	0.0703527
15	ADAMTS17	3245	2127	1112	1015	5.7476	0.0703538
11	ANO5	616	376	275	101	3.07812	0.0704214
10	SFTPD	84	66	29	37	3.78205	0.0704487
10	WAPL	469	327	214	113	4.17305	0.0704589
1	LOC100996583	98	69	35	34	2.80966	0.0704721
18	TXNDC2	38	25	6	19	3.34845	0.0704996
1	LOC149373	25	20	12	8	3.53105	0.0705472
14	MIR377	11	8	2	6	2.46754	0.070596
11	DNAJC24	198	105	32	73	4.06229	0.070604
3	DBR1	66	31	13	18	3.3478	0.0706245
2	GALNT13	3416	2223	942	1281	5.03472	0.0706514
6	LINC00473	435	294	108	186	4.91209	0.0706915
16	RRN3P3	25	7	4	3	3.11367	0.070712
21	KRTAP11-1	12	10	2	8	2.89144	0.0707271
19	DOT1L	382	257	175	82	3.91943	0.0708641
6	GSTA5	132	55	38	17	3.12865	0.0709055
2	PFN4	38	30	9	21	3.43831	0.0709076
17	LOC102723517	140	100	55	45	3.81431	0.0709088
8	LYN	878	610	341	269	4.1698	0.0709156
16	TPSG1	41	31	9	22	3.16698	0.0709439
2	UBE2F-SCLY	783	470	148	322	3.65072	0.071008
2	TTC21B	505	260	146	114	3.55991	0.0710271
6	MANEA	298	213	76	137	4.08538	0.071129
10	MCU	745	294	203	91	3.34776	0.0711769
5	ARSI	22	15	4	11	3.15034	0.0712294
4	CTSO	221	160	75	85	4.04776	0.071255
4	CORIN	1171	814	341	473	5.32228	0.071341
1	OTUD3	152	103	57	46	3.5885	0.0713453
3	SLC38A3	70	34	19	15	3.796	0.0713501
12	KRT6B	45	32	17	15	3.29198	0.0714578
7	MPLKIP	7	4	3	1	2.84671	0.0714815
7	GPR22	20	14	9	5	3.24573	0.0715311
12	NDUFA12	256	204	44	160	4.33038	0.0715679
3	TMEM110-MUSTN1	386	249	147	102	3.45235	0.0716141
7	GATS	244	199	119	80	4.4329	0.0716235
12	FAM186B	77	59	43	16	3.44648	0.0716334
3	MGLL	654	403	157	246	4.69195	0.0716689
9	ENTPD2	27	20	6	14	3.4113	0.0717101
7	POR	414	248	161	87	3.82797	0.071725
6	SF3B5	14	8	2	6	2.99215	0.0717371
4	DDX60	687	520	397	123	3.97145	0.0717893
2	FAM124B	145	95	49	46	4.04384	0.0718027
6	HEBP2	72	39	26	13	3.67684	0.071871
3	BFSP2	252	187	72	115	4.75596	0.0718804
21	SIM2	137	90	37	53	3.77283	0.071884
17	CDK5R1	13	10	7	3	3.0586	0.0719935
11	DCDC1	323	146	38	108	3.8788	0.0720628
3	C3orf49	100	55	39	16	3.55396	0.0720642
5	GPX8	34	22	9	13	3.26921	0.0720876
4	KIAA0232	245	149	68	81	3.72349	0.0721232
7	ISPD-AS1	417	257	118	139	4.2846	0.0721417
14	LOC100506071	35	23	10	13	4.04683	0.0721813
11	HPX	51	21	6	15	2.82999	0.0722341
19	MED25	84	67	52	15	3.36954	0.0722558
13	VPS36	264	157	97	60	2.93184	0.0722808
16	IRX6	51	45	26	19	3.36767	0.0724136
9	CDK20	54	32	14	18	3.30965	0.0724587
17	RBFOX3	2159	1651	575	1076	7.49384	0.0724925
14	LIN52	771	513	191	322	3.82918	0.0725144
7	LINC01005	39	25	8	17	3.23384	0.0725457
5	SMIM23	47	23	13	10	2.89471	0.072563
6	C6orf118	212	93	22	71	4.11099	0.0725639
8	FAM83H-AS1	59	40	24	16	2.85432	0.0725907
1	LINC01350	572	309	135	174	3.04548	0.0727328
3	CD86	259	200	106	94	4.86168	0.0727393
18	NAPG	180	100	44	56	2.99285	0.0729
19	XAB2	57	30	5	25	3.0084	0.0730307
22	LMF2	28	23	16	7	3.20845	0.0730395
11	OR52N4	31	27	13	14	2.87473	0.0730903
1	CCDC163P	26	17	7	10	2.81561	0.0731877
9	RRAGA	16	11	3	8	3.21006	0.0731947
13	LINC01232	90	25	8	17	3.29845	0.073211
19	FLJ26850	126	59	20	39	3.35119	0.0732506
2	CHMP3	277	178	89	89	3.48084	0.0732682
7	ZSCAN25	79	34	29	5	3.56997	0.0732996
10	LINC00710	113	57	23	34	3.87393	0.0733976
10	RRP12	328	261	100	161	3.7079	0.0734529
12	LOC100652999	11	5	4	1	2.81107	0.0735554
9	FRMD3	1974	1309	428	881	5.71739	0.0735589
20	TP53INP2	36	13	8	5	3.36279	0.0737228
8	MIR548O2	980	677	440	237	3.98792	0.0737356
6	HSF2	134	74	17	57	3.94795	0.0737451
19	ZNF547	85	70	48	22	3.99052	0.0737568
19	LOC100505715	69	40	14	26	3.31428	0.0737961
18	CCDC68	390	193	86	107	3.94453	0.0738427
4	UGT2B10	329	201	117	84	3.57905	0.073929
17	AATK	306	207	81	126	4.33073	0.0740876
8	SLC10A5	20	14	9	5	3.0819	0.0741069
19	POLR2I	6	6	3	3	2.78347	0.0741662
11	PRDX5	26	14	9	5	3.58691	0.0742315
9	TOMM5	25	15	8	7	2.95379	0.0742881
5	FLJ31104	49	28	15	13	3.10243	0.0743197
3	CFAP44	1072	652	357	295	3.92164	0.0743482
2	PPP1R21	521	323	173	150	4.40691	0.0745447
16	LOC554206	13	6	2	4	2.80678	0.0745608
3	MKRN2OS	44	24	10	14	3.07019	0.0745804
11	CELF1	345	204	141	63	3.59671	0.0745823
5	ADRB2	19	14	4	10	2.94515	0.074607
2	C2orf82	44	32	14	18	3.3697	0.0746549
5	CDC20B	296	188	93	95	3.372	0.0746584
3	CNOT10	522	373	291	82	3.41817	0.0747152
19	LRFN1	39	29	27	2	3.5539	0.0748077
19	ZNF480	146	100	49	51	3.82633	0.0748504
2	SP100	803	458	110	348	5.45061	0.0750238
9	SMC5-AS1	290	203	48	155	4.03181	0.075037
5	WDR70	2031	1561	1010	551	3.79946	0.0750828
11	PSMC3	42	28	10	18	3.43619	0.0750968
15	OTUD7A	918	529	163	366	3.53255	0.0750969
14	SIPA1L1	818	617	485	132	3.21199	0.0751485
12	TBX5-AS1	28	22	11	11	3.44652	0.0751866
20	ZNF217	53	22	16	6	3.25703	0.0752973
5	ZFP62	24	17	7	10	2.94557	0.0753144
2	MAP3K19	280	200	111	89	3.7864	0.0753165
13	PSPC1	542	335	209	126	3.34069	0.0753242
12	RERGL	53	34	5	29	3.11148	0.0753615
15	FAM174B	251	130	62	68	3.98979	0.0754428
15	LOC101928134	51	33	16	17	3.51313	0.0754485
12	C12orf29	37	13	9	4	3.03597	0.0754894
2	CCL20	22	20	16	4	2.69506	0.0755014
13	SERP2	121	60	39	21	3.76099	0.075542
5	F2R	111	60	39	21	3.77193	0.0755593
4	SLC26A1	44	30	16	14	3.46159	0.0755635
1	FLVCR1	346	246	55	191	3.13638	0.0756843
1	FMO5	351	279	217	62	3.4863	0.0756902
12	ZC3H10	14	7	6	1	2.64239	0.0757875
17	MGC12916	12	8	5	3	2.96555	0.0758009
20	ARFRP1	28	14	2	12	2.35062	0.0758387
1	RPS6KC1	922	471	371	100	3.57597	0.0760428
3	LINC01324	589	288	142	146	4.36107	0.0762618
11	RAG1	73	33	21	12	3.32995	0.076265
2	STK11IP	51	26	24	2	2.79147	0.076289
7	PEG10	41	21	10	11	3.77438	0.0763019
14	PTGR2	233	158	43	115	3.96256	0.076319
17	CSH2	20	10	3	7	2.26902	0.0763357
18	CD226	536	376	275	101	3.78478	0.0763503
11	TOLLIP-AS1	13	8	6	2	3.06832	0.0764756
22	APOBEC3G	80	60	31	29	3.63683	0.0764989
5	SLC35A4	21	11	5	6	3.17832	0.0765029
12	MLF2	42	22	6	16	3.11753	0.076506
12	MTERF2	70	39	24	15	4.0331	0.0765273
4	PDHA2	21	17	9	8	3.29367	0.0766006
8	TATDN1	203	135	73	62	3.59612	0.0767237
3	LINC01471	245	137	54	83	3.2518	0.0767332
17	TRIM47	35	24	9	15	3.14852	0.0767794
1	PRDX1	74	57	26	31	2.96408	0.0767884
19	SCAF1	45	30	17	13	3.77834	0.0767995
11	LOC399886	153	96	49	47	3.46471	0.076819
14	ALDH6A1	204	145	64	81	3.52373	0.0768317
18	LOC400655	651	330	202	128	4.19943	0.0768837
6	GNL1	65	50	39	11	3.97918	0.0770408
3	MECOM	3193	2159	1163	996	6.31973	0.0770604
15	TM6SF1	81	49	25	24	4.16685	0.0771207
7	CREB5	2814	1807	670	1137	7.2986	0.0772235
3	LOC101929694	110	68	33	35	3.6119	0.0772454
19	NR1H2	83	27	16	11	3.09045	0.0773601
20	PCMTD2	98	71	26	45	3.29315	0.0773679
16	CCDC79	133	93	39	54	3.56266	0.0774203
2	FEZ2	363	195	92	103	4.16886	0.0776265
14	LINC00239	14	12	3	9	3.04523	0.0776383
2	RNPEPL1	29	22	12	10	3.26908	0.0776592
11	DDX6	203	116	41	75	3.27618	0.0776948
10	SLK	303	209	97	112	3.27671	0.0777204
6	SRSF3	59	44	38	6	2.74702	0.0777737
2	ADCY3	598	432	163	269	3.65391	0.0777892
17	TCAM1P	71	37	10	27	2.3287	0.0778534
14	DCAF4	230	170	65	105	4.20427	0.0778576
2	RNASEH1	124	92	34	58	3.54151	0.0779269
1	KCNK1	296	206	99	107	4.75593	0.0779302
1	PGLYRP3	92	53	26	27	3.11319	0.0779393
1	SH2D1B	109	77	25	52	3.41484	0.077959
9	ISCA1	64	41	17	24	3.73305	0.0779742
12	GTF2H3	166	106	83	23	3.03828	0.077997
8	RPL7	32	19	10	9	3.71544	0.0779991
7	SMURF1	356	228	148	80	4.47156	0.0780092
22	PPIL2	252	157	68	89	3.44141	0.0780129
16	TRAPPC2L	39	26	21	5	2.76192	0.078046
17	SPOP	278	157	97	60	4.29999	0.0780515
3	DLG1-AS1	23	20	15	5	3.63667	0.0780706
15	DNM1P35	71	54	21	33	2.68188	0.0781368
6	HIST1H2AH	16	8	6	2	3.05993	0.078188
9	PRSS3	187	129	48	81	4.27492	0.0781882
1	CSMD2	3129	1942	787	1155	6.57904	0.0782628
11	MMP3	51	27	7	20	3.5892	0.0783486
1	TRIM67	300	196	126	70	4.06586	0.0783888
7	ATP6V0E2	101	69	27	42	3.22544	0.0784187
3	LOC344887	136	102	28	74	3.61839	0.0784305
5	ZNF354C	106	70	40	30	3.4223	0.0784933
16	PIEZO1	456	349	184	165	4.85252	0.0784968
3	KLHL6	431	266	189	77	3.26723	0.0785081
11	PKNOX2-AS1	39	16	6	10	3.20048	0.078512
12	TMBIM6	112	81	39	42	3.11714	0.0785152
12	SNRPF	47	37	12	25	3.34104	0.0785543
2	KCNS3	394	290	142	148	4.74284	0.0786022
1	TNFRSF14	44	22	8	14	2.95896	0.0786053
10	SAR1A	144	100	76	24	3.20061	0.0786087
2	ASPRV1	14	8	3	5	2.52261	0.0786114
2	GPAT2	4	4	3	1	2.59067	0.0786446
9	SH3GL2	2186	1425	704	721	4.72177	0.0787332
20	CDC25B	88	68	27	41	3.49935	0.0787928
11	KIAA1549L	773	480	305	175	4.28534	0.0788302
7	SERPINE1	67	48	16	32	3.7797	0.0788632
20	KCNK15-AS1	136	96	57	39	3.17532	0.0789152
20	PHACTR3	1369	999	534	465	5.08789	0.0789476
12	BRAP	154	58	36	22	3.69309	0.0789586
10	PRKCQ-AS1	10	4	1	3	2.48727	0.0790019
19	ZNF845	109	82	28	54	3.31169	0.0790506
2	CNGA3	303	204	70	134	3.81639	0.0790557
22	PNPLA3	139	113	21	92	3.50171	0.0790609
13	MPHOSPH8	324	196	93	103	3.46607	0.0790794
7	LAMB1	374	194	75	119	4.07189	0.0792421
1	BATF3	75	43	12	31	3.67924	0.0792631
16	LOC101928682	251	171	110	61	3.62508	0.0793062
1	KIAA0907	69	42	18	24	3.60166	0.0793303
14	PLEKHD1	219	131	79	52	3.82063	0.0793336
15	WDR93	348	176	27	149	3.52638	0.0793391
1	ADAM30	13	13	7	6	3.28583	0.0793677
1	SKI	292	213	74	139	4.43512	0.0793717
5	LOC101926975	113	70	55	15	3.55973	0.0794347
1	LEFTY2	30	11	4	7	2.84056	0.0794455
13	TNFRSF19	769	490	211	279	4.45784	0.0795
18	RALBP1	426	248	107	141	3.82841	0.0795763
1	GORAB	99	52	35	17	3.90078	0.079643
11	CCDC88B	91	61	24	37	3.61714	0.0796567
5	COX7C	14	7	5	2	2.88951	0.0797211
7	LOC100130673	40	36	9	27	3.18172	0.0798235
7	MEOX2	650	340	133	207	4.24991	0.0798756
21	LINC01549	45	36	20	16	3.4657	0.08015
4	GYPE	202	126	76	50	2.69773	0.0801608
3	MRAS	320	189	100	89	4.29856	0.0801733
12	TMTC3	223	138	72	66	3.38352	0.080195
6	SIM1	349	198	85	113	3.68522	0.080381
8	ZFHX4-AS1	387	228	131	97	3.5599	0.08041
3	MIR548I1	12	11	9	2	2.62396	0.0805322
18	LOC339298	191	114	33	81	3.29198	0.0805385
15	SPG21	168	108	69	39	3.29703	0.0805515
4	AFAP1	1891	1383	602	781	4.96291	0.0805979
2	PQLC3	132	78	34	44	3.89923	0.0806561
14	EXD2	264	113	44	69	3.75871	0.0808467
2	DPYSL5	412	191	100	91	3.37571	0.0808932
6	EYS	12460	8215	3991	4224	6.20931	0.0808953
2	TTC21B-AS1	103	54	25	29	3.33658	0.0809238
12	SETD1B	105	67	45	22	3.01055	0.0809502
22	LINC01399	897	535	259	276	3.45333	0.0809571
1	RNF2	238	74	34	40	4.30192	0.0809627
8	ERICH1-AS1	3001	1920	978	942	5.84287	0.0809834
14	ACOT6	34	24	10	14	3.35892	0.08105
3	LINC01212	79	53	29	24	3.43942	0.0811746
6	CPNE5	730	514	254	260	5.41136	0.0812957
11	MED19	34	20	8	12	3.50488	0.0813342
12	KCNH3	59	45	19	26	3.66793	0.0813868
11	HMBS	36	25	8	17	3.16965	0.0814726
20	MYH7B	255	157	61	96	3.72965	0.0815081
11	TRIM3	114	52	22	30	3.27274	0.0815855
3	BRK1	90	72	21	51	3.24715	0.0815992
2	FMNL2	1893	1121	465	656	5.06353	0.0816285
17	FAM117A	162	93	70	23	3.9393	0.0817402
1	CD247	441	293	151	142	4.65494	0.0817782
7	SGCE	262	132	54	78	3.96401	0.081806
14	DNAL1	447	242	126	116	3.85039	0.0818299
10	NANOS1	22	11	9	2	3.04315	0.0818327
15	IRAIN	8	5	4	1	2.64382	0.081847
14	LTB4R	21	10	4	6	2.74606	0.081847
2	CIB4	423	246	147	99	4.14183	0.0819715
6	TRIM40	258	236	145	91	3.31919	0.0820201
3	RBM6	563	301	105	196	4.17798	0.0820417
7	CYP3A7-CYP3A51P	251	136	70	66	3.49794	0.0820592
1	PAFAH2	186	100	34	66	3.78718	0.0820639
15	RAB27A	595	378	161	217	4.34568	0.0821322
12	ACACB	694	481	228	253	4.21765	0.0821972
2	SMC6	447	274	173	101	3.98538	0.0822225
2	TLK1	1052	688	335	353	3.26572	0.0822379
1	LOC100132111	39	21	7	14	2.92927	0.0822392
1	CALML6	19	15	6	9	2.82288	0.0822872
16	DNAJA2	33	20	17	3	3.26247	0.0823216
6	PLEKHG1	1573	1045	411	634	4.94777	0.0823516
8	MIR320A	7	5	3	2	2.70924	0.0823874
10	ERLIN1	191	95	68	27	3.21545	0.0824347
9	IFT74	751	344	195	149	3.58333	0.0824661
3	RASSF1	61	26	19	7	3.20833	0.0824928
19	SMG9	102	62	31	31	3.05786	0.082498
19	KCNK6	53	41	21	20	3.57387	0.0825202
5	EIF4EBP3	9	6	4	2	2.73147	0.0825459
13	LINC00539	320	200	66	134	3.45135	0.0826986
9	SLC35D2	402	280	131	149	3.09741	0.0829154
20	PIGU	506	263	160	103	3.67759	0.0829184
2	LOC102724058	420	236	131	105	3.34354	0.0829446
11	CDC42BPG	88	47	15	32	3.44802	0.0831114
6	LOC102723831	163	59	28	31	4.09236	0.0831299
3	LINC01391	55	40	30	10	3.23838	0.0831422
3	TMCC1	831	494	307	187	4.27377	0.083255
1	CHI3L2	116	98	33	65	3.57571	0.0833354
3	H1FX	80	44	25	19	2.92763	0.0833362
8	MBOAT4	6	4	3	1	2.62506	0.0833384
10	RGR	120	87	37	50	3.85415	0.0833919
2	FAHD2CP	19	14	4	10	2.62058	0.0834
7	HYAL4	142	91	55	36	4.2335	0.0834191
7	LOC101928012	543	344	203	141	3.90052	0.0835003
19	TMEM59L	63	40	15	25	3.34661	0.0836291
6	MIR3918	11	8	3	5	2.4083	0.0836458
1	ESPN	146	83	33	50	3.5175	0.0836475
21	KRTAP21-1	10	3	2	1	2.36346	0.0836805
21	CYYR1	539	367	148	219	4.88865	0.0837016
1	MT1HL1	10	10	3	7	2.79204	0.0837896
8	TPD52	836	492	198	294	3.56685	0.0837911
17	LINC00910	82	52	29	23	3.607	0.0838968
2	ABCA12	964	668	466	202	4.25166	0.0840302
7	SBDS	18	17	14	3	2.88976	0.0840399
3	RTP2	37	24	10	14	2.97813	0.0840958
10	MICU1	1308	580	309	271	3.25395	0.0841457
9	FBP1	235	186	86	100	3.73307	0.0841632
7	KCP	129	74	55	19	3.72506	0.0841968
19	TNPO2	108	57	54	3	2.70931	0.08422
2	AFF3	2924	1684	853	831	5.00838	0.0842229
4	LINC01095	69	39	13	26	3.10792	0.0842565
19	ATG4D	59	31	9	22	3.38307	0.0843294
3	LOC220729	38	26	8	18	2.94661	0.0843469
8	NOV	80	69	22	47	2.84975	0.0843631
7	NSUN5	6	3	2	1	2.62351	0.0843932
20	DEFB118	39	25	17	8	3.28925	0.0844162
19	ZNF793	192	122	74	48	3.76322	0.0844869
19	PIN1	70	44	24	20	2.98195	0.084535
7	GPR146	143	121	50	71	3.7353	0.0845445
4	CCDC149	953	587	200	387	4.85375	0.0845652
12	KNTC1	518	262	130	132	3.90579	0.0845715
13	CKAP2	162	105	64	41	2.91752	0.0846504
18	OSBPL1A	1093	568	249	319	5.52509	0.0846507
7	TAF6	49	31	22	9	3.24569	0.0846514
4	C4orf51	296	192	65	127	3.58549	0.0847047
12	XRCC6BP1	90	74	29	45	3.21172	0.084763
19	PAK4	272	166	90	76	3.30859	0.0847774
1	PGBD5	738	490	231	259	4.84125	0.0848345
2	DNAH6	1606	996	558	438	3.73457	0.0848883
19	THAP8	78	66	32	34	3.61149	0.0848937
12	DCD	37	21	4	17	3.23732	0.0850969
2	LOC100506274	80	48	14	34	3.9218	0.0851335
14	RNASE4	115	88	44	44	3.24679	0.0852709
3	LINC01210	52	35	24	11	3.13561	0.0852828
16	C16orf91	10	3	1	2	2.60435	0.0852968
13	HTR2A-AS1	16	12	1	11	2.5021	0.0853887
9	TRAF1	169	123	53	70	3.67508	0.0854712
5	GUSBP1	121	90	35	55	3.66329	0.0855033
8	TNFRSF10A	188	139	58	81	3.56358	0.0855226
9	FAM219A	290	201	74	127	4.20061	0.0855419
15	PLCB2	82	52	22	30	3.77194	0.0855768
6	FOXQ1	12	9	7	2	2.79427	0.0856373
15	GABRG3-AS1	22	10	6	4	3.04087	0.0856951
19	ZNF571	237	142	65	77	3.69692	0.085739
6	PRDM13	30	20	6	14	3.4295	0.0857514
3	SENP7	967	635	186	449	3.65815	0.0858222
10	C10orf90	411	231	74	157	4.79142	0.0858842
3	PCYT1A	256	133	24	109	3.7559	0.0859682
2	ORMDL1	85	46	27	19	3.10978	0.0860858
15	MEF2A	558	270	100	170	3.93505	0.0861073
12	LINC00944	301	199	122	77	3.77687	0.0861374
2	LOC101927884	154	90	39	51	3.77404	0.0861692
19	ALKBH6	16	12	11	1	2.69538	0.086223
1	MIR552	9	8	5	3	2.68807	0.0862762
5	NR2F1-AS1	515	275	185	90	3.79146	0.0863584
15	PLEKHO2	161	95	45	50	3.03292	0.0863694
17	GDPD1	179	113	42	71	3.12703	0.0864024
1	RRP15	332	203	185	18	3.02889	0.0865108
12	SLC38A4	374	233	94	139	4.14301	0.0865897
7	LOC100996249	25	16	3	13	2.94285	0.0865902
19	LINGO3	62	45	28	17	3.30149	0.0866109
5	LOC340074	59	34	24	10	2.72369	0.0866295
12	KRT5	80	47	11	36	3.00705	0.0866321
11	OR2AG1	37	15	1	14	2.21071	0.0866386
19	LGALS7B	8	7	2	5	2.87823	0.0866704
10	TRUB1	246	129	75	54	3.56503	0.0866923
3	TRNT1	237	149	104	45	3.10245	0.0867238
3	SAMD7	212	132	85	47	3.58648	0.0868273
22	KCNJ4	133	91	32	59	3.87856	0.0868353
1	MRPS14	65	37	20	17	3.50625	0.0869013
19	ZNF582	82	43	18	25	3.30753	0.0869966
6	TREML3P	99	67	42	25	3.68968	0.0870365
6	SERINC1	125	74	17	57	3.90082	0.0870536
17	LINC01483	1339	731	239	492	4.69478	0.0871695
3	POLQ	530	346	166	180	4.72705	0.0872075
11	VPS37C	181	138	54	84	2.92898	0.0872501
11	OR5AP2	10	9	3	6	3.00131	0.0872518
3	LPP-AS2	11	11	3	8	3.07987	0.0872745
5	MIR4456	9	8	7	1	2.47366	0.0874145
17	DNAI2	262	178	77	101	3.92871	0.0874548
2	RTP5	31	22	10	12	2.61002	0.0875239
21	SAMSN1	807	558	307	251	4.56893	0.0875284
19	ZNF780B	144	101	85	16	3.17053	0.0875337
3	DVL3	63	41	22	19	3.55425	0.0875471
21	UBE2G2	223	144	48	96	3.43365	0.087619
1	OVGP1	100	79	43	36	3.69246	0.0876238
21	KRTAP10-9	19	10	3	7	2.53562	0.0876398
15	FBN1	1155	587	330	257	3.08786	0.0876607
3	FBXO45	105	61	36	25	2.56343	0.0877665
14	CIDEB	8	5	3	2	2.45499	0.0877805
16	C16orf95	163	101	63	38	3.33748	0.0877813
2	RNF103-CHMP3	908	529	290	239	3.6703	0.0878368
10	CDH23	2767	1799	914	885	6.87599	0.0878758
5	ZNF131	417	303	108	195	3.68491	0.0879395
1	CHRM3	1349	853	416	437	4.80135	0.0879882
20	DEFB121	52	38	17	21	3.18518	0.0880039
22	GSC2	8	5	1	4	2.41795	0.088019
16	PRRT2	10	6	4	2	1.98909	0.088077
19	POP4	95	63	33	30	3.20951	0.0880831
4	AFAP1-AS1	311	216	86	130	4.32794	0.0881
20	CST3	75	45	16	29	3.04509	0.0881524
11	CD6	307	238	116	122	4.55174	0.0882259
5	ANKRD33B	371	279	39	240	3.75746	0.0882483
12	DERA	476	255	145	110	3.58935	0.0883502
2	CAPN10-AS1	31	22	9	13	2.85136	0.0883633
19	ZNF846	73	38	17	21	3.44084	0.0884535
12	DDN	9	5	2	3	2.74561	0.0884804
7	GS1-259H13.2	63	41	35	6	3.29344	0.0884993
7	BCL7B	77	35	8	27	3.1869	0.0885407
2	PLCL1	1627	632	178	454	3.72657	0.0886107
11	ADAMTS15	56	43	23	20	3.85118	0.0886739
5	NR2F1	520	277	187	90	3.79531	0.088694
3	CD200R1	329	253	175	78	3.24799	0.0887568
20	EMILIN3	48	32	20	12	3.41753	0.0887643
10	TAF5	56	36	19	17	3.4612	0.0887891
3	THOC7	60	35	26	9	3.48104	0.0888122
15	VPS33B	212	111	45	66	3.55584	0.0888651
3	THOC7-AS1	4	4	3	1	2.8573	0.0888866
19	ZNF561-AS1	80	32	13	19	3.1665	0.0889535
4	RGS12	784	564	401	163	4.15805	0.0889782
19	ZNF571-AS1	197	116	53	63	3.64493	0.0891033
6	ADGRF5	644	438	212	226	4.99917	0.0891658
3	ITIH4-AS1	10	4	3	1	2.22714	0.0891671
8	SMIM18	38	21	11	10	3.2153	0.0891833
5	DMGDH	462	305	136	169	3.23178	0.0892749
21	CLDN14	759	533	236	297	4.22276	0.0893454
18	SYT4	45	18	11	7	2.69771	0.0893567
2	SCTR	564	357	205	152	3.25288	0.0894712
3	LINC00692	96	37	18	19	2.55623	0.0895141
14	FLRT2	605	409	170	239	4.15586	0.0895581
3	H1FX-AS1	63	35	22	13	2.87346	0.0895839
17	SMURF2	445	224	182	42	3.16893	0.0897571
1	ABL2	702	397	185	212	3.75306	0.0897749
13	SUGT1	200	104	20	84	3.06085	0.0897857
16	TANGO6	1119	816	471	345	4.57741	0.0897888
10	WAC	471	248	89	159	3.97939	0.0898242
5	C5orf67	612	421	207	214	4.52212	0.089832
4	OCIAD1	83	41	22	19	2.87795	0.0898802
4	ATOH1	9	7	3	4	2.77721	0.0900646
20	SLA2	114	43	35	8	3.74514	0.0901252
8	MAL2	268	115	79	36	3.51916	0.0901773
20	EPPIN	74	54	50	4	2.67508	0.0901803
18	GREB1L	714	276	160	116	3.08256	0.0902619
7	ASL	66	45	14	31	2.91254	0.090395
2	TACR1	753	424	142	282	4.0051	0.0904034
22	SELO	128	81	40	41	3.43399	0.0904354
22	HPS4	214	124	58	66	3.69219	0.0904953
4	LOC101929577	72	51	30	21	3.49286	0.0905105
6	PNLDC1	127	89	40	49	3.86602	0.0905176
12	RHNO1	61	32	6	26	2.4992	0.0905272
11	MIR4693	9	6	2	4	2.74801	0.0905514
1	THEM4	214	116	47	69	2.94204	0.0905603
11	MS4A15	45	29	11	18	3.7244	0.0907501
6	BMP6	949	587	242	345	4.86373	0.0907644
2	LOC100130691	598	363	235	128	2.93352	0.0908124
7	LRRC72	384	249	88	161	4.57417	0.0908316
19	PCAT19	224	143	96	47	3.64889	0.0908436
17	CLUH	72	35	25	10	3.04227	0.0908571
7	SUN1	389	296	118	178	3.54045	0.090873
18	LOC102724913	450	284	50	234	3.2356	0.0909525
19	JOSD2	45	30	18	12	3.24586	0.0910445
3	TMCC1-AS1	57	42	28	14	3.11507	0.091057
1	ELF3	38	27	14	13	3.23125	0.0910661
1	LOC101928973	22	16	2	14	2.5427	0.0912534
20	LOC101929413	192	117	51	66	4.25157	0.0913402
10	KCNMA1	4221	2648	1189	1459	6.90637	0.0913602
22	C22orf29	71	37	11	26	2.95198	0.0913945
11	FJX1	9	8	3	5	2.5352	0.0913951
14	PRMT5	43	25	13	12	3.13582	0.0914523
11	CEND1	30	16	4	12	2.98131	0.091459
6	LINC00240	307	245	114	131	3.47997	0.0914643
8	MIR4471	16	13	4	9	2.86348	0.0915298
11	MIR8068	10	8	6	2	2.76134	0.091592
1	LY9	192	123	50	73	3.54019	0.0916462
6	MYB	153	85	42	43	3.31806	0.0916634
14	LOC101928909	22	11	3	8	2.65305	0.0916941
13	SLC25A15	57	47	28	19	2.93119	0.0917048
10	MBL1P	32	26	13	13	3.37726	0.0917364
6	LOC101928663	113	72	46	26	3.33958	0.0917788
17	WDR81	99	66	14	52	3.50803	0.0919557
12	TMEM117	3473	2338	1629	709	4.31649	0.0919604
2	OSGEPL1	90	47	30	17	3.39482	0.0919639
6	MIR3143	15	6	5	1	2.85307	0.0919871
14	EXOC3L4	41	30	16	14	3.12577	0.0920791
16	CACNG3	530	356	145	211	4.51852	0.0920894
[truncated: 20,004 more rows]

## Sheet: Table D (Meta)
Table D. A gene-based meta-analysis of SKAT-C test results from the CHOP and PCGC cohort analyses.
Chromosome	Gene Name	CHOP p-value	PCGC p-value	F Statistic	Meta-analysis p-value
19	GGN	0.000629946	0.000722631	29.205	7.10254e-06
19	SPRED3	0.00511223	0.000271324	26.9766	2.00963e-05
6	VARS2	7.29e-06	0.476182	25.1419	4.71097e-05
8	FER1L6-AS1	5.66e-06	0.730039	24.7935	5.53556e-05
7	LOC101927269	0.27962	1.71e-05	24.5015	6.33585e-05
2	LOC151475	1.49e-05	0.408074	24.0209	7.91075e-05
2	SUMO1	0.747654	1.12e-05	23.3808	0.000106266
19	PSMD8	0.00085065	0.0106045	23.232	0.000113806
20	SPINT4	0.437961	2.08e-05	23.2124	0.000114837
4	SLAIN2	0.011066	0.000889192	23.0581	0.000123284
19	YIF1B	0.0319838	0.000311839	23.0311	0.000124828
19	CATSPERG	0.00471999	0.0022888	22.8714	0.000134344
8	FER1L6	4.51151e-05	0.284022	22.53	0.00015716
1	LOC101928565	0.0445287	0.000314244	22.3539	0.000170391
6	SFTA2	0.000101216	0.273181	20.9918	0.000317864
1	PTPRF	0.355868	7.95e-05	20.9459	0.000324587
3	PLXND1	0.00125885	0.0234666	20.8595	0.000337645
17	TBC1D29	0.0256793	0.00115876	20.8449	0.000339889
1	KDM4A	0.320862	0.000104983	20.5969	0.000380589
3	TNK2	0.0978919	0.000377282	20.4128	0.000413885
20	ZSWIM3	0.251756	0.000172461	20.0893	0.000479538
12	LOC100505978	0.131962	0.000414744	19.6262	0.000591807
19	MYDGF	0.000121124	0.451863	19.6261	0.000591816
11	FTH1	0.00019332	0.304642	19.4796	0.000632503
20	WFDC13	0.672105	9.08e-05	19.4084	0.000653246
20	WFDC3	0.543899	0.000123657	19.214	0.000713393
3	H1FOO	0.0215786	0.00349812	18.9832	0.000791952
7	TBX20	0.000265894	0.310245	18.8056	0.000858151
5	ZNF622	0.000195516	0.424065	18.7955	0.000862091
3	HPS3	0.000453696	0.189646	18.7214	0.000891449
2	STARD7-AS1	0.353072	0.00027419	18.4855	0.00099159
2	COLEC11	0.000194654	0.510324	18.434	0.00101492
11	TTC17	0.0165512	0.00654368	18.2611	0.0010972
12	RFX4	0.54202	0.00020982	18.1634	0.00114656
10	PRTFDC1	0.000327181	0.356279	18.1141	0.00117233
19	FAM98C	0.0071486	0.0176672	17.9538	0.00126004
20	DNTTIP1	0.192768	0.000689195	17.8525	0.00131875
12	HCAR3	0.00116722	0.11961	17.7533	0.00137889
20	UBE2C	0.209716	0.000686013	17.6932	0.00141661
20	TNNC2	0.210331	0.000686273	17.6866	0.00142083
3	HYAL1	0.00599436	0.0242351	17.6738	0.00142904
15	FAM174B	0.00218537	0.0754428	17.4207	0.00160095
18	ATP8B1	0.210408	0.000788903	17.4071	0.00161071
14	FBLN5	0.175888	0.000954086	17.3853	0.00162655
9	TMC1	0.493184	0.000365753	17.2408	0.00173537
22	TYMP	0.0968113	0.00188894	17.2135	0.00175679
19	PPP1R14A	0.000283203	0.654386	17.1868	0.00177789
20	CTSA	0.288506	0.000665666	17.1155	0.00183556
5	CTD-2297D10.2	0.0287979	0.00676538	17.0868	0.00185933
7	EIF3B	0.0121953	0.0165726	17.0134	0.00192138
3	TMCC1	0.00245946	0.083255	16.9873	0.00194395
16	POLR2C	0.0292488	0.00770466	16.7957	0.00211782
7	PIK3CG	0.00055547	0.409164	16.7787	0.00213399
2	STARD7	0.432494	0.000562088	16.6441	0.00226619
2	LOC100505736	0.15255	0.00173694	16.4718	0.00244724
16	FAM192A	0.000463826	0.595811	16.3877	0.00254074
13	CDK8	0.000798809	0.350863	16.3595	0.00257283
20	ACOT8	0.18808	0.00152406	16.3145	0.00262489
4	LINC01258	0.0016092	0.189551	16.1902	0.00277424
6	PHIP	0.0011675	0.263181	16.1756	0.00279235
4	SMIM20	0.0249773	0.0123553	16.1669	0.00280317
14	ACOT2	0.00655985	0.0479727	16.1278	0.00285235
11	OR52B4	0.00585047	0.054771	16.0917	0.00289861
1	MIR548AP	0.315196	0.00102009	16.0849	0.00290739
6	DPCR1	0.00088907	0.370496	16.0365	0.00297058
16	DPEP1	0.0019696	0.16799	16.0276	0.00298242
1	CLCN6	0.0301534	0.0109911	16.0243	0.00298678
4	GABRB1	0.0776086	0.00434149	15.9912	0.00303095
15	SNORD115-6	0.000608493	0.562789	15.9588	0.00307501
13	LOC101060553	0.339829	0.00101624	15.9419	0.0030981
19	CILP2	0.104436	0.0033515	15.9151	0.00313529
12	LOC100287944	0.447189	0.00079394	15.8866	0.00317523
3	TFRC	0.000678363	0.527648	15.8703	0.00319822
12	UNG	0.241264	0.00148548	15.8678	0.00320185
11	OR4D5	0.00605247	0.059312	15.8645	0.00320653
11	API5	0.0257863	0.0150369	15.7103	0.00343355
5	ZNF879	0.714633	0.000544299	15.704	0.0034432
1	LCK	0.0043601	0.0928598	15.6238	0.00356775
19	RFPL4A	0.00293283	0.140851	15.5837	0.00363185
6	IRAK1BP1	0.000881974	0.470133	15.5762	0.00364394
2	CACNB4	0.00432722	0.097939	15.5325	0.00371517
19	KLK10	0.0240063	0.01766	15.5318	0.00371631
15	SNORD115-10	0.000576871	0.73779	15.524	0.00372918
2	ALS2	0.0665654	0.00650599	15.4892	0.00378706
10	ATAD1	0.000544947	0.807218	15.458	0.0038398
11	OR51G1	0.00104712	0.429015	15.416	0.00391188
1	LOC102724659	0.051206	0.00877742	15.4149	0.00391363
5	IL3	0.000502425	0.906485	15.3885	0.00395971
19	DPP9-AS1	0.000603837	0.764722	15.3609	0.00400835
6	TRIM40	0.00575184	0.0820201	15.3181	0.00408504
15	SNORD115-4	0.00109454	0.444891	15.2547	0.00420111
19	YJEFN3	0.0777661	0.00626306	15.2543	0.00420188
3	SLC38A3	0.00694934	0.0713501	15.2185	0.00426878
19	RCN3	0.0399633	0.0128566	15.1474	0.00440509
13	STK24	0.217116	0.00249679	15.0401	0.00461866
6	MDC1-AS1	0.0144876	0.0382099	14.9982	0.00470487
1	NBPF13P	0.0482846	0.0116244	14.9706	0.00476261
11	HNRNPKP3	0.00474492	0.118414	14.9685	0.00476701
5	RICTOR	0.0456832	0.0124088	14.9508	0.00480445
15	CLPX	0.37924	0.00151013	14.9303	0.004848
19	HAPLN4	0.0785351	0.0074518	14.887	0.00494138
2	TMEM127	0.282671	0.00207998	14.8777	0.00496163
2	CDK15	0.0988674	0.00601794	14.854	0.00501387
5	CCNH	0.0467254	0.0128207	14.8403	0.00504412
4	SLC10A4	0.715088	0.000838026	14.8396	0.00504568
1	LOC101927560	0.117779	0.00514851	14.816	0.0050985
12	LOC101927267	0.810015	0.000749214	14.8144	0.00510211
18	MIR5011	0.65239	0.000932907	14.8086	0.00511503
19	NDUFA13	0.131167	0.00464755	14.8054	0.00512232
6	PREP	0.759973	0.000804595	14.7993	0.00513613
2	FAM117B	0.0116738	0.0528214	14.7825	0.00517426
3	XXYLT1	0.0468312	0.0132129	14.7755	0.00519016
3	LINC01471	0.00806893	0.0767332	14.7743	0.00519294
3	SNRK	0.147402	0.00423461	14.7581	0.00523014
15	SNORD115-12	0.000751251	0.844283	14.7261	0.00530441
15	SNORD115-5	0.000751251	0.844283	14.7261	0.00530441
15	SNORD115-9	0.000751251	0.844283	14.7261	0.00530441
6	FYN	0.00116888	0.542827	14.7254	0.0053061
19	ERICH4	0.0327058	0.0194514	14.7201	0.00531844
5	ATOX1	0.319136	0.00204216	14.6718	0.00543271
12	RIC8B	0.326208	0.00200608	14.6636	0.00545233
20	ZSWIM1	0.199579	0.00329524	14.6536	0.00547624
9	C9orf72	0.0752853	0.00890332	14.6156	0.00556863
5	SRD5A1	0.33972	0.0019825	14.6061	0.00559205
9	INVS	0.588948	0.00114612	14.6016	0.00560308
1	LOC646626	0.0856319	0.00788924	14.5999	0.00560721
12	HAL	0.262639	0.0025979	14.5801	0.00565636
19	SHISA7	0.00243505	0.282712	14.5622	0.00570088
1	PLA2G2D	0.00653737	0.105735	14.5541	0.00572132
12	CALCOCO1	0.00161028	0.434213	14.5311	0.00577932
7	CUX1	0.107117	0.00659382	14.5109	0.0058309
20	SPINT3	0.664736	0.0010643	14.5076	0.00583938
19	TNFAIP8L1	0.00078102	0.908261	14.5023	0.00585311
6	MICA	0.00329827	0.216961	14.4848	0.00589821
15	RPP25	0.00573941	0.124962	14.4803	0.0059099
6	BAK1	0.0217333	0.0331715	14.4699	0.00593682
12	ZFC3H1	0.00103888	0.695972	14.4641	0.00595206
20	SPATA25	0.609787	0.00119106	14.4551	0.00597561
18	RNMT	0.112766	0.0065357	14.4258	0.00605296
16	PRSS8	0.00648143	0.119783	14.3218	0.00633585
6	LAMA2	0.00194585	0.403178	14.3009	0.00639421
13	TMCO3	0.0211924	0.0373824	14.2813	0.00644924
17	MIR4738	0.26028	0.00305645	14.273	0.00647286
18	WDR7	0.00219557	0.36501	14.2583	0.00651472
17	KRT13	0.0810778	0.0100214	14.2308	0.00659386
17	ENDOV	0.412854	0.00197371	14.225	0.00661048
15	PYGO1	0.241197	0.00346315	14.1754	0.00675569
19	OAZ1	0.00145201	0.575891	14.1733	0.00676204
1	MTHFR	0.046693	0.0180644	14.1559	0.00681363
2	GPR155	0.456572	0.00185303	14.1499	0.00683175
13	TSC22D1-AS1	0.00278433	0.305214	14.141	0.00685844
3	HLTF-AS1	0.00321352	0.26489	14.1377	0.00686842
16	CX3CL1	0.0903242	0.00943462	14.1354	0.00687511
3	DNAJC13	0.263532	0.00326218	14.1179	0.00692819
1	LOC101929592	0.699322	0.00123092	14.1153	0.00693607
22	NCAPH2	0.452301	0.00192121	14.0964	0.00699361
3	GALNT15	0.583929	0.00150875	14.0689	0.00707838
4	FAM193A	0.8573	0.00103554	14.0536	0.00712593
19	SPINT2	0.00446533	0.199006	14.0517	0.00713198
16	ADAMTS18	0.00530837	0.172568	13.9909	0.00732425
6	PDSS2	0.00294946	0.311486	13.9851	0.00734286
17	POLG2	0.0591482	0.0157573	13.9563	0.00743579
18	LOC102724913	0.0105151	0.0909525	13.9047	0.00760547
3	HLTF	0.00404523	0.238459	13.8875	0.00766274
22	KCTD17	0.33654	0.00288922	13.8716	0.00771628
19	ZNF837	0.00171582	0.5708	13.8572	0.00776517
20	CHGB	0.279149	0.00352578	13.8473	0.0077986
7	LAT2	0.00381426	0.260695	13.8268	0.00786876
18	MIR4318	0.0431602	0.0232907	13.8051	0.00794387
3	EFCAB12	0.0102784	0.0998999	13.7626	0.00809264
3	HYAL2	0.367904	0.00279633	13.7588	0.00810616
11	THRSP	0.75594	0.00137342	13.7405	0.00817108
11	GRM5	0.082831	0.0126437	13.7231	0.00823333
19	KCNK6	0.012725	0.0825202	13.7178	0.00825237
13	LOC101929140	0.0047376	0.222924	13.7063	0.0082939
2	KIF3C	0.00288579	0.379977	13.6312	0.00857005
14	MIR548Y	0.90663	0.00122009	13.6137	0.00863571
13	VPS36	0.0153072	0.0722808	13.6133	0.00863739
11	PGAP2	0.00330329	0.341209	13.5762	0.00877807
12	KLRF1	0.0550364	0.0207857	13.5465	0.00889237
22	ASPHD2	0.028052	0.0411167	13.5301	0.00895623
16	VPS9D1-AS1	0.00709873	0.162681	13.5276	0.00896586
4	ADAM29	0.00374236	0.314064	13.4924	0.00910441
3	A4GNT	0.25128	0.00469543	13.4847	0.00913497
10	NEBL	0.0311719	0.0380678	13.4733	0.00918063
12	TCP11L2	0.396533	0.00300096	13.4676	0.00920309
7	LOC100129148	0.0261342	0.045797	13.4561	0.00924944
15	DAPK2	0.14348	0.0083668	13.4501	0.00927368
2	CWC22	0.00984465	0.122294	13.4443	0.00929702
5	SLC6A18	0.00174264	0.698305	13.4229	0.00938401
16	CDT1	0.0219232	0.0556541	13.4176	0.00940564
11	MIR4491	0.0720264	0.0170232	13.4078	0.0094459
3	ACAD11	0.469831	0.0026225	13.398	0.00948619
16	ARHGAP17	0.66682	0.001848	13.3978	0.00948723
6	MIR1202	0.0312121	0.0396667	13.3884	0.00952605
8	FAM110B	0.00475238	0.26061	13.3877	0.00952897
1	LBR	0.0410836	0.0301985	13.3842	0.00954332
16	COQ9	0.0403425	0.0311452	13.3589	0.00964903
5	LOC202181	0.499034	0.00252589	13.3525	0.00967595
6	TULP4	0.131475	0.00966843	13.3357	0.00974702
17	THRA1/BTR	0.00164407	0.7761	13.3281	0.00977905
7	C7orf55-LUC7L2	0.030677	0.0419258	13.3122	0.00984694
7	CCDC71L	0.200738	0.00649934	13.2836	0.00996999
20	CST3	0.0148066	0.0881524	13.2827	0.00997381
8	FER1L6-AS2	0.00329351	0.398298	13.2727	0.0100174
13	ARHGEF7	0.964747	0.00137265	13.2538	0.0101
8	SYBU	0.00796927	0.166533	13.2494	0.0101191
19	PLIN5	0.0640965	0.0207758	13.2427	0.010149
20	NEURL2	0.255749	0.00528175	13.2141	0.0102756
6	GMPR	0.00297529	0.454176	13.2134	0.010279
4	LINC01085	0.636631	0.00212346	13.2125	0.0102826
6	CCDC28A	0.00436445	0.30997	13.2111	0.0102892
3	TMEM44	0.37006	0.003665	13.206	0.0103117
19	CRX	0.324067	0.00420043	13.1987	0.0103444
2	LIMS2	0.00687651	0.199907	13.1791	0.0104331
7	AGR2	0.0339378	0.0408283	13.1632	0.0105052
3	FANCD2	0.0440409	0.0315907	13.1551	0.0105425
16	SETD6	0.107009	0.0130657	13.1452	0.0105876
17	MYO1D	0.00234142	0.601672	13.1301	0.0106574
7	TYW1B	0.57437	0.00246225	13.1223	0.0106933
20	ITCH	0.376592	0.00376074	13.1195	0.0107066
17	P3H4	0.0764453	0.0188224	13.0878	0.0108548
17	MYH3	0.230145	0.00627612	13.0801	0.010891
6	HLA-DOA	0.00198321	0.729356	13.0773	0.0109043
7	LUC7L2	0.032618	0.044403	13.0747	0.0109166
1	TMCO2	0.0415385	0.0349303	13.0711	0.0109337
19	ALDH16A1	0.336595	0.00434347	13.0559	0.0110058
17	GALK1	0.16977	0.00865495	13.0459	0.0110539
7	HOXA13	0.00343678	0.430976	13.0298	0.0111309
9	FRMD3	0.0201718	0.0735589	13.0263	0.0111481
19	SAMD4B	0.0791227	0.0188543	13.0155	0.0112001
1	CCDC27	0.00255958	0.583806	13.0122	0.0112164
3	GHRLOS	0.00161839	0.925791	13.0069	0.0112423
12	KLRG1	0.466731	0.00321096	13.0064	0.0112447
19	EML2-AS1	0.315495	0.00477577	12.9956	0.0112972
1	LOC100129138	0.00595531	0.253663	12.9904	0.0113226
2	KIAA2012	0.293645	0.00516368	12.983	0.0113593
3	GHSR	0.963992	0.00157449	12.981	0.0113691
12	TMTC2	0.895546	0.00170745	12.9662	0.0114424
7	MYO1G	0.464993	0.00330992	12.9531	0.0115071
6	ROS1	0.00328408	0.47097	12.9433	0.0115564
3	MON1A	0.409045	0.00381003	12.9281	0.0116325
9	LOC100506422	0.015008	0.104012	12.9248	0.0116489
22	SCO2	0.572366	0.00273292	12.9207	0.0116697
11	B3GAT1	0.0564874	0.0277344	12.9176	0.0116853
6	HSF2	0.021302	0.0737451	12.9122	0.0117129
5	G3BP1	0.316942	0.0049566	12.9121	0.0117131
15	SH3GL3	0.857941	0.00183248	12.9106	0.0117209
19	ZNF69	0.0417263	0.0379776	12.8948	0.0118016
12	KRT83	0.656584	0.00241934	12.8899	0.0118263
1	IPO9	0.0101515	0.156585	12.8886	0.0118332
6	TRIM10	0.00575724	0.280113	12.8597	0.011982
15	LOC101928988	0.160967	0.0100327	12.8569	0.0119965
8	LINC01608	0.00219756	0.736817	12.8517	0.0120239
2	LINC01121	0.034138	0.0477362	12.8388	0.0120908
20	SNX21	0.301574	0.00541233	12.8356	0.0121075
7	RFC2	0.00660694	0.24768	12.8305	0.0121344
12	LOC100652999	0.0223109	0.0735554	12.8248	0.0121644
2	SULT1C2P1	0.00203679	0.821789	12.7853	0.0123739
12	ING4	0.0570466	0.0300537	12.7373	0.0126333
20	ZMYND8	0.00446963	0.383969	12.7353	0.0126443
10	KLLN	0.422122	0.00407328	12.7315	0.0126649
5	SLC36A3	0.00685685	0.252173	12.7203	0.0127265
13	CKAP2	0.0204757	0.0846504	12.7155	0.012753
1	ZMPSTE24	0.0482002	0.0360883	12.7084	0.0127923
18	SERPINB4	0.0106936	0.164016	12.6918	0.0128841
11	SPI1	0.280078	0.00631766	12.6742	0.0129825
5	NBPF22P	0.0435679	0.0409717	12.6566	0.0130814
8	LOC101927040	0.00409165	0.437327	12.6518	0.0131088
15	SNORD115-11	0.00328526	0.545132	12.6501	0.0131184
15	SNORD115-29	0.00328526	0.545132	12.6501	0.0131184
15	SNORD115-36	0.00328526	0.545132	12.6501	0.0131184
15	SNORD115-43	0.00328526	0.545132	12.6501	0.0131184
15	LOC101928134	0.023941	0.0754485	12.6329	0.0132158
16	ITGAL	0.00196667	0.92104	12.6273	0.0132479
9	IDNK	0.167434	0.0108341	12.6244	0.0132644
5	TRIM52-AS1	0.0058178	0.312097	12.6225	0.0132752
17	LINC00482	0.00202037	0.905315	12.6079	0.0133594
19	CABP5	0.122114	0.0150529	12.598	0.0134168
1	FH	0.0020553	0.89533	12.5958	0.0134294
1	A3GALT2	0.0114178	0.162994	12.5732	0.0135607
19	ZNF132	0.0157298	0.118455	12.5708	0.0135747
18	FAM210A	0.0830681	0.0225195	12.5629	0.0136211
19	ZNF175	0.0381735	0.0490949	12.5592	0.0136429
3	ABTB1	0.0889851	0.0213346	12.5334	0.0137956
4	HAND2-AS1	0.00642135	0.296366	12.5286	0.0138245
19	GMFG	0.0284139	0.0672227	12.5212	0.0138682
20	CST9	0.0182398	0.104813	12.5195	0.0138789
3	ACAP2	0.165959	0.0115571	12.5129	0.0139179
10	C10orf25	0.760533	0.00253282	12.5043	0.0139698
5	RASA1	0.062071	0.0311288	12.4982	0.0140067
3	ATP13A5	0.0858064	0.0226906	12.4829	0.0140991
6	PLAGL1	0.0210625	0.0925361	12.4808	0.0141119
12	CORO1C	0.707936	0.00277788	12.4629	0.0142211
1	CDCP2	0.00349342	0.56355	12.4607	0.0142346
3	RBM5	0.170883	0.0116435	12.4396	0.014365
4	SCARB2	0.00301928	0.659353	12.4385	0.0143718
7	GET4	0.0943023	0.021158	12.434	0.0143997
5	TMED9	0.653872	0.00306311	12.4263	0.0144471
19	ZNF14	0.777311	0.00258094	12.423	0.0144677
3	ZNF80	0.21469	0.00936038	12.4197	0.0144887
15	SNORD115-3	0.00264677	0.759464	12.4191	0.0144921
6	LINC01600	0.865649	0.0023448	12.3997	0.014614
12	AICDA	0.122312	0.0166276	12.3957	0.0146388
4	KLF3-AS1	0.00611732	0.332693	12.3943	0.0146476
21	LOC101928269	0.12013	0.0170116	12.3861	0.0146998
19	COL5A3	0.506929	0.00403899	12.3823	0.0147237
4	TMPRSS11F	0.00261706	0.783609	12.3791	0.014744
10	HNRNPF	0.215226	0.00963897	12.356	0.0148912
11	LOC100129203	0.535312	0.00389367	12.3466	0.0149515
1	MGC34796	0.145437	0.0143453	12.3447	0.0149639
3	TMCC1-AS1	0.0230319	0.091057	12.3343	0.0150311
9	TUSC1	0.0300287	0.0699747	12.3304	0.0150559
19	CALR3	0.157394	0.013465	12.3133	0.0151672
6	UBR2	0.716459	0.00296111	12.3113	0.0151808
11	OR8B3	0.0405848	0.0527235	12.2941	0.0152931
19	PRODH2	0.0149839	0.144347	12.2726	0.015435
12	KMT2D	0.128622	0.0168286	12.2711	0.015445
10	LINC00700	0.0104056	0.209122	12.2605	0.0155157
17	MED11	0.00337121	0.647877	12.2531	0.0155653
19	DPP9	0.00475735	0.459556	12.2511	0.0155784
11	NDUFS3	0.235465	0.00930409	12.247	0.0156061
2	WDSUB1	0.00355879	0.616151	12.2452	0.0156181
9	LINC01474	0.554849	0.00397045	12.2359	0.0156808
10	LINC01515	0.00309438	0.716476	12.2232	0.0157667
5	NSUN2	0.494179	0.0045046	12.215	0.0158219
14	SLC7A7	0.0426307	0.0523369	12.2105	0.0158529
16	CIAPIN1	0.177932	0.0125906	12.2023	0.0159085
19	ZNF85	0.0122938	0.183102	12.1927	0.0159742
16	NUP93	0.0107889	0.209028	12.1891	0.0159994
17	CWC25	0.940938	0.00242724	12.1638	0.0161742
18	LOC100505549	0.38466	0.00596384	12.1549	0.016236
10	ZEB1	0.311109	0.00739527	12.1491	0.0162766
7	C7orf55	0.0360423	0.0641163	12.1402	0.0163383
10	ZNF22	0.453762	0.00513392	12.1241	0.0164516
19	CLIP3	0.851859	0.00274627	12.1157	0.0165114
5	SHROOM1	0.00332777	0.709076	12.0985	0.0166337
20	ISM1-AS1	0.886276	0.00266279	12.0982	0.0166357
11	OR51S1	0.0150107	0.157613	12.0932	0.0166714
6	NEU1	0.0188757	0.125493	12.0908	0.0166889
12	ADCY6	0.089594	0.0264658	12.0887	0.0167034
3	GYG1	0.0108284	0.220391	12.0759	0.0167959
1	ZNF670-ZNF695	0.102261	0.0233852	12.0718	0.0168256
22	APOL5	0.244407	0.00979929	12.0687	0.0168474
1	TCEA3	0.0183779	0.130338	12.0685	0.0168494
9	TMEM246-AS1	0.276575	0.00872918	12.0527	0.0169635
19	SLC17A7	0.923456	0.00264209	12.0316	0.0171176
3	TOPBP1	0.0073116	0.334554	12.0265	0.0171553
3	VHL	0.0454991	0.0540206	12.0169	0.017226
16	KAT8	0.0182961	0.134572	12.0134	0.0172515
8	RDH10	0.00324902	0.758392	12.0119	0.0172629
1	EFNA4	0.0613979	0.0402911	12.004	0.0173215
1	WRAP73	0.316205	0.00782438	12.0038	0.0173234
17	CLEC10A	0.00292967	0.84495	12.0027	0.0173313
20	WFDC6	0.965803	0.00257401	11.9942	0.0173947
16	BCKDK	0.0133755	0.186161	11.9909	0.0174187
12	NCKAP5L	0.103641	0.0242023	11.9763	0.0175287
12	LINC01089	0.0522224	0.0480747	11.9745	0.017542
8	DPYS	0.0200452	0.125336	11.9731	0.0175528
1	CENPL	0.00500026	0.507732	11.9521	0.0177108
10	MIR4293	0.12627	0.0201191	11.9508	0.0177207
3	LSAMP	0.0140617	0.181072	11.9463	0.0177549
18	DTNA	0.00500673	0.512442	11.9311	0.0178712
16	RSPRY1	0.00329679	0.780144	11.9262	0.0179088
1	LINC01351	0.250482	0.0102803	11.9238	0.0179271
13	PROZ	0.0119782	0.21595	11.9148	0.0179965
3	IQCJ	0.0140751	0.184201	11.9101	0.0180321
6	HCG22	0.249418	0.0104243	11.9045	0.018076
15	MCTP2	0.0123488	0.210596	11.904	0.0180794
7	LOC101927630	0.360658	0.00721715	11.9022	0.0180932
1	ESRRG	0.152497	0.0171509	11.8926	0.0181678
19	UBA52	0.287759	0.00919723	11.869	0.0183527
20	SNRPB	0.00348723	0.76677	11.8484	0.0185147
19	ZNF845	0.0340215	0.0790506	11.8369	0.0186066
2	CNNM4	0.0109544	0.245756	11.8349	0.0186225
16	GNAO1	0.043309	0.0622279	11.8327	0.0186398
6	NRM	0.0184785	0.146175	11.8282	0.0186755
8	LOC102467222	0.0034982	0.774649	11.8217	0.0187276
13	TSC22D1	0.0158177	0.171366	11.8212	0.0187319
12	KRT82	0.322439	0.00841457	11.8193	0.0187471
5	TCF7	1	0.00271846	11.8154	0.0187783
19	ATP13A1	0.184669	0.0147282	11.8144	0.0187865
4	PLRG1	0.23848	0.0114057	11.8142	0.0187876
3	IQCJ-SCHIP1	0.00961919	0.283121	11.8118	0.0188074
1	PRKAB2	0.0527716	0.0517285	11.8071	0.0188452
7	ZNF800	0.010943	0.250319	11.8001	0.018901
2	MSL3P1	0.00376493	0.729292	11.7954	0.0189393
14	SLC35F4	0.00470189	0.587392	11.7837	0.0190343
13	ARL11	0.254098	0.0108819	11.7814	0.0190533
5	LOC102546299	0.0027664	1	11.7804	0.019061
3	FANCD2OS	0.0279455	0.0990475	11.7793	0.0190701
1	DCST2	0.00733792	0.378296	11.7736	0.0191171
2	MRPL35	0.332308	0.00835507	11.7732	0.0191203
15	MRPL42P5	0.0228317	0.121675	11.772	0.0191296
21	SAMSN1	0.0318007	0.0875284	11.7681	0.0191615
20	CTCFL	0.0269605	0.103722	11.7589	0.0192376
5	GLRA1	0.650964	0.00430596	11.7541	0.0192766
11	ME3	0.363729	0.0077507	11.7426	0.0193713
6	EVADR	0.393698	0.00719156	11.734	0.0194426
19	IRGQ	0.00503737	0.562428	11.7327	0.0194535
15	SNORD115-13	0.00318153	0.891124	11.7313	0.0194651
4	FRYL	0.581723	0.00487391	11.7312	0.0194659
5	TMEM161B	0.0264028	0.108063	11.7186	0.0195708
1	KDM4A-AS1	0.267237	0.0107133	11.7118	0.0196284
12	KCCAT198	0.909054	0.00315609	11.7075	0.0196638
1	CSMD2	0.0366659	0.0782628	11.7072	0.0196669
2	MPP4	0.0243851	0.118131	11.6995	0.0197316
5	ZNF454	0.800023	0.00365217	11.6711	0.0199722
11	NDUFC2-KCTD14	0.524907	0.00556939	11.67	0.0199815
12	WNK1	0.00679023	0.432302	11.6618	0.0200516
11	OR52R1	0.00612672	0.484316	11.6402	0.0202371
15	SNORD115-7	0.00451957	0.658446	11.6344	0.0202873
7	HOTTIP	0.0171413	0.173846	11.6317	0.0203108
20	YTHDF1	0.0556585	0.0536462	11.6277	0.0203453
11	MS4A12	0.00344481	0.867277	11.6266	0.0203554
6	RPS6KA2	0.191403	0.0156112	11.6263	0.0203578
18	LINC00526	0.0519507	0.0578457	11.6149	0.0204572
7	CLIP2	0.0160066	0.188358	11.6083	0.0205143
7	ZNF746	0.855398	0.00353516	11.6024	0.0205666
15	ANKRD34C-AS1	0.018226	0.167715	11.5808	0.0207567
16	CCL22	0.0154091	0.198866	11.5758	0.0208006
15	SNORD115-2	0.00458109	0.675065	11.5575	0.0209636
5	SLC12A7	0.17257	0.0179348	11.5559	0.0209778
2	LOC101927482	0.0321201	0.0965843	11.5512	0.0210199
13	LINC00449	0.395296	0.00785894	11.5484	0.0210449
15	ANKRD34C	0.0213941	0.145819	11.5401	0.0211202
3	KAT2B	0.00957378	0.326314	11.5372	0.0211456
8	LINC01607	0.0135776	0.230812	11.531	0.0212021
10	FXYD4	0.0754947	0.0415406	11.5296	0.021215
5	COL23A1	0.0262098	0.119697	11.5288	0.0212216
4	UCP1	0.159823	0.0196454	11.5272	0.0212362
8	RDH10-AS1	0.00418172	0.751625	11.5251	0.0212553
22	ODF3B	0.360314	0.00873655	11.522	0.021283
3	PLSCR2	0.129745	0.0243304	11.5164	0.0213339
8	DEFB136	0.0343177	0.0928543	11.4976	0.0215054
4	KLB	0.00826921	0.385841	11.4951	0.0215287
14	ALKBH1	0.0061165	0.522144	11.4932	0.0215465
1	IPO9-AS1	0.0213616	0.149606	11.4918	0.0215588
15	RSL24D1	0.288875	0.0110738	11.4899	0.0215767
5	CCNI2	0.235636	0.013601	11.4862	0.0216108
17	ABHD15	0.0159356	0.2014	11.4833	0.0216368
19	LRFN1	0.0429886	0.0748077	11.4793	0.0216739
16	LINC00304	0.00424214	0.763551	11.4649	0.0218071
16	CTF1	0.00470213	0.69043	11.4604	0.0218495
5	LOC101927488	0.0262915	0.123625	11.458	0.0218712
4	PCDH18	0.0212744	0.153297	11.4513	0.0219343
9	GLT6D1	0.0665596	0.0497882	11.4193	0.022235
10	PAPSS2	0.00675048	0.491758	11.4158	0.0222676
16	SLC5A11	0.988944	0.00336923	11.4084	0.0223382
1	TP73	0.0167843	0.200336	11.3901	0.0225122
16	SEZ6L2	0.0129019	0.260789	11.3889	0.0225245
3	NAALADL2-AS2	0.0582208	0.0578751	11.386	0.0225522
6	LOC730101	0.00342698	0.98433	11.3837	0.0225735
16	AFG3L1P	0.00882997	0.382232	11.3827	0.0225839
2	LOC388942	0.00888798	0.381991	11.3708	0.0226978
8	RPL7	0.0435592	0.0779991	11.3694	0.0227118
14	C14orf178	0.00947559	0.358666	11.3688	0.0227174
17	BCL6B	0.00364817	0.933526	11.3646	0.0227577
14	SNW1	0.006452	0.528562	11.3619	0.0227839
7	GS1-259H13.2	0.0385807	0.0884993	11.3595	0.0228072
3	PA2G4P4	0.523515	0.00656524	11.3463	0.0229357
19	DYRK1B	0.00571043	0.602688	11.3436	0.0229618
9	IFNK	0.269505	0.0127766	11.3426	0.0229718
2	BCL11A	0.189381	0.0181985	11.3408	0.0229893
8	LOC102724874	0.227148	0.0152252	11.3339	0.0230568
19	NLRP4	0.293314	0.0118296	11.3273	0.0231216
3	BRK1	0.0425315	0.0815992	11.3269	0.0231257
3	XXYLT1-AS2	0.155445	0.02236	11.3239	0.0231552
8	ST18	0.0501574	0.069528	11.3172	0.0232209
12	PRKAG1	0.135407	0.0257612	11.3167	0.023226
3	LMCD1	0.177311	0.0196936	11.3146	0.0232466
7	PARP12	0.00458175	0.764363	11.3088	0.0233045
19	CCDC130	0.106273	0.0330343	11.3039	0.0233527
16	STX1B	0.00975676	0.359905	11.3034	0.0233575
10	FLJ37201	0.0575927	0.0609746	11.3033	0.0233585
10	KCNMA1-AS2	0.018844	0.186778	11.2988	0.0234036
19	LOC101928886	0.638591	0.00553319	11.291	0.0234814
17	UTP18	0.00819512	0.434534	11.2754	0.0236372
1	NR0B2	0.00530083	0.673562	11.2701	0.0236901
15	LINC01578	0.837948	0.00429513	11.2541	0.0238514
6	GGNBP1	0.0555793	0.0649796	11.2473	0.0239214
16	CPNE2	0.00499519	0.725068	11.2415	0.0239794
19	EPS15L1	0.17565	0.0206834	11.2354	0.0240423
6	PGK2	0.00738816	0.491932	11.2346	0.0240504
5	F12	0.101033	0.0360387	11.2309	0.0240875
17	LOC101927239	0.0238146	0.153088	11.2284	0.0241136
1	PLOD1	0.0891451	0.0409597	11.2253	0.0241452
10	RASSF4	0.360648	0.0101803	11.2143	0.0242582
17	HOXB3	0.0134776	0.272819	11.2114	0.0242886
20	PLCB4	0.627025	0.0058832	11.2048	0.0243558
1	ACP6	0.515131	0.00718075	11.1994	0.0244124
11	MS4A15	0.040786	0.0907501	11.1981	0.0244254
1	FMO5	0.0489305	0.0756902	11.1969	0.0244378
16	SHISA9	0.0844949	0.0438412	11.1965	0.0244423
17	PIK3R5	0.297733	0.0124866	11.1893	0.0245167
11	SLC22A24	0.00830902	0.447479	11.1891	0.0245192
3	B3GALNT1	0.00786905	0.474667	11.1799	0.0246147
17	LOC729683	0.063723	0.0586374	11.1792	0.0246223
15	PRTG	0.577871	0.00647292	11.1771	0.0246445
11	OR5AP2	0.0429975	0.0872518	11.1711	0.0247065
5	SGTB	0.248836	0.0150809	11.1706	0.0247124
18	SERPINB3	0.0192612	0.195185	11.1669	0.0247506
5	PROP1	0.539651	0.00697346	11.165	0.0247714
19	ZNF607	0.079685	0.0474014	11.1576	0.0248492
3	RYBP	0.0890985	0.0426744	11.1443	0.0249889
2	TMEM169	0.555243	0.00688211	11.1344	0.0250948
8	SLC25A37	0.22964	0.0168701	11.1069	0.0253884
14	LINC00648	0.71538	0.00545872	11.091	0.0255605
6	KAAG1	0.938423	0.00417414	11.0848	0.0256273
7	LEP	0.00393803	0.995908	11.0824	0.0256539
5	LOC101928569	0.00500451	0.784579	11.08	0.025679
17	LRRC37B	0.00715707	0.550328	11.0738	0.0257471
6	FGFR1OP	0.418278	0.0094174	11.0736	0.0257491
13	LINC00383	0.874553	0.00450472	11.0733	0.025752
5	PLAC8L1	0.0248176	0.159063	11.0693	0.025796
16	MIR138-2	0.0177981	0.222631	11.0618	0.0258781
7	MRPS24	0.270798	0.0146917	11.0537	0.0259669
6	HLA-DMA	0.0255565	0.156304	11.0456	0.0260558
19	KDELR1	0.159547	0.0250432	11.0451	0.0260613
8	KCTD9	0.00588121	0.679975	11.0434	0.0260807
10	CUL2	0.00423708	0.95032	11.0297	0.0262325
6	SF3B5	0.0566612	0.0717371	11.0108	0.0264426
3	ADCY5	0.434529	0.00935794	11.01	0.0264514
18	LOC105667213	0.00580825	0.701833	11.0051	0.0265071
6	ZC3H12D	0.0350631	0.116597	10.9993	0.0265721
3	AZI2	0.0183862	0.223542	10.9886	0.0266921
15	ICE2	0.254078	0.0162566	10.9787	0.026804
10	SFXN3	0.0607065	0.0683125	10.9707	0.0268949
6	IER3	0.04196	0.0989561	10.9682	0.0269233
3	RABL3	0.835554	0.00497291	10.9668	0.0269394
19	WDR87	0.0244247	0.170239	10.9654	0.0269554
15	SNORD115-15	0.0135998	0.306643	10.9595	0.0270225
15	SNORD115-21	0.0135998	0.306643	10.9595	0.0270225
17	PSMC3IP	0.01351	0.309299	10.9555	0.0270682
9	TRIM14	0.141769	0.0296699	10.9424	0.0272195
1	KANK4	0.0130966	0.324279	10.9231	0.027442
21	LINC01549	0.053015	0.08015	10.9221	0.0274539
20	WFDC8	0.598359	0.00710709	10.9205	0.0274727
13	LINC00381	0.0203155	0.209348	10.9203	0.027475
6	FGD2	0.835159	0.005099	10.9177	0.0275048
18	SYT4	0.0478645	0.0893567	10.909	0.027606
13	ANKRD26P3	0.304472	0.0141744	10.891	0.0278169
4	HAND2	0.0142622	0.30282	10.8895	0.0278342
5	ACSL6	0.0374879	0.115218	10.8893	0.0278363
13	EEF1DP3	0.869872	0.00499595	10.8771	0.0279808
19	CYP4F12	0.225236	0.0193437	10.872	0.0280409
20	RALGAPA2	0.0314897	0.138418	10.8711	0.028051
12	DDX11	0.00701094	0.624369	10.8626	0.0281524
16	SYT17	0.322302	0.0136076	10.8588	0.0281977
1	AKNAD1	0.173467	0.0252845	10.8587	0.0281993
6	NBAT1	0.0975767	0.0449934	10.8567	0.0282225
3	KLHL40	0.0947133	0.0466091	10.8457	0.0283537
1	LDLRAD1	0.012525	0.35266	10.8446	0.0283676
13	LINC00410	0.526711	0.0084288	10.8344	0.0284894
11	DCDC1	0.0616485	0.0720628	10.833	0.0285058
5	CCT5	0.0201105	0.221178	10.8306	0.0285353
10	ANKRD30BP3	0.0368583	0.120859	10.8276	0.0285714
2	LINC01320	0.088576	0.0503641	10.8247	0.0286059
1	CAMSAP2	0.00557214	0.802763	10.8193	0.0286711
15	LOC104613533	0.0181316	0.246802	10.8185	0.0286809
4	LOC550113	0.00557602	0.810212	10.7995	0.0289125
8	NDRG1	0.563291	0.00802732	10.7977	0.0289339
3	MUC4	0.360907	0.0126058	10.7855	0.0290839
11	NOX4	0.0392449	0.11613	10.782	0.029127
17	HOXB-AS1	0.0387837	0.117633	10.7799	0.0291525
16	SPATA33	0.0118099	0.387744	10.7725	0.0292439
18	LOC729950	0.0218625	0.209874	10.7685	0.0292932
7	ABHD11-AS1	0.53407	0.00861338	10.7633	0.0293566
2	LINC01248	0.0259949	0.177106	10.7617	0.0293766
14	ANGEL1	0.0424675	0.108523	10.7596	0.0294027
1	RGS21	0.192939	0.0239054	10.7581	0.0294219
11	OR51F1	0.0113648	0.407213	10.7513	0.0295059
1	ZNF695	0.169854	0.0274187	10.7387	0.0296632
16	CHMP1A	0.0182382	0.256267	10.7315	0.0297526
2	LOC101927967	0.0137261	0.341803	10.724	0.029848
19	ZNF101	0.448321	0.0104687	10.7232	0.0298571
19	PRMT1	0.194348	0.0242045	10.7186	0.0299149
3	C3orf36	0.370227	0.0127122	10.7177	0.0299272
14	MYH6	0.0249005	0.189016	10.7176	0.0299283
2	LOC101927926	0.0510974	0.092398	10.7113	0.030007
7	SLC13A4	0.00703302	0.671812	10.7098	0.0300261
19	LOC101927572	0.534886	0.00889137	10.6968	0.0301921
12	RHEBL1	0.0748728	0.0636017	10.6942	0.030225
12	PPP1R12A	0.68564	0.00695499	10.6914	0.0302602
8	WRN	0.0448823	0.106445	10.6877	0.0303077
15	PDE8A	0.263529	0.0181302	10.6875	0.0303095
6	LY6G6D	0.00643772	0.744446	10.6814	0.030388
19	NOSIP	0.0748727	0.064086	10.679	0.0304188
17	TAX1BP3	0.0141814	0.338572	10.6777	0.0304355
19	ZSCAN18	0.0486361	0.0991254	10.6695	0.0305403
6	HLA-C	0.0183025	0.263789	10.6666	0.0305773
11	SERGEF	0.0228411	0.211728	10.6633	0.0306205
5	BOD1	0.688781	0.00702609	10.6619	0.0306383
7	RALA	0.422151	0.0114772	10.6596	0.0306684
18	ATP5A1	0.00742771	0.653157	10.657	0.0307024
11	SOX6	0.126946	0.038547	10.6397	0.0309256
1	STIL	0.0444085	0.110371	10.6365	0.0309683
5	TMEM161B-AS1	0.0370542	0.132342	10.6355	0.0309811
9	ERP44	0.563273	0.00870949	10.6347	0.0309917
14	PPP1R13B	0.0480681	0.102091	10.6341	0.0309997
21	LINC00479	0.735568	0.00667393	10.6333	0.0310093
16	MVP	0.0163278	0.300913	10.6316	0.0310312
16	VPS9D1	0.0878081	0.0559719	10.631	0.0310394
1	AMPD1	0.00860495	0.573188	10.6239	0.0311322
13	FLT1	0.10809	0.0456902	10.6213	0.0311661
1	LINC01389	0.123957	0.0398506	10.6209	0.031172
14	LOC100129345	0.0313973	0.157376	10.6203	0.0311797
19	ZNF264	0.0408178	0.121227	10.6175	0.031217
6	MIR3939	0.144223	0.0344119	10.6115	0.0312953
14	LRRC74A	0.0208274	0.238295	10.6115	0.0312958
15	SNORD115-1	0.0081151	0.613865	10.604	0.0313939
17	MIR4727	0.87755	0.00570279	10.5948	0.0315153
17	CCR10	0.0252753	0.19814	10.5934	0.0315343
19	FCGBP	0.150928	0.0332499	10.5893	0.0315887
2	CCDC148	0.260739	0.0192657	10.5873	0.031615
5	LOC100505625	0.659315	0.00762296	10.5863	0.0316289
19	ZNF587B	0.103692	0.048482	10.5858	0.0316355
4	KLF3	0.00906084	0.555549	10.5832	0.0316702
3	WNT5A	0.175247	0.0287645	10.5803	0.0317081
11	ZP1	0.00599319	0.843066	10.5757	0.0317703
3	GTF2E1	0.864431	0.00585056	10.5738	0.0317954
10	ZEB1-AS1	0.310036	0.0163538	10.5687	0.0318634
20	SNRPB2	0.136511	0.037167	10.5674	0.0318815
1	RGS8	0.524967	0.00966856	10.5666	0.031892
20	VSTM2L	0.023947	0.212485	10.5616	0.031959
17	FAM64A	0.0388685	0.131004	10.5602	0.0319779
10	GPR158-AS1	0.0494018	0.103548	10.551	0.0321021
3	SACM1L	0.00685048	0.746861	10.5506	0.0321067
16	STX4	0.0238153	0.214898	10.55	0.0321147
13	MYO16-AS1	0.0162464	0.315938	10.5442	0.0321939
5	P4HA2-AS1	0.00639872	0.805418	10.5361	0.0323033
2	MEIS1	0.00666545	0.773264	10.5359	0.032306
6	SDHAF4	0.898495	0.00574118	10.5343	0.0323285
16	PRRT2	0.0586689	0.088077	10.5308	0.0323757
5	LOC643201	0.591282	0.00878873	10.5195	0.0325295
19	GATAD2A	0.292714	0.017767	10.5179	0.0325508
2	FLJ33534	0.0132118	0.393687	10.5177	0.0325542
3	RBSN	0.00745727	0.702515	10.5033	0.0327514
5	ZFP2	0.91577	0.00572094	10.5032	0.0327526
19	ZNF226	0.0289079	0.181698	10.4981	0.0328233
11	DNHD1	0.424934	0.0123733	10.4961	0.0328511
3	ZBTB11	0.812529	0.00650935	10.4842	0.0330148
19	ZNF573	0.0752235	0.070349	10.4832	0.0330298
7	ACTL6B	0.288245	0.0183825	10.4806	0.0330652
5	NUP155	0.0167932	0.317347	10.4691	0.0332256
1	C1orf167	0.122265	0.0436875	10.4645	0.0332893
6	MEP1A	0.0110127	0.485846	10.4611	0.0333366
20	SEC23B	0.821233	0.00652116	10.4593	0.0333622
9	FAM120AOS	0.0851582	0.0629705	10.4567	0.0333991
13	LINC00457	0.0870785	0.0617113	10.4525	0.0334581
10	OIT3	0.617309	0.00873081	10.4466	0.033541
1	PRKACB	0.0767192	0.0703527	10.4437	0.0335818
7	LRRC4	0.186704	0.028934	10.4419	0.0336062
12	CRACR2A	0.0181646	0.29832	10.4357	0.0336938
17	TTYH2	0.306137	0.0177051	10.4352	0.0337007
10	CEP55	0.213783	0.0253759	10.4335	0.0337255
2	HOXD12	0.00937202	0.579052	10.4328	0.0337356
10	CNNM1	0.113006	0.0481278	10.4284	0.0337974
4	C4orf27	0.189413	0.0288656	10.4179	0.0339475
8	CDCA2	0.00652685	0.838305	10.4164	0.0339681
12	PRPH	0.958521	0.00571896	10.4127	0.0340215
1	SNAP47	0.85566	0.00642077	10.4082	0.0340853
7	LOC101928333	0.375251	0.0146791	10.403	0.0341599
3	MIR548AB	0.304672	0.0181065	10.4	0.0342026
16	SALL1	0.655429	0.00843307	10.3961	0.0342584
16	DBNDD1	0.0419051	0.132103	10.393	0.0343026
15	BNC1	0.114199	0.048571	10.3891	0.0343596
6	C6orf15	0.167403	0.0331549	10.3878	0.0343776
17	HS3ST3A1	0.0173645	0.319734	10.3872	0.034387
10	ZNF487	0.299546	0.0185362	10.387	0.0343891
9	FAM120A	0.0414913	0.133833	10.3869	0.0343916
6	LOC101927950	0.0184237	0.302746	10.378	0.0345202
2	IMMT	0.382679	0.0145804	10.3773	0.0345301
2	ATF2	0.53617	0.0104391	10.371	0.034621
1	C1orf229	0.0150042	0.373354	10.3693	0.0346457
17	PLEKHM1P1	0.0201123	0.278798	10.3674	0.0346735
2	RAB17	0.156771	0.0358693	10.3617	0.0347566
2	EPT1	0.0175346	0.321246	10.3583	0.0348066
1	KLHL20	0.00950233	0.593677	10.3553	0.03485
1	ZBTB40	0.404852	0.0139382	10.3547	0.0348582
6	MIR2113	0.366344	0.0154077	10.3541	0.0348665
3	FAM198A	0.00622377	0.907812	10.3522	0.034895
19	IRGC	0.189084	0.0299404	10.3482	0.0349532
1	CSMD2-AS1	0.00876698	0.648883	10.3385	0.0350954
7	CACNA2D1	0.0179746	0.31666	10.3374	0.0351114
7	PNPLA8	0.138174	0.0412687	10.3338	0.0351653
19	PAF1	0.196623	0.0290142	10.3329	0.0351787
3	TPRA1	0.817167	0.00698515	10.3318	0.035195
11	PTPMT1	0.105434	0.0541765	10.3304	0.0352157
4	SYT14P1	0.00722261	0.790892	10.3303	0.0352171
3	NR2C2	0.00600923	0.950904	10.3296	0.0352269
19	MED29	0.122771	0.0466298	10.3259	0.0352816
22	YWHAH	0.0212154	0.270373	10.322	0.0353398
1	PDIA3P1	0.12962	0.0442665	10.3213	0.0353489
8	FAM49B	0.555548	0.0103995	10.3076	0.0355532
5	LOC102546228	0.134628	0.0429548	10.3057	0.0355814
5	GPRIN1	0.0111417	0.519495	10.3039	0.0356078
18	LOC400661	0.044633	0.130002	10.299	0.0356818
6	MDC1	0.0954533	0.0608183	10.298	0.0356967
8	ZC2HC1A	0.0185138	0.314241	10.2937	0.0357609
7	MEOX2	0.0729135	0.0798756	10.2915	0.035793
4	ZAR1	0.941305	0.00619584	10.2887	0.035835
1	HOOK1	0.444418	0.0131348	10.287	0.0358616
4	PDGFC	0.206204	0.0283834	10.2817	0.035941
16	CCL17	0.0508375	0.115135	10.2815	0.0359429
21	SLC37A1	0.0601942	0.0972707	10.2809	0.0359531
6	SERINC1	0.0672935	0.0870536	10.2798	0.0359685
20	LOC101929125	0.222299	0.0263868	10.2772	0.0360077
19	IFI30	0.130313	0.0450448	10.2758	0.036029
12	TMEM52B	0.094692	0.0621128	10.2719	0.036089
20	SPEF1	0.0363713	0.161938	10.269	0.0361317
18	TCF4-AS1	0.333673	0.017662	10.2679	0.0361492
2	NPAS2	0.175883	0.0335625	10.2646	0.0361993
1	C1orf127	0.00726396	0.814046	10.2611	0.0362512
17	MIR10A	0.00971114	0.609053	10.2607	0.0362585
20	PCMTD2	0.0764738	0.0773679	10.26	0.0362688
5	HTR1A	0.023269	0.254286	10.2599	0.0362707
18	MC5R	0.110291	0.053685	10.2585	0.0362911
19	KLK9	0.334419	0.0177153	10.2574	0.0363084
6	FAM135A	0.798368	0.00743532	10.2534	0.0363688
13	DCUN1D2	0.0476523	0.124661	10.252	0.0363907
5	KCNMB1	0.059859	0.099518	10.2464	0.0364761
1	ST3GAL3	0.411579	0.014536	10.2378	0.0366075
8	LINC00208	0.267202	0.0223958	10.2373	0.0366151
18	SLC14A1	0.979068	0.00612715	10.2324	0.0366903
7	SUN1	0.0663004	0.090873	10.2237	0.0368234
17	C17orf112	0.254035	0.0237326	10.2224	0.0368438
4	HHIP-AS1	0.36654	0.0165143	10.2144	0.0369676
21	KCNJ15	0.0201948	0.301083	10.2054	0.0371063
7	HIPK2	0.0999111	0.0609469	10.2025	0.037152
14	EXOC3L4	0.0661411	0.0920791	10.2021	0.0371568
19	LRRC4B	0.166917	0.0366379	10.1939	0.0372857
1	TP73-AS1	0.0429707	0.142418	10.1924	0.0373077
6	PPIL4	0.0478465	0.127911	10.1924	0.0373091
8	BHLHE22	0.26925	0.0227704	10.1888	0.0373643
12	RHOF	0.0603438	0.101799	10.1849	0.0374254
12	SFSWAP	0.508234	0.0120934	10.1838	0.0374424
16	SEPHS2	0.0345727	0.177986	10.1815	0.0374792
6	F13A1	0.0296453	0.207736	10.1799	0.0375042
15	LOC145845	0.036187	0.170199	10.1797	0.0375073
15	SEMA6D	0.0231259	0.266413	10.179	0.0375177
14	LOC101928909	0.0672515	0.0916941	10.1772	0.0375459
2	LINC00342	0.450321	0.0137149	10.1741	0.0375944
1	ADGRL2	0.732547	0.00848609	10.1611	0.0377995
19	SIGLECL1	0.027311	0.227737	10.1601	0.0378162
8	RGS20	0.841865	0.00740439	10.1556	0.037886
12	ACRBP	0.244272	0.0256055	10.1488	0.0379936
2	AOX2P	0.0213598	0.293209	10.1462	0.0380353
5	NUDT12	0.457635	0.0137543	10.1362	0.0381952
6	GRIK2	0.0362726	0.173702	10.1342	0.0382265
5	FLJ31104	0.0847794	0.0743197	10.1342	0.0382273
11	METTL15	0.0656225	0.0962703	10.1289	0.038312
7	FERD3L	0.513965	0.0122958	10.1282	0.0383227
19	C19orf33	0.649731	0.00974796	10.1238	0.0383933
6	C6orf118	0.0878196	0.0725639	10.1115	0.0385905
6	NCR2	0.0677682	0.0941191	10.1097	0.0386196
5	CDHR2	0.00991783	0.643734	10.1078	0.0386507
19	MIR8061	0.25647	0.0249093	10.1065	0.0386712
8	PVT1	0.597525	0.0107339	10.0986	0.0387988
17	FLII	0.0128445	0.501267	10.0909	0.0389237
4	FAM47E-STBD1	0.155546	0.0414094	10.0901	0.0389366
18	ZNF407	0.0355031	0.182084	10.0828	0.0390551
6	PKIB	0.0305392	0.212462	10.0755	0.0391753
17	CDK5R1	0.0901733	0.0719935	10.0744	0.0391928
15	CELF6	0.0667482	0.0972859	10.0739	0.0392018
5	PARP8	0.414576	0.0156888	10.0706	0.0392549
3	THOC7	0.0733006	0.0888122	10.0688	0.039284
7	CPA4	0.048301	0.135185	10.0628	0.0393827
13	ARGLU1	0.00741473	0.883341	10.0567	0.039484
2	LOC101928161	0.0566081	0.115754	10.0558	0.0394984
19	TM6SF2	0.193383	0.0339212	10.0536	0.0395345
1	CCDC30	0.0254155	0.258125	10.0534	0.0395374
11	MMP20	0.0120795	0.54511	10.046	0.0396595
19	MYO9B	0.634038	0.0103863	10.0458	0.0396629
19	SYNGR4	0.255278	0.0258602	10.0409	0.0397442
8	SLC39A14	0.0436739	0.151966	10.0302	0.039922
5	C1QTNF2	0.015284	0.436868	10.0182	0.040123
7	CYP3A5	0.0992275	0.0675989	10.009	0.0402762
4	AFM	0.362927	0.0184874	10.0084	0.0402858
1	PARP1	0.220599	0.0304675	10.005	0.0403435
16	LOC100287036	0.390781	0.0172065	10.0042	0.0403578
2	ATP5G3	0.528304	0.0127435	10.0016	0.0404002
17	ALOX15B	0.0728391	0.0925942	9.99806	0.0404603
13	MIR4703	0.0212363	0.317594	9.99805	0.0404605
19	ACP7	0.459666	0.0147126	9.9926	0.0405524
6	TEAD3	0.0616343	0.109772	9.99177	0.0405666
15	SPATA5L1	0.754869	0.00900021	9.98344	0.0407076
11	OR51G2	0.047676	0.14267	9.9811	0.0407473
9	TMEM215	0.570794	0.0119282	9.97915	0.0407803
14	VASH1	0.0507353	0.134867	9.9692	0.0409498
1	VHLL	0.290414	0.023687	9.95856	0.0411316
9	SMC5-AS1	0.0916815	0.075037	9.95842	0.041134
7	C7orf31	0.0131291	0.526053	9.95055	0.0412689
19	DCAF15	0.0326068	0.212419	9.94485	0.041367
4	FAM149A	0.0204216	0.340117	9.93925	0.0414635
17	SLC2A4	0.244406	0.0284757	9.93526	0.0415325
5	LOC102467226	0.173377	0.0401555	9.93456	0.0415446
5	NEURL1B	0.0149849	0.464765	9.93387	0.0415566
15	SLTM	0.146938	0.0476155	9.92469	0.0417156
10	C10orf11	0.0246291	0.284208	9.92376	0.0417318
14	OR4E2	0.206407	0.0339323	9.92258	0.0417522
22	PRR34	0.787251	0.00890209	9.92136	0.0417735
2	LOC101929551	0.030018	0.233479	9.92124	0.0417755
3	LRTM1	0.147689	0.0474675	9.92071	0.0417847
2	NXPH2	0.00905463	0.775246	9.91811	0.04183
7	DPY19L1	0.0132513	0.530945	9.91351	0.0419101
8	RNF139-AS1	0.196342	0.0358923	9.91026	0.0419667
10	ABLIM1	0.128188	0.0550128	9.90889	0.0419908
16	CMTM4	0.0396924	0.178032	9.90478	0.0420626
5	SH3TC2	0.56263	0.012567	9.90363	0.0420827
8	FAM167A-AS1	0.274193	0.0258065	9.9021	0.0421094
2	ASXL2	0.00942091	0.751484	9.90106	0.0421277
5	C5orf46	0.159253	0.0444864	9.89967	0.0421521
19	ZNF430	0.0264271	0.268478	9.8967	0.0422041
3	HYAL3	0.705751	0.0100565	9.89607	0.0422153
12	POLR3B	0.314526	0.0225737	9.89532	0.0422284
12	LINC00612	0.770702	0.00921695	9.89433	0.0422458
3	CCK	0.0353942	0.200705	9.89425	0.0422472
14	OR10G2	0.184422	0.038656	9.88716	0.0423719
7	ABHD11	0.412272	0.0172958	9.88673	0.0423796
12	ARL1	0.0546401	0.130901	9.8806	0.0424877
12	ATP6V0A2	0.305641	0.0234609	9.87553	0.0425773
3	GNAI2	0.303425	0.0236439	9.87454	0.0425948
3	RAB6B	0.154066	0.0466648	9.87028	0.0426704
7	ZSCAN25	0.0984727	0.0732996	9.86235	0.0428113
13	THSD1	0.0310951	0.232195	9.86176	0.0428218
20	PLTP	0.827622	0.00874235	9.85755	0.0428968
20	ISM1	0.950299	0.00761435	9.8574	0.0428996
11	CRY2	0.310728	0.023324	9.85422	0.0429563
11	FOLH1B	0.0420938	0.17227	9.85309	0.0429764
19	RASGRP4	0.213262	0.0340122	9.85254	0.0429863
7	ZNF890P	0.921811	0.00787791	9.85021	0.0430278
3	SEMA3B	0.178203	0.0408565	9.84504	0.0431205
15	DUOXA2	0.388688	0.0188077	9.83694	0.0432659
8	RMDN1	0.680422	0.010746	9.83653	0.0432732
12	ACACB	0.0890469	0.0821972	9.83445	0.0433106
14	GOLGA5	0.558138	0.0131194	9.83363	0.0433254
20	DYNLRB1	0.394517	0.0185678	9.83284	0.0433396
6	RNF182	0.0176208	0.415732	9.83278	0.0433407
2	COL5A2	0.0127122	0.577103	9.82985	0.0433935
13	ING1	0.231386	0.0317387	9.82777	0.0434309
9	LOC286359	0.0191956	0.38286	9.82632	0.0434572
3	EIF5A2	0.00811321	0.906073	9.82579	0.0434667
15	PML	0.461227	0.0159813	9.82041	0.043564
2	CFAP65	0.00855801	0.865257	9.81123	0.0437303
8	FAM167A	0.298158	0.0248394	9.81091	0.0437362
2	GALNT13	0.104898	0.0706514	9.80952	0.0437614
17	PRR29-AS1	0.00824438	0.899264	9.8088	0.0437745
7	CPA5	0.0214697	0.345372	9.80849	0.0437802
3	CIDECP	0.111847	0.0664392	9.80419	0.0438585
12	TUBA1A	0.129836	0.0574653	9.79612	0.0440057
1	VASH2	0.268543	0.0278424	9.79187	0.0440833
4	RBM47	0.12624	0.0592473	9.79122	0.0440953
4	UGT2A1	0.18543	0.0403521	9.79039	0.0441106
11	MS4A13	0.0141152	0.530794	9.78777	0.0441585
3	TRH	0.0319779	0.234453	9.78642	0.0441833
5	LOC255187	0.327342	0.0229524	9.78216	0.0442614
19	ZNF576	0.0187283	0.401988	9.7781	0.044336
9	LINC00961	0.0152277	0.49445	9.7779	0.0443398
16	QPRT	0.335107	0.0225059	9.77457	0.0444012
12	MYF6	0.278748	0.0271738	9.76589	0.0445613
19	CTXN1	0.0461022	0.164853	9.75919	0.0446855
16	FBXL19	0.0107259	0.709326	9.75707	0.0447247
11	SMCO4	0.0387924	0.196984	9.74833	0.0448873
20	SEL1L2	0.219037	0.0349043	9.74732	0.0449061
19	ZNF571	0.089192	0.085739	9.74682	0.0449153
21	URB1-AS1	0.116976	0.0653823	9.74658	0.0449198
10	SORCS3-AS1	0.416906	0.0183888	9.74181	0.0450088
5	TXNDC15	0.0722977	0.10617	9.73936	0.0450547
8	MIR5194	0.729704	0.010521	9.73899	0.0450616
3	TBC1D5	0.0111735	0.688888	9.73378	0.0451591
7	SSC4D	0.078333	0.0983524	9.73197	0.0451929
16	FBXL19-AS1	0.0166819	0.463524	9.72465	0.0453303
7	MAFK	0.218609	0.0353758	9.72439	0.0453352
5	ZBED3-AS1	0.118924	0.065146	9.72078	0.0454031
5	RELL2	0.682471	0.0113648	9.71853	0.0454455
2	NOP58	0.207713	0.0373458	9.71826	0.0454505
3	CMTM7	0.0599888	0.1297	9.71225	0.045564
5	SLC6A19	0.0132478	0.587365	9.71207	0.0455674
10	PRAP1	0.0170219	0.457195	9.7118	0.0455726
16	LOC100996338	0.00858877	0.906407	9.71113	0.0455851
19	FUZ	0.381389	0.0204277	9.70959	0.0456142
16	MMP25	0.351474	0.0221886	9.70759	0.0456522
3	SATB1	0.234635	0.0332799	9.70505	0.0457002
14	GTF2A1	0.00861933	0.907122	9.70245	0.0457495
1	LOC101929541	0.26389	0.0297985	9.69104	0.0459664
11	OR52A1	0.502322	0.0156569	9.69072	0.0459725
22	POLDIP3	0.0160998	0.489148	9.68808	0.0460229
11	OR51L1	0.197127	0.0401397	9.67859	0.0462042
8	ODF1	0.13116	0.0604348	9.67505	0.046272
11	FIBIN	0.630751	0.0125794	9.67307	0.04631
17	PRR29	0.00794502	1	9.67042	0.0463609
11	TMEM86A	0.0107085	0.743299	9.66675	0.0464314
13	SLC15A1	0.339456	0.0234802	9.66402	0.0464839
20	CDH26	0.126447	0.0630924	9.66218	0.0465194
3	CHL1	0.825954	0.00966176	9.66159	0.0465308
8	GNRH1	0.0131393	0.60785	9.65994	0.0465625
22	SERHL2	0.0227705	0.351103	9.65793	0.0466015
20	KIAA1755	0.132537	0.0603772	9.65607	0.0466372
15	SNAPC5	0.0456573	0.175294	9.65577	0.0466431
1	LOC101927587	0.219964	0.0363883	9.6556	0.0466464
13	TDRD3	0.0816394	0.0981645	9.65311	0.0466945
17	MARCH10	0.385803	0.0207814	9.65225	0.046711
13	CTAGE11P	0.0364427	0.220085	9.65151	0.0467254
5	LOC102546226	0.0430462	0.186585	9.64869	0.04678
11	DNAJC24	0.113812	0.070604	9.64776	0.0467981
17	SUZ12	0.0366783	0.219952	9.63983	0.0469519
7	AGMO	0.077252	0.104466	9.63915	0.0469653
20	MOCS3	0.0334313	0.241949	9.63458	0.0470542
18	CNDP1	0.0607326	0.13326	9.63345	0.0470761
2	KCNS3	0.103016	0.0786022	9.63246	0.0470954
10	RBP3	0.0626163	0.129432	9.63066	0.0471307
4	GPAT3	0.0289772	0.279963	9.62869	0.047169
11	TH	0.370174	0.0219391	9.62654	0.0472112
5	TERT	0.0597472	0.13627	9.62149	0.0473098
19	CCDC105	0.0221933	0.367282	9.61918	0.0473551
2	ACSL3	0.0416549	0.195761	9.61839	0.0473706
18	PIK3C3	0.0206198	0.395828	9.61656	0.0474066
10	POLR3A	0.0781755	0.104441	9.61586	0.0474202
7	LINC01372	0.0119887	0.681963	9.61313	0.0474738
3	MIR548AY	0.0533238	0.153454	9.61145	0.0475069
17	TMEM98	0.00931536	0.878504	9.61125	0.0475108
7	LINC01287	0.0129253	0.633608	9.60978	0.0475397
19	ZFR2	0.282401	0.0290795	9.6043	0.0476477
21	DSCR8	0.0379958	0.216709	9.59896	0.0477531
12	LOC100129940	0.122308	0.0673791	9.59727	0.0477864
22	SRRD	0.0320235	0.257414	9.59671	0.0477975
19	CPT1C	0.0738576	0.111803	9.59326	0.0478658
2	SH3RF3	0.0657204	0.12588	9.58955	0.0479395
2	MIR7853	0.0147792	0.560805	9.58583	0.0480131
12	FKBP11	0.280433	0.0296229	9.58126	0.0481041
4	WDR17	0.0306333	0.271499	9.57893	0.0481504
13	LOC101929657	0.0761021	0.109616	9.5729	0.0482707
3	PODXL2	0.972999	0.00860167	9.56634	0.0484018
10	CDH23	0.0953299	0.0878758	9.56449	0.0484389
1	HMGB4	0.0269567	0.311293	9.56109	0.048507
16	GALNS	0.0785417	0.106924	9.55953	0.0485383
4	FAM47E	0.204071	0.0411585	9.55922	0.0485445
19	GAPDHS	0.282393	0.0297641	9.55782	0.0485727
2	CD8B	0.488917	0.0171948	9.55742	0.0485807
6	MLIP	0.0203902	0.413419	9.55198	0.04869
19	RSPH6A	0.0149917	0.562389	9.55164	0.0486968
12	HMGA2	0.155995	0.054087	9.55019	0.0487261
2	ZNF514	0.023641	0.357387	9.54742	0.048782
9	SMC5	0.0626701	0.135013	9.54451	0.0488407
1	MKNK1-AS1	0.0157814	0.537106	9.54096	0.0489123
17	LINC00910	0.101286	0.0838968	9.53596	0.0490136
15	C15orf32	0.0164801	0.515858	9.53505	0.049032
8	LOC101929528	0.168479	0.0504738	9.53449	0.0490433
7	SAMD9L	0.351455	0.0242007	9.5341	0.0490513
11	SLC35C1	0.300445	0.0284359	9.52518	0.0492323
6	SLC22A23	0.302969	0.0282056	9.52472	0.0492418
2	TANC1	0.03666	0.233349	9.52258	0.0492853
12	KRT86	0.711297	0.0120473	9.51916	0.049355
16	CDIPT-AS1	0.0121051	0.708014	9.51885	0.0493614
21	LINC00314	0.0634225	0.135283	9.51664	0.0494064
15	ANPEP	0.0891461	0.0964628	9.51215	0.0494981
17	ALOX12B	0.0152224	0.56597	9.5084	0.0495749
1	S100PBP	0.0357078	0.241426	9.50716	0.0496004
1	CMPK1	0.0735392	0.117281	9.50625	0.0496191
1	MAP7D1	0.0350803	0.24622	9.50329	0.0496796
1	RNF2	0.106688	0.0809627	9.50323	0.0496808
3	IQCF1	0.0141724	0.610206	9.50083	0.0497302
13	ATP11A	0.654912	0.0132404	9.49548	0.0498402
4	SLC30A9	0.0162819	0.533551	9.4918	0.049916
7	SBDSP1	0.444323	0.0195552	9.49143	0.0499236
16	APRT	0.0360458	0.241213	9.49008	0.0499515
19	ZNF571-AS1	0.0978596	0.0891033	9.48436	0.0500696
19	ZNF816-ZNF321P	0.0239752	0.364614	9.4793	0.0501743
3	CCDC174	0.301242	0.0290354	9.47816	0.050198
5	HK3	0.0684304	0.12792	9.47657	0.0502308
8	KIAA1456	0.00935366	0.93675	9.47465	0.0502707
6	SYNJ2-IT1	0.0294685	0.29749	9.47362	0.0502922
3	ABHD6	0.00911865	0.962432	9.47145	0.0503372
6	ADGRF5	0.0984374	0.0891658	9.47118	0.0503427
9	TOMM5	0.118304	0.0742881	9.4686	0.0503964
4	UGT2A3	0.162217	0.054306	9.46388	0.0504947
1	LEFTY2	0.11103	0.0794455	9.46127	0.0505492
2	PPP1R1C	0.0891826	0.0989818	9.45978	0.0505804
7	AKR1D1	0.0209529	0.421307	9.45974	0.050581
5	CCNJL	0.0120043	0.736391	9.45697	0.050639
5	MIR585	0.334803	0.0264731	9.45168	0.0507497
3	GAP43	0.626197	0.0141755	9.44866	0.0508129
17	LLGL1	0.0144775	0.615461	9.44109	0.0509718
6	PACRG-AS3	0.0110971	0.803027	9.44087	0.0509766
11	FJX1	0.097608	0.0913951	9.43872	0.0510218
14	RNF212B	0.582211	0.0153563	9.4343	0.0511148
14	SERPINA12	0.788889	0.0113379	9.43346	0.0511325
11	SORL1	0.0647719	0.138189	9.43204	0.0511626
18	TXNL1	0.0454648	0.197071	9.43001	0.0512054
5	WDR70	0.119559	0.0750828	9.42622	0.0512855
19	UBXN6	0.00967161	0.928277	9.42597	0.0512908
19	LOC100128398	0.496514	0.0181059	9.42332	0.0513469
19	KLC3	0.0648326	0.138833	9.42086	0.0513991
5	LOC401177	0.0360533	0.249708	9.42044	0.0514079
4	MGARP	0.057814	0.156029	9.41647	0.0514921
11	PRPF19	0.0100291	0.899746	9.41582	0.051506
6	PSMG4	0.0948932	0.0951296	9.41504	0.0515226
6	LINC00581	0.497821	0.018139	9.41441	0.051536
5	C5orf66-AS2	0.038677	0.233516	9.41403	0.0515441
11	RAPSN	0.228919	0.0394786	9.41277	0.0515709
14	FOXN3-AS1	0.0602148	0.150128	9.41221	0.0515828
12	ACVR1B	0.0100137	0.903406	9.41078	0.0516132
10	LINC01164	0.0111059	0.814643	9.41056	0.0516178
6	OSTM1	0.329209	0.0274894	9.41003	0.051629
5	POLR3G	0.020906	0.433343	9.40789	0.0516746
4	IRF2	0.573529	0.0158153	9.40545	0.0517266
10	RBM20	0.461328	0.019668	9.40481	0.0517403
7	TYW1	0.0447474	0.202991	9.40263	0.0517869
17	H3F3B	0.238067	0.0382203	9.39918	0.0518605
8	RAD21-AS1	0.0136724	0.66579	9.39831	0.0518793
7	TAS2R16	0.0614238	0.148213	9.39813	0.051883
2	CNRIP1	0.206186	0.0442274	9.39477	0.0519549
11	CNTF	0.288158	0.0316659	9.39352	0.0519817
2	LOC101926966	0.0280755	0.32574	9.38903	0.0520781
5	DHFR	0.0600437	0.152356	9.38843	0.0520909
10	GHITM	0.601756	0.0152166	9.38654	0.0521316
4	UGT2A2	0.210503	0.0435811	9.38277	0.0522125
6	SOGA3	0.187484	0.0489378	9.38253	0.0522177
18	HAUS1	0.0173617	0.529798	9.37749	0.0523263
8	RNF139	0.22115	0.0416083	9.37673	0.0523426
2	SNRNP200	0.239586	0.0384357	9.37523	0.0523751
17	PLXDC1	0.367158	0.0251161	9.37241	0.0524359
11	GUCY1A2	0.0311503	0.29709	9.3653	0.0525899
5	CDKL3	0.229583	0.0403232	9.36464	0.0526042
11	DKFZp779M0652	0.0445263	0.207936	9.3644	0.0526093
20	NDUFAF5	0.0249537	0.371307	9.36292	0.0526415
20	KCNK15	0.161012	0.057647	9.35939	0.052718
3	ZMYND10	0.97737	0.00949944	9.35883	0.0527303
20	GGT7	0.17253	0.0538374	9.35794	0.0527496
6	IL17A	0.00929239	1	9.35712	0.0527674
15	DET1	0.471009	0.0197372	9.35625	0.0527862
19	ZNF439	0.150968	0.0616131	9.35514	0.0528105
8	EPHX2	0.302765	0.0307561	9.35293	0.0528585
1	ENAH	0.00933171	1	9.34867	0.0529513
12	WNT10B	0.367308	0.0254193	9.3476	0.0529748
2	FASTKD1	0.138557	0.0675454	9.34286	0.0530782
5	ACOT12	0.0406803	0.230075	9.34272	0.0530812
8	SLC10A5	0.12634	0.0741069	9.34205	0.0530959
10	LOC102724589	0.375723	0.0249475	9.33977	0.0531458
15	SNORD115-17	0.0125272	0.748458	9.33919	0.0531586
15	SNORD115-18	0.0125272	0.748458	9.33919	0.0531586
15	SNORD115-19	0.0125272	0.748458	9.33919	0.0531586
12	LOC642846	0.742348	0.0126447	9.33692	0.0532083
7	PTPN12	0.703676	0.0133982	9.32814	0.0534009
12	KITLG	0.0910994	0.103494	9.32809	0.053402
5	KCNN2	0.323888	0.0291131	9.32785	0.0534073
7	CYCS	0.0126882	0.743341	9.32737	0.0534179
11	BIRC3	0.281137	0.0335585	9.32676	0.0534314
13	PCDH17	0.178325	0.0531188	9.31875	0.0536078
20	SOX18	0.862938	0.010978	9.31855	0.0536121
2	BZW1	0.164825	0.0578058	9.30707	0.053866
4	RASSF6	0.890081	0.0107332	9.30172	0.0539849
5	LOC55338	0.0489836	0.195857	9.29327	0.0541728
1	LOC101928404	0.73468	0.0130689	9.29168	0.0542083
16	NFATC2IP	0.0345631	0.277879	9.29107	0.0542219
10	C10orf71	0.161135	0.0596517	9.28949	0.0542571
18	LOC101927322	0.0809236	0.118846	9.28835	0.0542827
15	SNORD115-8	0.0113657	0.846946	9.28656	0.0543227
11	RAB39A	0.0159016	0.605658	9.28555	0.0543451
11	TRIM44	0.527147	0.0182757	9.28492	0.0543593
8	MTMR9	0.224211	0.0429905	9.28389	0.0543824
17	ELP5	0.643455	0.0149949	9.2819	0.0544269
2	MRPS5	0.224515	0.0430149	9.28005	0.0544684
20	ARHGAP40	0.0120743	0.804169	9.26925	0.0547108
17	RAMP2	0.0250253	0.388116	9.26864	0.0547246
6	MIR3143	0.105624	0.0919871	9.26795	0.05474
2	LOC101929596	0.0892676	0.108878	9.2673	0.0547548
9	FNBP1	0.18933	0.0513498	9.26672	0.0547677
5	FLJ32255	0.039122	0.24868	9.26532	0.0547993
15	IRAIN	0.11903	0.081847	9.26257	0.0548614
5	ZBED3	0.157569	0.0618442	9.26206	0.0548727
11	MS4A1	0.0339589	0.28733	9.25946	0.0549316
1	NOTCH2	0.343935	0.0283827	9.25855	0.0549519
12	TMPRSS12	0.100619	0.0971138	9.25658	0.0549966
5	SCGB3A2	0.0178703	0.54703	9.25573	0.0550158
16	MT1X	0.0573358	0.170517	9.2555	0.0550211
8	GDAP1	0.044405	0.220293	9.2544	0.0550458
20	ZNF663P	0.0316687	0.309288	9.25182	0.0551043
13	N6AMT2	0.0124671	0.786878	9.24868	0.0551755
2	XRCC5	0.174131	0.0563452	9.24842	0.0551815
14	EGLN3	0.0460006	0.213329	9.24804	0.0551901
11	ALKBH8	0.262356	0.0374303	9.24666	0.0552214
7	DNAAF5	0.272573	0.0360457	9.24563	0.0552447
19	FLT3LG	0.263889	0.037244	9.24498	0.0552594
9	TRAF1	0.115001	0.0854712	9.24479	0.0552639
11	OR51F2	0.0866066	0.113552	9.24374	0.0552876
3	LINC00690	0.0367893	0.267764	9.2404	0.0553636
12	PCBP2	0.0344327	0.286101	9.24032	0.0553655
11	OR51A7	0.0321858	0.30634	9.23858	0.0554051
1	LOC730159	0.154654	0.0638429	9.23579	0.0554685
6	POU5F1	0.155488	0.0635309	9.23484	0.0554903
10	LIPA	0.0523722	0.18884	9.23247	0.0555444
10	CACUL1	0.236651	0.041807	9.23172	0.0555615
5	DMXL1	0.249962	0.0395814	9.23168	0.0555623
17	RNF213	0.916356	0.0107972	9.23164	0.0555633
9	PHF19	0.154246	0.0641655	9.23099	0.055578
3	EAF2	0.0601292	0.16499	9.22626	0.0556863
11	FOLR2	0.700021	0.0141958	9.2229	0.0557631
6	KIF13A	0.526259	0.0189437	9.21649	0.0559103
7	C7orf76	0.386754	0.0257792	9.21631	0.0559144
2	DDX18	0.308226	0.0323723	9.21475	0.0559503
6	SLC17A5	0.0587853	0.16978	9.21423	0.0559622
10	NKX2-3	0.0749552	0.133167	9.21403	0.0559668
12	SLC4A8	0.712437	0.014024	9.2121	0.0560113
12	TMEM117	0.108669	0.0919604	9.2117	0.0560204
11	LINC01499	0.184251	0.0542813	9.21006	0.0560581
14	MIR382	0.814887	0.01228	9.20897	0.0560832
19	PLPPR3	0.0461375	0.217059	9.20743	0.0561187
20	C20orf27	0.30683	0.0326915	9.20421	0.0561931
2	TMEM163	0.376516	0.0266492	9.20358	0.0562076
11	IGHMBP2	0.296616	0.0338351	9.20315	0.0562175
2	HS1BP3	0.014037	0.715294	9.20223	0.0562387
3	STAB1	0.0364241	0.275701	9.20193	0.0562457
5	LOC101928885	0.735786	0.0136842	9.19666	0.0563676
14	MIR134	0.814887	0.0123595	9.19608	0.056381
14	GZMH	0.0104732	0.9618	9.19577	0.0563881
20	MKKS	0.249329	0.0404932	9.1912	0.056494
15	ANKDD1A	0.20603	0.0490657	9.18865	0.0565532
18	SERPINB10	0.0128841	0.784706	9.18841	0.0565589
6	TAAR5	0.0791341	0.127907	9.18613	0.0566118
16	CDIPT	0.0135429	0.747486	9.18586	0.0566181
11	MTCH2	0.263948	0.0384507	9.18076	0.0567367
7	TAF6	0.119938	0.0846514	9.17999	0.0567547
5	PCDHGC5	0.054325	0.187108	9.17768	0.0568086
7	KBTBD2	0.0344147	0.295459	9.17699	0.0568246
3	LOC401052	0.0145929	0.698791	9.17125	0.0569587
17	ATP2A3	0.518555	0.0196842	9.1693	0.0570044
7	NDUFA5	0.913699	0.0112008	9.16405	0.0571272
11	TMEM109	0.0110535	0.927732	9.16004	0.0572214
20	GDF5	0.243362	0.0421468	9.1596	0.0572317
7	ATP5J2	0.0329831	0.311356	9.15716	0.0572891
17	HOXB4	0.0132123	0.77769	9.15606	0.0573148
20	POLR3F	0.587317	0.0174971	9.15582	0.0573206
8	ZMAT4	0.0145935	0.705028	9.15339	0.0573777
1	ZMYND12	0.0409142	0.251481	9.15334	0.057379
11	NDUFC2	0.389551	0.0264255	9.15237	0.0574017
22	EIF3L	0.376212	0.0273749	9.15147	0.0574231
4	DMP1	0.0513825	0.201342	9.14241	0.0576368
15	PLIN1	0.292841	0.0353437	9.14152	0.0576579
2	PLB1	0.0603734	0.17155	9.14017	0.0576897
19	C19orf44	0.0848219	0.122139	9.1396	0.0577033
6	LOC101928663	0.113055	0.0917788	9.13652	0.0577763
10	PNLIPRP2	0.0141374	0.73434	9.13543	0.057802
20	LOC101929486	0.0300958	0.345083	9.13468	0.0578198
15	FBN1	0.118483	0.0876607	9.13454	0.0578233
12	PRDM4	0.0428483	0.242404	9.13448	0.0578246
1	LOC100130331	0.410311	0.025315	9.13439	0.0578267
5	LINC01024	0.0638258	0.162778	9.13393	0.0578377
22	C22orf29	0.113699	0.0913945	9.13354	0.057847
17	KRTAP9-8	0.21793	0.0476867	9.13337	0.0578509
15	LOC100419583	0.0130273	0.797916	9.13292	0.0578617
10	C10orf128	0.1553	0.0669836	9.13142	0.0578974
10	LINC00200	0.0172146	0.604821	9.12964	0.0579396
5	LOC100505878	0.163997	0.0636041	9.12597	0.0580268
3	MBD4	0.0353906	0.294982	9.1243	0.0580665
7	LOC100133091	0.0104784	0.996831	9.12322	0.0580923
5	LOC101928769	0.0672157	0.155529	9.12155	0.0581321
3	PLOD2	0.0139941	0.747107	9.12133	0.0581374
15	GLDN	0.0270165	0.387901	9.11663	0.0582496
15	UBAP1L	0.531557	0.0197278	9.11535	0.0582802
16	TNFRSF17	0.0880334	0.119132	9.11513	0.0582853
18	HMSD	0.0691283	0.151885	9.11285	0.0583399
9	TMEM246	0.229604	0.0458865	9.10597	0.0585047
16	GOT2	0.0445704	0.236402	9.10581	0.0585084
18	SMCHD1	0.31166	0.033835	9.1042	0.0585471
3	PRSS42	1	0.0105454	9.10412	0.0585489
15	CRABP1	0.0420839	0.250602	9.10396	0.0585528
1	FAM46C	0.253884	0.0415547	9.10325	0.0585699
20	TAF4	0.0855463	0.123352	9.10283	0.05858
1	DENND1B	0.108474	0.0973013	9.10237	0.0585911
21	URB1	0.172717	0.0612571	9.09755	0.058707
14	IFI27L2	0.557959	0.0190012	9.09345	0.0588056
12	PDE3A	0.281075	0.0377203	9.09338	0.0588073
7	ARPC1A	0.0564998	0.187888	9.09086	0.0588682
14	MOAP1	0.063549	0.167257	9.08833	0.0589292
2	CCDC141	0.0497281	0.21419	9.08415	0.0590301
7	VPS50	0.421578	0.0253194	9.07987	0.0591339
14	TC2N	0.026064	0.410456	9.07537	0.0592429
12	ABCC9	0.449523	0.023813	9.07418	0.0592717
5	HAND1	0.424175	0.0252529	9.07285	0.0593041
10	KIF11	0.0233233	0.459747	9.07076	0.0593548
3	RPP14	0.0107445	1	9.06672	0.0594533
15	TRIM69	0.0167122	0.644181	9.06279	0.0595491
1	DMBX1	0.0540542	0.19924	9.06203	0.0595677
4	ELF2	0.0579685	0.185865	9.06118	0.0595884
11	KCTD14	0.658745	0.0163667	9.05985	0.0596207
8	DCAF4L2	0.0677596	0.159114	9.05984	0.0596209
1	STMN1	0.579815	0.0186172	9.05743	0.0596799
1	LRRC7	0.739007	0.0146245	9.05502	0.059739
7	SOSTDC1	0.371854	0.0291185	9.05127	0.0598307
3	MGLL	0.151201	0.0716689	9.04969	0.0598694
1	ZBTB48	0.0119641	0.906533	9.04794	0.0599123
5	C5orf66	0.0453278	0.239721	9.04423	0.0600034
1	CCT3	0.452221	0.0240603	9.04155	0.0600692
16	ERN2	0.0233005	0.467085	9.04105	0.0600816
10	RSU1P2	0.066413	0.16404	9.03901	0.0601317
19	LGALS7B	0.12611	0.0866704	9.03249	0.0602926
6	BRD2	0.0333891	0.327541	9.03133	0.060321
3	GLB1	0.0623934	0.175308	9.03102	0.0603289
6	VTA1	0.386731	0.0283779	9.02434	0.060494
8	DNAJC5B	0.177678	0.0618303	9.02229	0.0605448
6	KIF6	0.194298	0.0565531	9.02187	0.0605551
10	SH3PXD2A	0.0150198	0.733943	9.01542	0.0607151
14	THTPA	0.0309703	0.356159	9.01421	0.0607452
1	BSND	0.0947398	0.116542	9.01224	0.0607942
19	TIMM44	0.0765198	0.144951	9.00313	0.0610212
17	METTL2A	0.0537391	0.206856	8.9987	0.061132
9	CD274	0.0366006	0.303981	8.99696	0.0611755
5	C5orf67	0.123859	0.089832	8.99684	0.0611784
11	IGF2	0.092877	0.1199	8.99515	0.0612208
15	KBTBD13	0.0975249	0.114369	8.99194	0.0613013
17	NAGLU	0.0350655	0.318261	8.99084	0.0613289
17	TEKT1	0.894933	0.0124791	8.98942	0.0613645
3	SEMA3F	0.0668045	0.16718	8.98934	0.0613665
5	NIPBL	0.224107	0.0499409	8.98509	0.0614733
21	SUMO3	0.279388	0.0401122	8.98246	0.0615394
11	PIDD1	0.35069	0.0319813	8.98091	0.0615783
12	CEP290	0.268349	0.0418365	8.9789	0.061629
19	ZNF441	0.0293802	0.382145	8.97878	0.0616322
8	DMTN	0.716633	0.01567	8.97839	0.0616418
2	SULT1C4	0.0270655	0.415245	8.97676	0.0616829
2	LOC100144595	0.219824	0.0511927	8.97417	0.0617483
14	GLRX5	0.0381951	0.294631	8.97416	0.0617486
10	EMX2OS	0.31203	0.0360911	8.97273	0.0617847
15	MESDC2	0.0190748	0.591967	8.96738	0.06192
9	CARD19	0.815254	0.0138632	8.96554	0.0619666
11	NAV2-AS2	0.0195195	0.579532	8.96376	0.0620118
7	BCL7B	0.127764	0.0885407	8.96373	0.0620124
19	ZNF781	0.122176	0.0926174	8.96314	0.0620275
19	ZNF606	0.231621	0.0488953	8.96146	0.0620702
20	MAP1LC3A	0.244028	0.0464324	8.96046	0.0620953
3	P3H2-AS1	0.290245	0.0390734	8.95869	0.0621404
5	DNAJC21	0.0617601	0.18365	8.95844	0.0621468
9	C9orf66	0.883964	0.0128637	8.95337	0.0622755
3	ANO10	0.650752	0.0174957	8.95086	0.0623396
11	CUL5	0.0226487	0.502706	8.95081	0.0623409
1	CYP2J2	0.538516	0.0211584	8.94931	0.062379
4	TBCK	0.0574052	0.198717	8.94699	0.0624383
22	TTLL1	0.393846	0.0290586	8.94048	0.0626046
16	PRM3	0.0344385	0.332373	8.94016	0.0626127
6	HSPA1L	0.0212866	0.53778	8.93996	0.0626177
2	LMAN2L	0.111018	0.103152	8.93923	0.0626366
18	MAPK4	0.216664	0.05286	8.93903	0.0626416
5	CAMK4	0.636146	0.0180336	8.93569	0.0627272
17	MBTD1	0.016318	0.704166	8.93245	0.0628103
8	MIR4660	0.305858	0.0376084	8.93032	0.0628649
15	ST8SIA2	0.0255541	0.450149	8.93027	0.0628663
12	SPRYD3	0.0183721	0.626438	8.92926	0.0628922
6	HCG26	0.0168204	0.685478	8.92561	0.0629861
12	PSMD9	0.21534	0.0535867	8.92398	0.0630279
8	CSGALNACT1	0.295899	0.0390307	8.92228	0.0630716
8	PYCRL	0.0411817	0.280458	8.92219	0.0630742
4	CXCL13	0.0266571	0.433917	8.9192	0.063151
13	LPAR6	0.197392	0.0586048	8.91901	0.0631561
17	ASGR2	0.0220567	0.525161	8.91637	0.0632241
5	GDNF	0.0262176	0.441916	8.91592	0.0632358
1	ANGEL2	0.173067	0.0669583	8.91553	0.0632459
8	LINC00599	0.0577767	0.200633	8.91489	0.0632623
2	EHD3	0.0142164	0.815623	8.91432	0.0632771
10	BEND7	0.110439	0.104996	8.91427	0.0632785
20	TTI1	0.115753	0.100211	8.91354	0.0632972
19	SMIM7	0.339211	0.034197	8.9135	0.0632983
11	NUP160	0.119853	0.0968918	8.91129	0.0633554
3	TRNT1	0.133985	0.0867238	8.91011	0.063386
19	HNRNPM	0.334588	0.0347847	8.90687	0.06347
16	FANCA	0.177491	0.0655852	8.90648	0.06348
14	LOC100506603	0.0371879	0.313217	8.90526	0.0635117
21	DSCAM-AS1	0.378318	0.0307921	8.90504	0.0635175
3	PRRT3-AS1	0.0136599	0.853566	8.90324	0.0635639
16	NUBP1	0.755555	0.0154442	8.90165	0.0636053
9	WDR31	0.0492792	0.237256	8.89774	0.063707
11	YIF1A	0.370442	0.0315757	8.89685	0.0637301
18	LOC101060542	0.394771	0.0296728	8.89394	0.0638057
17	GPRC5C	0.0257898	0.454891	8.89095	0.0638837
6	HIVEP2	0.0142568	0.822984	8.89069	0.0638907
12	SCARB1	0.0368599	0.318454	8.88982	0.0639133
12	DDX11-AS1	0.0172031	0.682464	8.88942	0.0639238
22	MKL1	0.0611549	0.19203	8.8889	0.0639371
9	ACER2	0.0231162	0.508469	8.88714	0.0639831
7	ST7-OT4	0.0956377	0.123187	8.88248	0.0641051
10	AP3M1	0.0207697	0.567506	8.88152	0.06413
4	CASP6	0.684796	0.0172135	8.88139	0.0641334
10	MIR4675	0.269483	0.0440002	8.86962	0.0644422
2	C2orf68	0.0810735	0.146351	8.86829	0.0644773
2	GORASP2	0.985315	0.0120744	8.86293	0.0646184
3	TMEM108-AS1	0.0119178	1	8.85945	0.0647102
12	TMEM120B	0.0592105	0.201542	8.85683	0.0647794
3	PRSS45	0.473125	0.0253359	8.84785	0.065017
6	OPRM1	0.109483	0.109588	8.84603	0.0650653
12	C1QL4	0.386625	0.0310873	8.84252	0.0651586
18	RNF138	0.220962	0.0544036	8.84218	0.0651676
14	VRK1	0.595193	0.0202353	8.8384	0.0652682
11	MYBPC3	0.867938	0.0138842	8.83728	0.0652979
2	TRABD2A	0.0920908	0.130865	8.83714	0.0653017
16	ADCY7	0.101294	0.11914	8.83438	0.0653752
7	LOC100506302	0.0377077	0.320167	8.83361	0.0653958
17	MLLT6	0.172366	0.0700448	8.83352	0.0653982
22	FAM19A5	0.0731675	0.165369	8.82916	0.0655143
17	LLGL2	0.0195793	0.618019	8.82903	0.0655179
19	KCNN4	0.124808	0.0970803	8.82638	0.0655887
7	OR2F1	0.360708	0.0336068	8.82543	0.0656141
19	ZNF714	0.0389016	0.312164	8.82189	0.0657089
2	ZNF804A	0.729509	0.016648	8.8217	0.065714
5	PPWD1	0.322766	0.037638	8.82114	0.065729
10	MCU	0.170728	0.0711769	8.82054	0.0657451
7	NUP205	0.0126196	0.965032	8.8162	0.0658615
15	CSPG4	0.0483358	0.252034	8.81555	0.0658789
2	C2orf48	0.535283	0.0227754	8.81407	0.0659185
16	RRN3P3	0.172626	0.070712	8.81154	0.0659867
10	ITIH2	0.271475	0.0450139	8.80933	0.066046
21	FAM3B	0.628659	0.0194549	8.80764	0.0660915
22	ANKRD54	0.373685	0.0327341	8.80736	0.066099
7	CPSF4	0.04061	0.30154	8.80519	0.0661577
6	LOC153910	0.0187467	0.653497	8.80431	0.0661812
4	RBPJ	0.27596	0.0444015	8.80397	0.0661906
12	LOC100996671	0.0160858	0.762483	8.80199	0.0662439
22	LOC101927257	0.06963	0.17619	8.80151	0.066257
4	DCAF4L1	0.0222676	0.550995	8.8013	0.0662625
13	MTRF1	0.12258	0.100094	8.80128	0.0662631
3	DLG1-AS1	0.157205	0.0780706	8.80069	0.0662789
2	GPR148	0.0133116	0.92249	8.7996	0.0663084
9	TRPM3	0.202136	0.0607598	8.79929	0.0663169
1	MEX3A	0.536358	0.0229082	8.79843	0.0663402
19	NAPSA	0.115699	0.106283	8.79682	0.0663835
1	LOC339539	0.0972912	0.126398	8.79674	0.0663858
19	ZNF561	0.268543	0.0458051	8.79621	0.0664
14	AHNAK2	0.0290695	0.423589	8.79412	0.0664568
6	SIM1	0.15328	0.080381	8.79293	0.0664888
4	FNIP2	0.0143004	0.861738	8.79254	0.0664995
14	C14orf79	0.245626	0.0501724	8.79247	0.0665013
19	CYP2F1	0.0671407	0.183629	8.79161	0.0665247
16	HSD3B7	0.0258205	0.478266	8.78835	0.066613
20	RALGAPB	0.113532	0.109267	8.77927	0.0668597
7	UPK3B	0.592053	0.0209675	8.77788	0.0668977
20	EPPIN-WFDC6	0.772604	0.0160735	8.77715	0.0669176
7	HEPACAM2	0.377836	0.0328936	8.77555	0.0669613
3	RTP2	0.147847	0.0840958	8.77475	0.066983
1	SLC25A44	0.673471	0.0184638	8.7745	0.0669897
18	MEX3C	0.338479	0.0367646	8.77302	0.0670301
19	LOC100631378	0.0592924	0.210252	8.76944	0.0671279
3	ATXN7	0.12479	0.0999352	8.76871	0.067148
19	ZFP36	0.110835	0.112541	8.7683	0.0671592
13	ADPRHL1	0.0613691	0.203337	8.76748	0.0671815
8	CCDC25	0.623275	0.0200387	8.76572	0.0672298
11	GLYAT	0.572442	0.0218665	8.76128	0.0673513
17	CCDC103	0.0398598	0.314699	8.75705	0.0674673
12	LINC01619	0.318311	0.0395239	8.75115	0.0676296
5	FSTL4	0.102496	0.122819	8.74995	0.0676627
19	COMP	0.0372058	0.338363	8.74985	0.0676654
16	CLDN9	0.0157417	0.800103	8.74892	0.0676911
17	DNAI2	0.144033	0.0874548	8.74869	0.0676973
1	NHLH2	0.035583	0.35442	8.74632	0.0677627
19	FBXL12	0.130981	0.096303	8.74592	0.0677737
19	ZNF552	0.314329	0.0401295	8.74592	0.0677738
6	TRIM31-AS1	0.192174	0.0656629	8.74515	0.0677948
3	PIK3CB	0.192335	0.0656456	8.744	0.0678268
3	CD200	0.604289	0.0209067	8.74278	0.0678605
10	DDX50	0.0879064	0.143753	8.74228	0.0678741
9	IFNA8	0.0161376	0.783271	8.74176	0.0678884
19	NCAN	0.126081	0.100276	8.7413	0.0679011
12	CLEC4E	0.464268	0.0272796	8.73782	0.0679974
2	CYP27C1	0.0620201	0.204421	8.73574	0.0680551
10	SLC29A3	0.0475594	0.266886	8.73342	0.0681193
9	RIC1	0.912473	0.0139117	8.73324	0.0681243
19	SIPA1L3	0.24959	0.0509631	8.72918	0.0682369
3	TNIK	0.0170846	0.745139	8.72752	0.0682829
19	QPCTL	0.0276447	0.460904	8.72577	0.0683316
8	ARMC1	0.361428	0.0352637	8.72519	0.0683477
3	IFRD2	0.901007	0.0141517	8.72432	0.0683719
16	BFAR	0.107864	0.118222	8.72415	0.0683766
6	LHFPL5	0.0389921	0.327073	8.72394	0.0683826
5	GABRA6	0.542017	0.0235319	8.72371	0.0683888
10	AIFM2	0.0172269	0.741461	8.72083	0.0684691
13	RNF113B	0.0916741	0.139367	8.72032	0.0684831
9	GLIS3-AS1	0.0156252	0.817848	8.71989	0.0684951
9	NFIL3	0.0330299	0.387023	8.71922	0.0685138
3	NUP210	0.0603281	0.211924	8.71897	0.068521
4	SOWAHB	0.189804	0.0674055	8.71758	0.0685596
3	SLC4A7	0.317426	0.0403946	8.71314	0.0686835
6	TINAG	0.0460667	0.279099	8.70771	0.0688354
16	LOC101927334	0.483667	0.0265989	8.70648	0.0688697
13	RAB20	0.767511	0.0167692	8.70563	0.0688936
3	LMCD1-AS1	0.201938	0.0637668	8.70463	0.0689215
2	ITGB1BP1	0.479114	0.0268917	8.70351	0.0689531
6	GUSBP2	0.217482	0.059265	8.70276	0.0689741
19	PCAT19	0.141953	0.0908436	8.70174	0.0690025
19	LYPLA2P2	0.339058	0.0381294	8.69671	0.069144
20	BLCAP	0.0772198	0.16746	8.69622	0.0691576
4	DKK2	0.123024	0.105117	8.69612	0.0691605
7	ZKSCAN1	0.0453584	0.28513	8.69594	0.0691655
6	FAM83B	0.0784259	0.16495	8.69543	0.0691799
16	RGS11	0.014264	0.906974	8.69532	0.069183
2	CPSF3	0.26335	0.0491297	8.69512	0.0691884
3	C3orf20	0.0638004	0.202861	8.69446	0.069207
5	CCNO	0.309251	0.0418585	8.69413	0.0692165
13	C1QTNF9B	0.61012	0.0212278	8.69309	0.0692458
5	VTRNA2-1	0.969258	0.0133629	8.693	0.0692483
8	C8orf46	0.474097	0.0273259	8.69253	0.0692615
3	LINC01209	0.0346617	0.373834	8.69212	0.0692729
5	OSMR	0.0470051	0.275715	8.69178	0.0692827
7	KMT2C	0.0327746	0.395619	8.69081	0.0693099
20	LOC149950	0.041677	0.311689	8.68711	0.0694142
3	SST	0.0285527	0.455776	8.68352	0.0695156
17	PIP4K2B	0.880566	0.014787	8.6824	0.0695473
14	SLC25A47	0.801023	0.0162602	8.6818	0.0695643
13	OLFM4	0.0453989	0.286935	8.68154	0.0695716
7	EIF2AK1	0.10887	0.119735	8.68015	0.0696109
7	MIR4468	0.0276422	0.471624	8.67997	0.0696158
12	TMTC3	0.163001	0.080195	8.67459	0.0697682
15	TJP1	0.567001	0.0230567	8.67438	0.0697741
6	HLA-B	0.03993	0.327853	8.67163	0.0698521
1	ZNF670	0.0290897	0.450323	8.67032	0.0698893
12	DERA	0.148393	0.0883502	8.66867	0.0699362
2	BBS5	0.323712	0.0405179	8.66782	0.0699604
12	CMAS	0.429418	0.0306013	8.66407	0.070067
17	EZH1	0.134773	0.0975538	8.66302	0.0700969
5	PCDHGC4	0.0778759	0.168851	8.66276	0.0701044
19	CYP4F2	0.0213047	0.617235	8.66267	0.070107
4	TRIML2	0.109787	0.11982	8.66196	0.0701273
1	LOC102724571	0.0215174	0.611375	8.66188	0.0701294
1	PPIH	0.072643	0.181135	8.66142	0.0701426
10	C10orf10	0.447591	0.0294056	8.66089	0.0701577
10	LINC01166	0.249676	0.0527226	8.66061	0.0701657
8	TATDN1	0.171615	0.0767237	8.66009	0.0701805
2	MYT1L	0.197802	0.0665878	8.65944	0.070199
12	STRAP	0.0745774	0.176658	8.65892	0.0702139
6	LRFN2	0.113294	0.116349	8.65786	0.0702442
4	SORCS2	0.0167337	0.787738	8.65785	0.0702445
7	ARPC1B	0.0583916	0.226161	8.65418	0.0703492
5	ARHGEF28	0.847695	0.0155824	8.65369	0.0703631
1	SPATA42	0.0677094	0.195201	8.65251	0.070397
1	TTLL7	0.577143	0.0229333	8.64967	0.0704782
3	MST1R	0.226864	0.0583462	8.64953	0.070482
5	LOC101929505	0.0157354	0.841651	8.64846	0.0705127
3	TMEM40	0.0660709	0.200558	8.64736	0.0705443
13	GTF2F2	0.293133	0.0452942	8.64341	0.0706575
19	ZNF737	0.0232572	0.5711	8.64266	0.070679
14	CMTM5	0.52213	0.0254393	8.64259	0.0706809
5	TSSK1B	0.372471	0.0356644	8.64239	0.0706866
10	FAS	0.13291	0.100177	8.63779	0.070819
15	SNORD115-14	0.015347	0.868892	8.63474	0.0709066
11	KRTAP5-9	0.0364746	0.365643	8.63448	0.0709142
13	CARS2	0.487636	0.0273732	8.63275	0.0709639
18	ZNF532	0.41536	0.0321364	8.63275	0.070964
11	TPCN2	0.243954	0.0547834	8.63029	0.0710348
3	PRRT3	0.0157764	0.848043	8.62813	0.0710972
12	PPFIA2	0.19079	0.0701301	8.62797	0.0711017
14	RGS6	0.0160511	0.833904	8.62723	0.0711231
1	PPP2R5A	0.277631	0.0482122	8.62721	0.0711238
15	PCAT29	0.578762	0.0231302	8.62696	0.0711309
10	PRKG1	0.908829	0.0147411	8.62542	0.0711753
7	LOC101927356	0.0547344	0.244937	8.62404	0.0712154
3	RHO	0.0392767	0.341532	8.62287	0.0712491
1	EBNA1BP2	0.105605	0.127097	8.62171	0.0712826
16	PSMD7	0.605799	0.022177	8.61981	0.0713376
9	UBQLN1	0.117692	0.114162	8.61965	0.0713422
19	KLK12	0.924581	0.0145319	8.61965	0.0713422
8	MAL2	0.149035	0.0901773	8.61911	0.0713581
16	ORAI3	0.0191367	0.703009	8.61706	0.0714172
10	NRP1	0.817456	0.0164783	8.61454	0.0714904
17	RPA1	0.0838651	0.160636	8.61432	0.0714968
11	USP28	0.826977	0.0162978	8.6134	0.0715234
7	DPY19L2P1	0.033133	0.407253	8.61109	0.0715905
17	RAMP2-AS1	0.0335277	0.403991	8.60349	0.0718117
7	CAMK2B	0.138035	0.0981793	8.60242	0.0718429
6	SNX9	0.0212132	0.639361	8.60084	0.071889
7	TCAF1	0.211272	0.0642606	8.59884	0.0719473
3	MRPS25	0.0144659	0.938528	8.59881	0.0719481
7	PCOLCE-AS1	0.625205	0.0217249	8.59795	0.0719733
8	ANK1	0.0295406	0.460528	8.59474	0.0720669
17	LOC100288866	0.522448	0.0260864	8.59114	0.0721723
3	LIMD1-AS1	0.0169848	0.80252	8.59087	0.0721801
1	FAM159A	0.601775	0.0226676	8.58938	0.0722238
19	BRD4	0.0627868	0.217423	8.58784	0.0722689
4	TMEM154	0.0467498	0.2921	8.58721	0.0722874
20	PROCR	0.951845	0.0143658	8.58452	0.0723663
18	ROCK1	0.34611	0.039512	8.5843	0.0723728
3	IFT122	0.0662746	0.206472	8.58308	0.0724087
10	DUSP5	0.0910351	0.150348	8.58263	0.0724219
12	PTMS	0.209884	0.0652521	8.58139	0.0724582
21	DSCR3	0.0663714	0.206354	8.5813	0.0724607
5	SOWAHA	0.0574422	0.238461	8.58105	0.0724681
11	OR5M8	0.14321	0.0956552	8.5809	0.0724726
7	HBP1	0.0456878	0.300088	8.5792	0.0725225
2	NCAPH	0.328355	0.0417659	8.57867	0.0725381
11	NDUFV1	0.026909	0.510317	8.57603	0.0726158
12	KRT18	0.0401307	0.342277	8.5755	0.0726315
19	ZNF540	0.0817943	0.1681	8.57349	0.0726908
12	ARNTL2-AS1	0.0382935	0.359481	8.57114	0.0727599
7	GRM8	0.0652055	0.211334	8.56905	0.0728215
2	NBAS	0.0976421	0.141436	8.56472	0.0729497
14	SLIRP	0.0289593	0.47691	8.56459	0.0729535
14	PLD4	0.0355247	0.388783	8.56452	0.0729554
4	ELMOD2	0.229729	0.0601554	8.56336	0.0729899
12	NEDD1	0.262103	0.0527729	8.56155	0.0730434
13	TPTE2P3	0.0579569	0.238691	8.56128	0.0730514
9	PTPRD-AS1	0.0624493	0.221779	8.55895	0.0731204
2	TMEM178A	0.0211912	0.653877	8.55801	0.0731482
13	POLR1D	0.388477	0.0356752	8.55764	0.0731591
12	CLSTN3	0.111515	0.124315	8.55707	0.0731761
16	LOC283856	0.0756165	0.18335	8.55688	0.0731817
2	FEZ2	0.178755	0.0776265	8.55517	0.0732326
18	DSC2	0.0620315	0.22388	8.55351	0.0732817
2	NT5C1B-RDH14	0.0399599	0.348058	8.55053	0.0733703
19	ZNF460	0.104591	0.132995	8.55028	0.0733778
13	RB1	0.222637	0.0625683	8.54742	0.0734628
19	ZNF816	0.0239752	0.581179	8.54686	0.0734794
2	NT5C1B	0.0393402	0.35457	8.54471	0.0735435
8	SCARA3	0.145055	0.0962327	8.54326	0.0735867
19	ZNF548	0.281298	0.0496242	8.54323	0.0735876
18	C18orf65	0.109906	0.127015	8.54316	0.0735896
11	ADAMTS8	0.0602892	0.232198	8.53754	0.0737576
19	PIH1D1	0.522929	0.0267864	8.53634	0.0737933
7	LIMK1	0.785593	0.017834	8.53593	0.0738056
11	OR51V1	0.0239038	0.588292	8.5285	0.074028
6	SLC44A4	0.045775	0.307218	8.52843	0.0740301
10	THNSL1	0.0745207	0.188818	8.5273	0.074064
17	RHBDL3	0.0165283	0.852456	8.52463	0.0741443
20	KCNK15-AS1	0.178623	0.0789152	8.52372	0.0741714
11	ANGPTL5	0.0141031	1	8.52272	0.0742016
5	HSPA4	0.347692	0.0406581	8.51799	0.0743437
11	OR51T1	0.0310686	0.455058	8.51778	0.0743502
9	COL27A1	0.032249	0.438545	8.51712	0.07437
7	ICA1	0.0406984	0.347532	8.51693	0.0743757
7	ZNF3	0.0465207	0.304183	8.51597	0.0744046
6	LINC01277	0.297613	0.0475824	8.51451	0.0744487
16	GP2	0.0706878	0.200438	8.51347	0.0744801
19	LINC00663	0.0546795	0.259171	8.51307	0.0744921
3	LINC00881	0.0475674	0.298345	8.51023	0.0745779
6	PPARD	0.129602	0.109541	8.50949	0.0746
7	FLJ40288	0.0429048	0.33102	8.50869	0.0746241
6	CRISP2	0.0467294	0.304358	8.50587	0.0747096
11	ESAM	0.0976663	0.145968	8.50113	0.0748528
7	GTF2IRD1	0.0431625	0.330976	8.49699	0.0749786
7	CAV2	0.0829363	0.172259	8.49688	0.074982
16	PARN	0.145415	0.098265	8.49651	0.0749932
12	FAM186B	0.199644	0.0716334	8.49483	0.075044
13	AMER2	0.019738	0.725259	8.49287	0.0751036
19	DMWD	0.0682449	0.209831	8.49221	0.0751236
6	TNFAIP3	0.142449	0.100621	8.49033	0.0751809
22	MICALL1	0.288546	0.0496996	8.48932	0.0752117
1	FLJ31662	0.0830491	0.173206	8.48319	0.0753983
19	ZFP30	0.137047	0.104968	8.48305	0.0754026
3	NEK10	0.372333	0.0386476	8.48247	0.0754203
13	LINC00403	0.121451	0.118537	8.48154	0.0754486
8	LINC00977	0.648146	0.0222529	8.47784	0.0755618
5	MIR3912	0.0157306	0.917083	8.47741	0.0755751
1	YBX1	0.0974211	0.148112	8.477	0.0755876
7	ZP3	0.0658876	0.219542	8.47203	0.0757394
10	BMS1P21	0.306398	0.0472106	8.47202	0.07574
2	LOC101927795	0.0178375	0.811164	8.47148	0.0757566
12	IFFO1	0.61211	0.0236398	8.47133	0.0757609
1	DDAH1	0.0915198	0.158182	8.47042	0.075789
16	DOK4	0.0702141	0.20623	8.46994	0.0758038
2	BOLL	0.0448782	0.323194	8.46661	0.0759058
14	OR4K13	0.129398	0.112152	8.46552	0.0759393
6	VIP	0.0310914	0.468821	8.45672	0.0762101
6	MB21D1	0.0946431	0.154095	8.45566	0.0762428
3	GNAT1	0.044194	0.330337	8.45362	0.0763056
7	ATP5J2-PTCD1	0.053549	0.272786	8.45245	0.0763417
14	MIR381HG	1	0.0146117	8.45186	0.0763598
2	LOC151121	0.643379	0.0227525	8.4482	0.076473
1	CHRM3	0.166492	0.0879882	8.44672	0.0765188
3	ZBTB11-AS1	0.388503	0.0377117	8.44648	0.0765263
1	LOC101928995	0.0195596	0.750283	8.44319	0.0766281
7	LINC00265	0.140286	0.104705	8.44135	0.0766852
3	CRBN	0.327852	0.0448158	8.44078	0.0767028
4	LOC401127	0.0189718	0.774695	8.44018	0.0767213
17	C1QL1	0.662538	0.0221855	8.43999	0.0767274
15	MTFMT	0.357906	0.0410729	8.43978	0.0767336
16	PLA2G10	0.0899801	0.163377	8.43973	0.0767354
11	COMMD9	0.100574	0.146238	8.43875	0.0767658
19	SMG9	0.178285	0.082498	8.43871	0.076767
20	LOC102606466	0.0624244	0.235823	8.43694	0.0768218
11	MS4A14	0.0294543	0.499889	8.43657	0.0768335
7	C7orf60	0.108605	0.13563	8.43572	0.0768597
20	LINC00493	0.78039	0.0188833	8.43488	0.0768859
20	CDC25B	0.187211	0.0787928	8.43291	0.0769472
2	LOC100505716	0.255662	0.0577029	8.43269	0.0769538
6	NOTCH4	0.0189281	0.779642	8.43205	0.0769738
7	ZKSCAN5	0.09185	0.160686	8.43181	0.0769814
2	CHMP3	0.20173	0.0732682	8.42891	0.0770717
1	GLMP	0.516932	0.0286251	8.42663	0.0771426
15	PCSK6	0.0979918	0.151033	8.42626	0.0771541
5	TMEM174	0.0931874	0.158841	8.42598	0.0771628
21	CBR1	0.407779	0.0363456	8.42343	0.0772426
5	TTC37	0.651136	0.0227743	8.42232	0.0772771
10	GLUD1P3	0.693964	0.0213721	8.422	0.077287
20	OGFR	0.664385	0.0223241	8.42196	0.0772883
2	RSAD2	0.0677605	0.219018	8.42075	0.077326
6	MLIP-IT1	0.0172371	0.861379	8.41983	0.0773549
16	BRD7	0.0417229	0.355969	8.41923	0.0773735
2	RBM45	0.018945	0.783988	8.41915	0.077376
9	HAUS6	0.384904	0.038631	8.41693	0.0774457
7	ANKRD61	0.226425	0.065714	8.41557	0.0774881
6	HIST1H2AH	0.190415	0.078188	8.41438	0.0775255
4	TNIP2	0.629552	0.0236782	8.4119	0.0776033
19	TRAPPC6A	0.061348	0.243096	8.41099	0.0776317
20	ACSS2	0.462699	0.0322894	8.40739	0.0777445
9	HINT2	0.0346156	0.4321	8.4051	0.0778165
3	DAG1	0.339553	0.0440572	8.40478	0.0778265
22	KLHDC7B	0.0524003	0.285524	8.40454	0.0778341
8	FBXO16	0.038053	0.393244	8.4042	0.0778448
1	LMOD1	0.0435659	0.343569	8.40369	0.0778607
22	UPK3A	0.635857	0.0235649	8.40156	0.077928
22	DUSP18	0.0293569	0.510407	8.40155	0.0779283
16	CA7	0.323117	0.0464125	8.39986	0.0779815
19	ZNF562	0.37738	0.0397399	8.3998	0.0779833
19	ZNF256	0.39461	0.0380571	8.39705	0.07807
16	ERCC4	0.0602873	0.24912	8.39691	0.0780745
1	CTNNBIP1	0.272453	0.055127	8.39681	0.0780774
8	NKX6-3	0.0270366	0.556001	8.3951	0.0781315
3	SATB1-AS1	0.098597	0.152476	8.39493	0.0781369
18	LINC01539	0.153155	0.0983062	8.39194	0.0782311
9	IFT74	0.182581	0.0824661	8.39185	0.078234
8	RAD21	0.0204723	0.736019	8.39036	0.078281
4	CEP135	0.1397	0.107927	8.38912	0.0783204
19	NRTN	0.458273	0.0329283	8.38743	0.0783739
10	MIR4679-1	0.291807	0.0517731	8.3851	0.0784476
10	MIR4679-2	0.291807	0.0517731	8.3851	0.0784476
11	LOC102724301	0.0153797	0.982468	8.38479	0.0784574
19	MIR150	0.457096	0.0330733	8.38378	0.0784894
20	MYT1	0.616318	0.0245375	8.38309	0.0785112
7	ZNF735	0.359287	0.0421125	8.38209	0.0785431
19	CERS4	0.365931	0.0413926	8.37993	0.0786115
8	MIR3622A	0.589856	0.02568	8.37984	0.0786143
8	MIR3622B	0.589856	0.02568	8.37984	0.0786143
3	LPP	0.0245126	0.618127	8.37926	0.0786327
2	LHCGR	0.480783	0.0315218	8.37883	0.0786463
17	RHBDF2	0.113303	0.133799	8.37821	0.078666
8	EMC2	0.142209	0.106616	8.37795	0.0786744
9	CCDC180	0.0330811	0.458869	8.37557	0.07875
16	LINC01571	0.0290054	0.524737	8.37026	0.0789188
10	MBL1P	0.165991	0.0917364	8.36932	0.078949
11	PANO1	0.702336	0.0216859	8.36887	0.0789631
15	SNUPN	0.0330079	0.46152	8.36847	0.0789758
4	RGS12	0.171458	0.0889782	8.36557	0.0790685
16	TCF25	0.343696	0.0444054	8.36478	0.0790934
11	CCDC81	0.645282	0.0236529	8.36467	0.079097
20	TP53INP2	0.207102	0.0737228	8.36398	0.0791192
14	LINC00645	0.0234286	0.651921	8.36326	0.0791421
11	OR8B2	0.22037	0.0693117	8.36318	0.0791446
1	TOR3A	0.343343	0.0445165	8.36184	0.0791873
10	KCNMA1	0.167362	0.0913602	8.36109	0.0792115
6	TCF19	0.0709186	0.215761	8.35962	0.0792586
19	NLRP2	0.0187596	0.816649	8.35719	0.0793362
17	RECQL5	0.106553	0.143903	8.35546	0.0793916
1	PCP4L1	0.398539	0.0384946	8.35438	0.0794262
6	E2F3	0.37555	0.0408861	8.35266	0.0794814
18	MIR187	0.300059	0.0512102	8.35118	0.0795287
2	APOB	0.25096	0.0612348	8.351	0.0795344
17	MYOCD	0.0500454	0.307408	8.34881	0.0796049
14	GSKIP	0.0183478	0.839228	8.34704	0.0796616
17	MPP3	0.0986543	0.156169	8.34589	0.0796985
1	SERINC2	0.0335647	0.460081	8.34127	0.0798474
17	EPN2-IT1	0.0472092	0.327295	8.34012	0.0798843
1	PARK7	0.0156518	0.987207	8.34008	0.0798855
20	TMC2	0.0193891	0.796944	8.34003	0.0798872
21	LINC01426	0.344905	0.0448037	8.3399	0.0798915
3	USP19	0.0154752	1	8.33703	0.0799838
17	RPS6KB1	0.0235967	0.65585	8.33694	0.0799868
19	DOT1L	0.219028	0.0708641	8.33109	0.0801757
10	PLXDC2	0.505202	0.0307329	8.33044	0.0801967
15	RHOV	0.02138	0.726541	8.32952	0.0802266
5	FGFR4	0.326818	0.0476	8.32655	0.0803227
2	LINC01305	0.165123	0.0942978	8.32472	0.0803819
5	THBS4	0.12015	0.129627	8.32423	0.0803979
1	KIAA1522	0.0489732	0.318209	8.32306	0.0804357
6	LINC00336	0.0922246	0.169129	8.32124	0.0804948
20	PHACTR3	0.19771	0.0789476	8.31985	0.0805399
17	LOC101928766	0.0574343	0.271798	8.31962	0.0805472
14	DCAF5	0.358541	0.0436321	8.31535	0.0806862
2	LOC102724058	0.188644	0.0829446	8.31496	0.0806989
15	RYR3	0.370941	0.0421949	8.31433	0.0807192
8	LINC01606	0.237907	0.0657997	8.31403	0.080729
11	PAX6	0.0459736	0.340658	8.31313	0.0807583
19	MAU2	0.235886	0.0664669	8.31091	0.0808306
12	PLEKHG7	0.244786	0.0640581	8.31067	0.0808383
12	TNS2	0.0314435	0.499036	8.30928	0.0808838
17	UNK	0.302569	0.0519311	8.30657	0.0809723
17	AKAP10	0.0484301	0.324496	8.30623	0.0809831
6	TREML4	0.275186	0.057117	8.30593	0.0809931
14	DCAF4	0.201977	0.0778576	8.30495	0.0810249
1	C1orf195	0.0157438	1	8.30262	0.081101
20	BCAS4	0.0363444	0.433801	8.29977	0.0811942
3	C3orf49	0.218817	0.0720642	8.29944	0.0812052
19	CHAF1A	0.0204767	0.770288	8.29892	0.0812221
19	MPND	0.0359549	0.439064	8.2972	0.0812785
8	ERI1	0.0813047	0.194193	8.29691	0.0812879
9	GCNT1	0.958149	0.0164902	8.29548	0.0813347
6	LINC01013	0.12212	0.129404	8.29513	0.0813462
17	LOC101927274	0.0653073	0.242177	8.29347	0.0814005
4	ARHGEF38-IT1	0.110971	0.142686	8.2912	0.0814752
10	LINC01475	0.13587	0.116679	8.28878	0.0815545
16	PLCG2	0.319347	0.0496461	8.28862	0.0815597
4	RNF175	0.0371054	0.427725	8.28653	0.0816284
17	TMEM105	0.0178548	0.888949	8.28639	0.081633
4	DCAF16	0.0228444	0.695148	8.28536	0.0816669
6	TRERF1	0.069815	0.227568	8.28442	0.0816978
7	CYP3A7-CYP3A51P	0.193781	0.0820592	8.28269	0.081755
1	SLC30A1	0.140545	0.113148	8.28258	0.0817586
8	SMIM18	0.178451	0.0891833	8.281	0.0818104
5	GLRX	0.01812	0.8785	8.28056	0.081825
11	KCTD21-AS1	0.350763	0.0454334	8.27831	0.0818993
18	WBP11P1	0.386475	0.0413065	8.27485	0.0820134
19	BTBD2	0.0198587	0.804782	8.27259	0.082088
10	FAM24A	0.0735865	0.217588	8.26889	0.0822103
2	CYP26B1	0.14818	0.10806	8.26879	0.0822138
8	LOC100287846	0.0545875	0.293358	8.26862	0.0822193
11	OR52E8	0.123975	0.12922	8.26782	0.0822459
6	TSPYL4	0.0181824	0.881314	8.26728	0.0822637
10	ADD3	0.0396808	0.403842	8.26724	0.0822652
22	KLHL22	0.076204	0.21032	8.26694	0.0822751
12	ALDH2	0.0855466	0.187368	8.26675	0.0822814
15	SKOR1	0.276698	0.057974	8.26518	0.0823333
19	SLC1A6	0.318838	0.0503897	8.26208	0.0824361
16	MIR548AE2	0.268146	0.0599762	8.26006	0.0825032
2	FMNL2	0.197073	0.0816285	8.25951	0.0825213
1	TAF5L	0.0826522	0.194855	8.25723	0.0825972
11	PRR5L	0.0514704	0.313141	8.2557	0.0826481
4	PSAPL1	0.0381439	0.422545	8.2557	0.0826482
16	MAZ	0.135886	0.118643	8.25515	0.0826663
3	TNFSF10	0.585072	0.0275635	8.25457	0.0826858
3	BSN	0.553817	0.0291258	8.2541	0.0827012
16	SNORA78	0.146994	0.109737	8.25406	0.0827027
19	UBL5	0.108932	0.148253	8.25173	0.0827802
3	CPOX	0.493896	0.032715	8.2507	0.0828145
17	CCL8	0.0263927	0.612311	8.25036	0.0828259
4	LOC101929095	0.0497847	0.32494	8.24833	0.0828937
4	RNF4	0.885754	0.0182651	8.24816	0.0828993
14	BDKRB2	0.0399149	0.405921	8.2452	0.082998
5	C5orf42	0.0700682	0.231456	8.24331	0.0830613
17	CD300A	0.0252805	0.641864	8.2422	0.0830982
19	PBX4	0.680943	0.0238316	8.24204	0.0831036
6	BACH2	0.0772255	0.210475	8.23883	0.0832112
6	SEC63	0.0353242	0.460149	8.23878	0.0832126
6	KATNA1	0.0933094	0.174243	8.23827	0.0832297
18	CCDC68	0.220499	0.0738427	8.23536	0.0833273
2	LOC1720	0.0162854	1	8.23497	0.0833404
15	FMN1	0.169272	0.0963031	8.233	0.0834064
3	ATP11B	0.0260127	0.627203	8.23131	0.0834632
5	LOC102546229	0.12386	0.131849	8.2294	0.0835274
2	CIAO1	0.442951	0.0369682	8.22399	0.0837094
10	HHEX	0.0180175	0.909394	8.22277	0.0837502
19	ZNF846	0.18524	0.0884535	8.22277	0.0837505
1	TMEM79	0.539466	0.0303877	8.22179	0.0837835
12	ACAD10	0.256982	0.0638533	8.21983	0.0838495
17	KRTAP9-2	0.0248187	0.661579	8.21857	0.083892
17	PRAC2	0.169288	0.0970763	8.21683	0.0839507
6	HCP5	0.0468777	0.350572	8.21681	0.0839515
19	ZNF71	0.325275	0.0506019	8.2137	0.0840564
16	HS3ST6	0.110241	0.149334	8.21331	0.0840696
1	NID1	0.683536	0.0240956	8.2124	0.0841003
16	LOC101928682	0.208008	0.0793062	8.20924	0.0842074
15	C15orf41	0.540333	0.030533	8.20903	0.0842142
15	STOML1	0.547664	0.0301245	8.20902	0.0842148
7	NRCAM	0.309243	0.0534244	8.20623	0.0843091
19	NLRP8	0.069953	0.236176	8.20622	0.0843096
4	LOC439933	0.0165283	1	8.20537	0.0843385
12	SLC35E3	0.116777	0.141568	8.20493	0.0843532
15	HDGFRP3	0.610574	0.0271076	8.2026	0.0844325
19	B9D2	0.0430521	0.384764	8.20094	0.0844887
1	PGLYRP3	0.212839	0.0779393	8.19809	0.0845855
17	VPS53	0.448347	0.0370266	8.19662	0.0846357
6	HTR1E	0.483448	0.0343911	8.19354	0.0847404
1	PRPF38A	0.916808	0.0181367	8.19334	0.084747
5	SEPT8	0.246599	0.0674397	8.19303	0.0847578
13	MTUS2-AS1	0.0358794	0.463888	8.19141	0.084813
14	MIR487A	1	0.0166818	8.18687	0.0849679
7	PDE1C	0.242409	0.0689437	8.18319	0.0850937
21	C21orf62-AS1	0.0517123	0.323681	8.18012	0.0851988
17	FLCN	0.759081	0.0220721	8.17817	0.0852654
3	NR1I2	0.157499	0.106394	8.17789	0.0852751
3	RBM6	0.204295	0.0820417	8.17744	0.0852905
12	DCP1B	0.608359	0.0275625	8.17658	0.0853198
22	LINC01399	0.207671	0.0809571	8.17127	0.0855021
17	SERPINF2	0.097821	0.171966	8.17015	0.0855404
1	PEF1	0.460197	0.0365646	8.16955	0.0855611
19	MYPOP	0.393198	0.0428234	8.16823	0.0856066
19	ZIM2-AS1	0.0425071	0.396374	8.16696	0.0856501
19	ZNF274	0.389173	0.0433223	8.16564	0.0856957
16	UTP4	0.0816963	0.206635	8.16309	0.0857834
21	SIK1	1	0.0168935	8.16165	0.0858329
9	MAMDC2-AS1	0.175496	0.0964455	8.15784	0.0859646
16	GSPT1	0.0572514	0.295791	8.15681	0.0859999
13	ESD	0.526182	0.0322159	8.15481	0.0860693
17	INPP5K	0.151241	0.112108	8.15435	0.0860852
17	TOP3A	0.0551224	0.309378	8.14278	0.0864857
8	LOC100287015	0.0274715	0.62083	8.14261	0.0864918
14	HAUS4	0.632814	0.0269976	8.13917	0.0866111
8	FABP12	0.0264725	0.645424	8.13899	0.0866173
15	RGMA	0.0699042	0.244425	8.13895	0.0866187
17	LIMD2	0.0828598	0.206288	8.13817	0.0866459
2	CCDC148-AS1	0.185146	0.0923294	8.13801	0.0866517
1	CTRC	0.393865	0.0434229	8.13703	0.0866857
7	CNPY4	0.0992908	0.172252	8.137	0.0866868
7	RBM33	0.0404296	0.423429	8.13512	0.086752
12	ATF7	0.13186	0.129939	8.13341	0.0868117
16	CNOT1	0.151277	0.113311	8.13251	0.0868429
2	USP39	0.0997102	0.172038	8.13106	0.0868936
11	NUP98	0.0325387	0.527607	8.12946	0.0869495
4	AIMP1	0.0447388	0.383817	8.12901	0.0869651
12	DDN	0.194205	0.0884804	8.12763	0.0870133
3	SCHIP1	0.0377083	0.455815	8.12709	0.0870323
8	C8orf48	0.626575	0.0274341	8.12691	0.0870385
11	FAT3	0.0458198	0.375159	8.12689	0.0870392
8	PEBP4	0.0403889	0.425931	8.12536	0.0870925
6	TRIM39-RPP21	0.0659854	0.26071	8.12534	0.0870933
7	ZNF789	0.0543593	0.316599	8.12452	0.087122
17	C17orf107	0.308377	0.0558206	8.12409	0.087137
2	RNF144A	0.0924971	0.186171	8.12334	0.0871632
9	PTGES	0.393367	0.0438361	8.12062	0.0872583
9	CDK20	0.238207	0.0724587	8.11871	0.0873252
21	MIR3197	0.025593	0.674511	8.11841	0.0873359
1	RLF	0.104162	0.165784	8.11776	0.0873585
4	GSTCD	0.0716385	0.241216	8.11637	0.0874071
17	KRTAP4-3	0.166625	0.103733	8.1159	0.0874236
17	LINC00671	0.0517555	0.334337	8.11366	0.0875022
10	LOC101927549	0.829051	0.0208856	8.11233	0.0875488
3	PCOLCE2	0.134449	0.128805	8.11205	0.0875588
17	OR4D2	0.492618	0.0351651	8.11144	0.0875802
14	DHRS4	0.29069	0.0596016	8.11114	0.0875907
4	EREG	0.713028	0.0243026	8.11081	0.0876023
13	SUGT1	0.193019	0.0897857	8.11059	0.0876102
12	ARF3	0.570793	0.0303927	8.10857	0.0876813
16	CACNG3	0.188828	0.0920894	8.10382	0.0878482
19	PRKCG	0.360216	0.048281	8.10354	0.0878582
12	KRT8	0.274365	0.0634118	8.1028	0.0878841
22	FBXO7	0.0214228	0.81233	8.1023	0.087902
12	MIR5700	0.0204123	0.85381	8.09932	0.0880068
22	HSFY1P1	0.0233578	0.746404	8.09862	0.0880315
6	BMP6	0.192151	0.0907644	8.09792	0.0880564
15	LINC00927	0.179448	0.0973158	8.09532	0.0881482
15	LINC01584	0.0261916	0.667038	8.09445	0.0881791
1	MIR4256	0.791549	0.0220722	8.0944	0.0881807
10	CSGALNACT2	0.312822	0.0558997	8.09263	0.0882432
7	ZNF467	0.0311553	0.561318	8.09248	0.0882488
5	LOC101929153	0.431351	0.0405872	8.09027	0.0883269
11	KIF18A	0.158771	0.11031	8.08951	0.0883537
19	ZBTB32	0.0360491	0.48687	8.08526	0.0885043
1	LOC100132111	0.213468	0.0822392	8.08478	0.0885214
8	FAM83H	0.363396	0.0483122	8.08466	0.0885256
6	EHMT2	0.0251802	0.697574	8.08369	0.0885602
9	KIF27	0.0550827	0.319015	8.08287	0.0885891
11	LOC101928008	0.0364456	0.482901	8.07976	0.0886999
19	ZNF793	0.20842	0.0844869	8.07872	0.0887369
5	SKP1	1	0.0176217	8.07725	0.088789
1	ZZZ3	0.0539827	0.328143	8.0668	0.0891617
6	RNASET2	0.606465	0.0292606	8.06324	0.0892889
7	COL28A1	0.0870003	0.204395	8.05909	0.0894377
4	SMIM14	0.07697	0.231071	8.05874	0.0894499
7	PTCD1	0.0951401	0.187025	8.05783	0.0894826
1	ERRFI1	0.0179008	0.994104	8.05765	0.089489
12	PIK3C2G	0.137296	0.129698	8.05633	0.0895365
16	FA2H	0.788231	0.0225954	8.05595	0.0895501
22	CERK	0.408103	0.0436857	8.05394	0.0896222
14	DHRS4-AS1	0.296529	0.0601417	8.05333	0.0896441
11	SLC39A13	0.377439	0.047275	8.05224	0.0896832
20	NCOA6	0.256238	0.0696658	8.05139	0.0897138
3	NAT6	0.974031	0.0183296	8.05111	0.089724
4	NCAPG	0.0438259	0.407702	8.0495	0.0897817
4	PHOX2B	0.319326	0.0559577	8.0494	0.0897852
1	CYP4B1	0.369471	0.0483731	8.04899	0.0898001
14	SIPA1L1	0.237863	0.0751485	8.0487	0.0898105
3	ETV5	0.980931	0.0182233	8.04862	0.0898134
11	CD44	0.0216537	0.826263	8.04684	0.0898772
20	DIDO1	0.389605	0.0459613	8.04516	0.089938
4	LINC01612	0.0828248	0.216332	8.04394	0.0899818
2	MARCH7	0.0914498	0.196232	8.04084	0.0900935
8	ESCO2	0.130349	0.13773	8.03999	0.0901243
1	LOC100996263	0.391003	0.0459279	8.03945	0.0901438
11	KRTAP5-4	0.172376	0.104189	8.03925	0.090151
16	XYLT1	0.147138	0.122194	8.03707	0.0902296
3	AGTR1	0.036674	0.490305	8.03683	0.0902384
9	ASPN	0.0517178	0.347884	8.03568	0.09028
16	LOC101927580	0.080964	0.222238	8.03552	0.0902858
6	AGER	0.0234858	0.766729	8.03397	0.0903419
2	EIF2AK2	0.0506174	0.35647	8.02993	0.090488
12	PTPRB	0.175115	0.103049	8.02973	0.0904953
7	TNS3	0.0770955	0.234255	8.02811	0.0905538
3	LINC00506	0.397882	0.0453951	8.0279	0.0905615
17	CACNG5	0.35034	0.0516077	8.02587	0.090635
11	MRPL17	0.0232332	0.778221	8.02584	0.0906363
17	LOC100294362	0.325405	0.0555922	8.0248	0.0906741
6	CDC5L	0.121439	0.14901	8.02417	0.0906969
12	LHX5	0.0986116	0.18353	8.02389	0.090707
2	PGAP1	0.414006	0.0437395	8.02275	0.0907482
13	WDFY2	0.133129	0.136195	8.0202	0.0908409
22	SOX10	0.909822	0.0199433	8.01874	0.0908941
5	LOC102467217	0.0899044	0.201951	8.01748	0.09094
1	LOC646268	0.163323	0.111186	8.01715	0.090952
1	FOXO6	0.365685	0.0496777	8.01636	0.0909806
5	ARSK	0.659153	0.0275608	8.01632	0.0909822
5	SLC6A3	0.673886	0.0269695	8.01549	0.0910126
12	LHX5-AS1	0.100617	0.180651	8.01525	0.0910213
2	LINC01191	0.0828943	0.219372	8.01435	0.0910539
7	FAM180A	0.0301472	0.603575	8.0131	0.0910997
8	VDAC3	0.825209	0.0220577	8.01243	0.091124
2	LOC101927987	0.394414	0.0461834	8.01098	0.0911769
4	UGT2B10	0.246439	0.073929	8.01058	0.0911914
5	CTD-2201I18.1	0.0412152	0.442345	8.00923	0.0912408
1	C1orf159	0.102542	0.178205	8.00461	0.0914096
5	PRELID1	0.0598884	0.305161	8.00438	0.0914179
11	SIPA1	0.0212617	0.860299	8.00265	0.0914812
18	CD226	0.239606	0.0763503	8.00237	0.0914915
22	TFIP11	0.182929	0.100164	7.9992	0.0916076
1	RIMKLA	0.0371722	0.493141	7.99831	0.0916402
17	PLD6	0.847811	0.0216264	7.99788	0.091656
2	ARL5A	0.037841	0.485347	7.99451	0.0917796
4	NIPAL1	0.0821129	0.223853	7.99285	0.0918403
2	RAPGEF4	0.0876354	0.209928	7.99112	0.0919039
6	GNL1	0.238873	0.0770408	7.99049	0.0919274
3	ALS2CL	0.569223	0.0323339	7.99024	0.0919362
19	SBSN	0.142369	0.12955	7.98605	0.0920907
4	GAR1	0.120697	0.152893	7.98498	0.0921298
12	RNFT2	0.430485	0.0428773	7.98451	0.0921473
18	PTPN2	0.0800945	0.230912	7.98053	0.0922939
9	LOC100499484-C9ORF174	0.0329471	0.561669	7.97939	0.0923362
18	SERPINB13	0.0378596	0.489444	7.97671	0.092435
11	LINC01395	0.284655	0.0651052	7.97646	0.0924444
3	ALCAM	0.0484654	0.382453	7.97611	0.0924573
17	EPN2	0.0801141	0.231963	7.97096	0.0926478
2	ECEL1	0.0640282	0.290304	7.97052	0.0926642
19	KXD1	0.369787	0.050285	7.96975	0.0926925
13	KLF12	0.12644	0.147073	7.96963	0.0926969
8	DEFB134	0.133076	0.139893	7.96742	0.0927791
8	TAF2	0.0683763	0.272521	7.96554	0.0928488
16	MT3	0.0197012	0.948573	7.95975	0.0930639
1	LOC101929023	0.521636	0.035829	7.95956	0.0930707
8	IL7	0.143629	0.130333	7.95637	0.0931897
21	PLAC4	0.673835	0.0277936	7.95544	0.0932241
1	PAQR7	0.956162	0.0195918	7.95494	0.0932427
15	ARPP19	0.142599	0.131377	7.9548	0.093248
4	LRAT	0.0195172	0.960175	7.9542	0.0932703
20	C20orf24	0.428436	0.0437749	7.95262	0.0933295
15	UBE2Q2	0.599534	0.0312924	7.95196	0.0933537
7	TMEM168	0.28358	0.066205	7.95052	0.0934076
20	PDYN	0.0432207	0.434743	7.94887	0.0934691
3	RASA2	0.739795	0.0254018	7.94863	0.0934781
2	RNF181	0.109656	0.171495	7.94721	0.0935312
16	LOC554206	0.25233	0.0745608	7.94632	0.0935646
1	TMEM54	0.432042	0.0435566	7.94585	0.0935819
22	TXN2	0.670349	0.0280749	7.94567	0.0935886
1	NUF2	0.739198	0.0254602	7.94566	0.0935891
16	MT1L	0.0195287	0.963875	7.94533	0.0936016
1	PTGFR	0.28268	0.0666615	7.94314	0.0936835
1	GAS5	0.0613511	0.307152	7.94311	0.0936845
13	KCTD4	0.413059	0.045632	7.94262	0.0937029
2	IWS1	0.303568	0.0621023	7.94224	0.093717
19	JOSD2	0.207443	0.0910445	7.93861	0.0938529
3	CRELD1	0.0250585	0.754017	7.93777	0.0938847
9	CCDC183-AS1	0.0493151	0.383324	7.9368	0.0939208
2	SFXN5	0.29286	0.0645846	7.93568	0.0939629
2	NHEJ1	0.040276	0.469877	7.93457	0.0940047
1	LINC01344	0.189663	0.0997985	7.93422	0.0940178
17	MIR152	0.171722	0.110513	7.929	0.0942139
8	CHMP7	0.177932	0.106836	7.92562	0.0943411
4	TMEM165	0.30012	0.0633734	7.92457	0.0943809
1	ZNF644	0.0637002	0.298695	7.9238	0.0944098
1	ZBTB7B	0.0300828	0.632635	7.92332	0.0944277
10	SCD	0.155131	0.122796	7.92144	0.0944988
19	EIF3K	0.168925	0.112886	7.91935	0.0945777
1	LINC00982	0.0358765	0.531699	7.9187	0.0946021
17	ZNF207	0.0437079	0.436597	7.91794	0.0946307
10	C10orf105	0.0306149	0.623501	7.91735	0.0946532
15	LOC101929679	0.173697	0.109929	7.91672	0.094677
5	MCIDAS	0.0719092	0.265603	7.91621	0.0946963
20	FAM209B	1	0.0191121	7.91486	0.0947471
7	AVL9	0.136521	0.140004	7.91471	0.0947529
8	MTFR1	0.285829	0.0668716	7.91469	0.0947538
9	FXN	0.567217	0.0336994	7.91458	0.0947579
4	LOC101929529	0.0416548	0.458901	7.91452	0.0947602
6	RREB1	0.159692	0.119728	7.91407	0.094777
17	WNK4	0.0193169	0.990304	7.91303	0.0948164
3	PLA1A	0.122047	0.156848	7.91166	0.0948685
10	ARHGAP22	0.28051	0.0682468	7.91154	0.0948729
4	RRH	0.159882	0.119752	7.91131	0.0948816
13	SLC25A15	0.208814	0.0917048	7.91098	0.094894
16	SNHG9	0.146994	0.130402	7.90899	0.0949693
3	LOC339874	0.192978	0.0993894	7.90778	0.0950154
12	LOC101927464	0.122584	0.156565	7.90649	0.0950643
14	LRFN5	0.995944	0.0192992	7.90351	0.0951774
4	LOC100506085	0.173994	0.110477	7.90336	0.095183
5	SEMA6A	0.0213891	0.899512	7.90155	0.0952517
3	SCN11A	0.475803	0.040451	7.90083	0.0952791
11	POU2AF1	0.188373	0.102327	7.89782	0.0953938
12	KRT71	0.0344078	0.560271	7.89761	0.0954016
9	AQP3	0.0314365	0.613236	7.89758	0.0954028
13	MIPEP	0.388239	0.0496666	7.89711	0.0954207
2	MLPH	0.117814	0.163851	7.89489	0.0955055
22	GSC2	0.219498	0.088019	7.89323	0.0955686
11	ANKRD49	0.0221462	0.872873	7.89211	0.0956112
21	CXADR	0.764642	0.0252887	7.89149	0.0956349
4	TSPAN5	0.0325734	0.594038	7.89014	0.0956863
19	RPS11	0.306333	0.0631731	7.88992	0.0956949
5	PCDHGC3	0.10992	0.176098	7.88943	0.0957134
17	AATK-AS1	0.130785	0.148022	7.88919	0.0957226
[truncated: 18,964 more rows]

## Sheet: Table E (GO)
Table E. Gene Ontology (GO) processes from MetaCore enrichment analysis of top genes (meta-analysis p < 0.01) from the SKAT-C test, and color-coded GO process clusters identified through REVIGO.
#	#GO ID	Processes	#Gene	FDR-adjusted p-value	Network Objects from Active Data
1	GO:1903169	regulation of calcium ion transmembrane transport	10	0.0288534	CX3CL1, TMC1, PI3K cat class IB (p110-gamma), SFK, PLA2, SUMO-1, Olfactory receptor, CACNB, Fyn, CACNB4
2	GO:0034765	regulation of ion transmembrane transport	16	0.0288534	mGluR5, CX3CL1, TMC1, PI3K cat class IB (p110-gamma), SFK, Galpha(q)-specific metabotropic glutamate GPCRs, PLA2, SUMO-1, KCNK7, Olfactory receptor, CACNB, KCNK6, Fyn, CACNB4, Prostasin, SHISA7
3	GO:1901564	organonitrogen compound metabolic process	77	0.0288534	MST3, SMARCA3, Tissue kallikreins, Kallikrein 1, GALNT15, Bak, PLA2G2D, MDP1, PTE1, mGluR5, A4GNT, C3orf21, KCTD17, ACK1, DAPK2, TULP4, ALS2CR7, OAZ1, GALNTL4, IL-3, NDUFA13, HYAL2, PI3K cat class IB (p110-gamma), SFK, PRTFDC1, POLG reg, Galpha(q)-specific metabotropic glutamate GPCRs, PLA2, FRAG1, ADAM29, UBE2C, PITRM1, SUMO-1, PD-ECGF (TdRPase), eIF3S9, MTHFR, JMJD2A, Prolyl endopeptidase, Cath…
4	GO:0000304	response to singlet oxygen	2	0.0410214	SFK, Fyn
5	GO:0034762	regulation of transmembrane transport	17	0.0410214	mGluR5, CX3CL1, OAZ1, TMC1, PI3K cat class IB (p110-gamma), SFK, Galpha(q)-specific metabotropic glutamate GPCRs, PLA2, SUMO-1, KCNK7, Olfactory receptor, CACNB, KCNK6, Fyn, CACNB4, Prostasin, SHISA7
6	GO:0002279	mast cell activation involved in immune response	4	0.0410214	PI3K cat class IB (p110-gamma), SFK, PLA2, WBSCR5(NTAL)
7	GO:0043303	mast cell degranulation	4	0.0410214	PI3K cat class IB (p110-gamma), SFK, PLA2, WBSCR5(NTAL)
8	GO:0050790	regulation of catalytic activity	41	0.0410214	MST3, Tissue kallikreins, Bak, WFDC13, MDP1, mGluR5, TBC1D29, Plexin D1, ACK1, ALS2, CPI-17, WFDC3, CX3CL1, OAZ1, CAP-H/H2, ZPR9, IL-3, NDUFA13, HYAL2, PI3K cat class IB (p110-gamma), SFK, Galpha(q)-specific metabotropic glutamate GPCRs, PLA2, SPINT3, UBE2C, PITRM1, SUMO-1, Cathepsin A, Cyclin H, SPRED3, Olfactory receptor, Lck, Fyn, Rictor, Cystatin C, RIC8B, SPINT4, ClpX, Calcipressin-3, Rich1,…
9	GO:0002448	mast cell mediated immunity	4	0.0410214	PI3K cat class IB (p110-gamma), SFK, PLA2, WBSCR5(NTAL)
10	GO:0042110	T cell activation	11	0.0411682	PLA2G2D, CAP-H/H2, PI3K cat class IB (p110-gamma), SFK, PLA2, Lck, CACNB, Fyn, CACNB4, MICA, hCAP-H2
11	GO:0006438	valyl-tRNA aminoacylation	2	0.0411682	VARSL, ValRS2
12	GO:1905430	cellular response to glycine	2	0.0411682	SFK, Fyn
13	GO:0055065	metal ion homeostasis	18	0.0411682	Bak, mGluR5, KCTD17, TfR1, CX3CL1, HYAL2, PI3K cat class IB (p110-gamma), SFK, Galpha(q)-specific metabotropic glutamate GPCRs, PLA2, SLC7A8, Olfactory receptor, Lck, FTH1, CACNB, ATOX1, CACNB4, NEDD8
14	GO:0051924	regulation of calcium ion transport	11	0.0411682	Bak, CX3CL1, TMC1, PI3K cat class IB (p110-gamma), SFK, PLA2, SUMO-1, Olfactory receptor, CACNB, Fyn, CACNB4
15	GO:0015718	monocarboxylic acid transport	8	0.0411682	PLA2G2D, S14 protein, PLA2, SN1, FIC1, CACNB, SLC10A4, CACNB4
16	GO:1904062	regulation of cation transmembrane transport	12	0.0411682	CX3CL1, TMC1, PI3K cat class IB (p110-gamma), SFK, PLA2, SUMO-1, Olfactory receptor, CACNB, Fyn, CACNB4, Prostasin, SHISA7
17	GO:1904645	response to amyloid-beta	5	0.0415326	mGluR5, SFK, Galpha(q)-specific metabotropic glutamate GPCRs, CACNB, Fyn
18	GO:0051128	regulation of cellular component organization	43	0.0527368	MST3, Tissue kallikreins, Bak, Plexin D1, KCTD17, ACK1, TfR1, KIF3C, Cdt1, CX3CL1, TBX20, IL-3, NDUFA13, HYAL2, SFK, PARD3, PLA2, UBE2C, SUMO-1, MTHFR, JMJD2A, SLAIN2, DPCR1, C9orf72, STARD7, Olfactory receptor, Histone H1, FIC1, CASP, PTPRF (LAR), ATAD1, Fyn, TRIM40, Rictor, PHIP, Cystatin C, CUX1, PSMD8, HYAL1, Rich1, H1Foo, SHISA7, Fibulin-5
19	GO:0030217	T cell differentiation	8	0.0527368	PLA2G2D, CAP-H/H2, SFK, PLA2, Lck, CACNB, CACNB4, hCAP-H2
20	GO:0006979	response to oxidative stress	14	0.0527368	MST3, Bak, MDP1, ALS2, ZPR9, HYAL2, SFK, PLA2, Lck, ATOX1, Fyn, Cystatin C, HYAL1, MICA
21	GO:0043269	regulation of ion transport	18	0.0527368	Bak, mGluR5, CX3CL1, TMC1, PI3K cat class IB (p110-gamma), SFK, Galpha(q)-specific metabotropic glutamate GPCRs, PLA2, SN1, SUMO-1, KCNK7, Olfactory receptor, CACNB, KCNK6, Fyn, CACNB4, Prostasin, SHISA7
22	GO:0051336	regulation of hydrolase activity	26	0.0527368	Bak, WFDC13, MDP1, TBC1D29, Plexin D1, ACK1, ALS2, CPI-17, WFDC3, CX3CL1, CAP-H/H2, NDUFA13, SFK, PLA2, SPINT3, SUMO-1, Lck, Fyn, Rictor, Cystatin C, RIC8B, SPINT4, ClpX, Calcipressin-3, Rich1, HAI-2
23	GO:0065009	regulation of molecular function	51	0.0527368	MST3, Tissue kallikreins, Bak, WFDC13, MDP1, mGluR5, TBC1D29, Plexin D1, ACK1, ALS2, CPI-17, WFDC3, Cdt1, CX3CL1, OAZ1, CAP-H/H2, ZPR9, IL-3, NDUFA13, HYAL2, PI3K cat class IB (p110-gamma), SFK, Galpha(q)-specific metabotropic glutamate GPCRs, PLA2, SPINT3, UBE2C, PITRM1, SUMO-1, PD-ECGF (TdRPase), Cathepsin A, Cyclin H, C9orf72, SPRED3, Olfactory receptor, Lck, CACNB, PTPRF (LAR), Fyn, TRIM40, R…
24	GO:0000302	response to reactive oxygen species	10	0.0527368	MST3, Bak, MDP1, HYAL2, SFK, PLA2, Lck, Fyn, Cystatin C, HYAL1
25	GO:0055076	transition metal ion homeostasis	7	0.0527368	TfR1, HYAL2, SFK, Lck, FTH1, ATOX1, NEDD8
26	GO:0006875	cellular metal ion homeostasis	16	0.0527368	Bak, mGluR5, KCTD17, TfR1, CX3CL1, PI3K cat class IB (p110-gamma), SFK, Galpha(q)-specific metabotropic glutamate GPCRs, PLA2, Olfactory receptor, Lck, FTH1, CACNB, ATOX1, CACNB4, NEDD8
27	GO:0000185	activation of MAPKKK activity	3	0.0527368	MST3, mGluR5, Galpha(q)-specific metabotropic glutamate GPCRs
28	GO:0042747	circadian sleep/wake cycle, REM sleep	2	0.0527368	Cystatin C, SRD5A1
29	GO:1902938	regulation of intracellular calcium activated chloride channel activity	2	0.0527368	mGluR5, Galpha(q)-specific metabotropic glutamate GPCRs
30	GO:0007206	phospholipase C-activating G-protein coupled glutamate receptor signaling pathway	2	0.0527368	mGluR5, Galpha(q)-specific metabotropic glutamate GPCRs
31	GO:1905429	response to glycine	2	0.0527368	SFK, Fyn
32	GO:0045576	mast cell activation	4	0.0527368	PI3K cat class IB (p110-gamma), SFK, PLA2, WBSCR5(NTAL)
33	GO:0038083	peptidyl-tyrosine autophosphorylation	4	0.0527368	ACK1, SFK, Lck, Fyn
34	GO:0055080	cation homeostasis	18	0.0580134	Bak, mGluR5, KCTD17, TfR1, CX3CL1, HYAL2, PI3K cat class IB (p110-gamma), SFK, Galpha(q)-specific metabotropic glutamate GPCRs, PLA2, SLC7A8, Olfactory receptor, Lck, FTH1, CACNB, ATOX1, CACNB4, NEDD8
35	GO:0046942	carboxylic acid transport	10	0.0580134	PLA2G2D, S14 protein, PLA2, SN1, SLC7A8, FIC1, CACNB, SLC6A18, SLC10A4, CACNB4
36	GO:0015849	organic acid transport	10	0.0580134	PLA2G2D, S14 protein, PLA2, SN1, SLC7A8, FIC1, CACNB, SLC6A18, SLC10A4, CACNB4
37	GO:0051246	regulation of protein metabolic process	45	0.0580134	MST3, RFX4, Bak, WFDC13, MDP1, PTE1, mGluR5, ACK1, ALS2, CPI-17, WFDC3, CX3CL1, OAZ1, ZPR9, IL-3, NDUFA13, HYAL2, PI3K cat class IB (p110-gamma), SFK, Galpha(q)-specific metabotropic glutamate GPCRs, PARD3, PLA2, SPINT3, UBE2C, SUMO-1, eIF3S9, MTHFR, JMJD2A, Cathepsin A, C19orf10, Cyclin H, C9orf72, SPRED3, Lck, Histone H1, Fyn, TRIM40, Rictor, PHIP, Cystatin C, SPINT4, ClpX, Calcipressin-3, NEDD…
38	GO:0051130	positive regulation of cellular component organization	26	0.0589672	MST3, Bak, Plexin D1, KCTD17, KIF3C, Cdt1, CX3CL1, SFK, PARD3, PLA2, UBE2C, SUMO-1, SLAIN2, DPCR1, STARD7, Olfactory receptor, Histone H1, CASP, PTPRF (LAR), ATAD1, Fyn, Rictor, PHIP, CUX1, PSMD8, HYAL1
39	GO:0090316	positive regulation of intracellular protein transport	9	0.0589672	OAZ1, HYAL2, SFK, DPCR1, STARD7, Olfactory receptor, CACNB, Fyn, PSMD8
40	GO:1903533	regulation of protein targeting	7	0.0589672	SFK, DPCR1, STARD7, Olfactory receptor, CACNB, Fyn, PSMD8
41	GO:0098771	inorganic ion homeostasis	18	0.0589672	Bak, mGluR5, KCTD17, TfR1, CX3CL1, HYAL2, PI3K cat class IB (p110-gamma), SFK, Galpha(q)-specific metabotropic glutamate GPCRs, PLA2, SLC7A8, Olfactory receptor, Lck, FTH1, CACNB, ATOX1, CACNB4, NEDD8
42	GO:0000301	retrograde transport, vesicle recycling within Golgi	2	0.0589672	CASP, CUX1
43	GO:0070668	positive regulation of mast cell proliferation	2	0.0589672	IL-3, SFK
44	GO:0032418	lysosome localization	4	0.0589672	PI3K cat class IB (p110-gamma), SFK, PLA2, WBSCR5(NTAL)
45	GO:0046649	lymphocyte activation	13	0.0589672	Bak, PLA2G2D, CAP-H/H2, PI3K cat class IB (p110-gamma), SFK, PLA2, WBSCR5(NTAL), Lck, CACNB, Fyn, CACNB4, MICA, hCAP-H2
46	GO:0046916	cellular transition metal ion homeostasis	6	0.0644837	TfR1, SFK, Lck, FTH1, ATOX1, NEDD8
47	GO:0052547	regulation of peptidase activity	13	0.0648573	Bak, WFDC13, MDP1, WFDC3, NDUFA13, SFK, SPINT3, Lck, Fyn, Cystatin C, SPINT4, ClpX, HAI-2
48	GO:0051967	negative regulation of synaptic transmission, glutamatergic	3	0.0654341	PLA2, Olfactory receptor, ATAD1
49	GO:0051306	mitotic sister chromatid separation	2	0.0680644	CAP-H/H2, hCAP-H2
50	GO:0010730	negative regulation of hydrogen peroxide biosynthetic process	2	0.0680644	SFK, Fyn
51	GO:0050802	circadian sleep/wake cycle, sleep	2	0.0680644	Cystatin C, SRD5A1
52	GO:0070666	regulation of mast cell proliferation	2	0.0680644	IL-3, SFK
53	GO:0030261	chromosome condensation	4	0.0680644	CAP-H/H2, Histone H1, hCAP-H2, H1Foo
54	GO:0050731	positive regulation of peptidyl-tyrosine phosphorylation	8	0.0692041	mGluR5, ACK1, IL-3, SFK, Galpha(q)-specific metabotropic glutamate GPCRs, Lck, Fyn, Rictor
55	GO:0044057	regulation of system process	16	0.0763564	Tissue kallikreins, Kallikrein 1, CX3CL1, PI3K cat class IB (p110-gamma), SFK, Galpha(q)-specific metabotropic glutamate GPCRs, PARD3, SUMO-1, PD-ECGF (TdRPase), Troponin C, skeletal muscle, Olfactory receptor, Lck, CACNB, KCNK6, CACNB4, SHISA7
56	GO:0042542	response to hydrogen peroxide	7	0.0763564	MST3, Bak, SFK, PLA2, Lck, Fyn, Cystatin C
57	GO:0099553	trans-synaptic signaling by endocannabinoid, modulating synaptic transmission	2	0.0763564	mGluR5, Galpha(q)-specific metabotropic glutamate GPCRs
58	GO:0002361	CD4-positive, CD25-positive, alpha-beta regulatory T cell differentiation	2	0.0763564	PLA2G2D, PLA2
59	GO:0099552	trans-synaptic signaling by lipid, modulating synaptic transmission	2	0.0763564	mGluR5, Galpha(q)-specific metabotropic glutamate GPCRs
60	GO:0051309	female meiosis chromosome separation	2	0.0763564	CAP-H/H2, hCAP-H2
61	GO:0007215	glutamate receptor signaling pathway	4	0.0763564	mGluR5, SFK, Galpha(q)-specific metabotropic glutamate GPCRs, Fyn
62	GO:0010959	regulation of metal ion transport	12	0.0763564	Bak, CX3CL1, TMC1, PI3K cat class IB (p110-gamma), SFK, PLA2, SUMO-1, Olfactory receptor, CACNB, Fyn, CACNB4, Prostasin
63	GO:0018108	peptidyl-tyrosine phosphorylation	7	0.0763564	ACK1, IL-3, SFK, Lck, CASP, Fyn, CUX1
64	GO:0050808	synapse organization	10	0.0763564	Tissue kallikreins, mGluR5, Plexin D1, ALS2, SFK, Galpha(q)-specific metabotropic glutamate GPCRs, CACNB, PTPRF (LAR), Fyn, CACNB4
65	GO:0016266	O-glycan processing	4	0.0763564	A4GNT, C3orf21, GALNT14, GALNTL2
66	GO:0043085	positive regulation of catalytic activity	26	0.0763564	MST3, Tissue kallikreins, Bak, mGluR5, TBC1D29, ALS2, CX3CL1, CAP-H/H2, ZPR9, IL-3, NDUFA13, PI3K cat class IB (p110-gamma), SFK, Galpha(q)-specific metabotropic glutamate GPCRs, PLA2, UBE2C, PITRM1, SUMO-1, Cathepsin A, Cyclin H, Lck, Fyn, Rictor, RIC8B, ClpX, Rich1
67	GO:0030003	cellular cation homeostasis	16	0.0763564	Bak, mGluR5, KCTD17, TfR1, CX3CL1, PI3K cat class IB (p110-gamma), SFK, Galpha(q)-specific metabotropic glutamate GPCRs, PLA2, Olfactory receptor, Lck, FTH1, CACNB, ATOX1, CACNB4, NEDD8
68	GO:0018212	peptidyl-tyrosine modification	7	0.0763564	ACK1, IL-3, SFK, Lck, CASP, Fyn, CUX1
69	GO:0050730	regulation of peptidyl-tyrosine phosphorylation	9	0.0763564	mGluR5, ACK1, IL-3, HYAL2, SFK, Galpha(q)-specific metabotropic glutamate GPCRs, Lck, Fyn, Rictor
70	GO:0006796	phosphate-containing compound metabolic process	34	0.0763564	MST3, PLA2G2D, PTE1, mGluR5, ACK1, DAPK2, ALS2CR7, IL-3, NDUFA13, PI3K cat class IB (p110-gamma), SFK, PRTFDC1, Galpha(q)-specific metabotropic glutamate GPCRs, PLA2, FRAG1, CILP2, Cyclin H, CDK8, STARD7, Lck, CASP, CACNB, PTPRF (LAR), PTE2, COQ9, Fyn, SNRK, Rictor, CACNB4, UNG1, CUX1, PSMD8, ClpX, YJEFN3
71	GO:0051897	positive regulation of protein kinase B signaling	7	0.0768592	CX3CL1, PI3K cat class IB (p110-gamma), SFK, C19orf10, Lck, Fyn, Rictor
72	GO:0052548	regulation of endopeptidase activity	12	0.0777719	Bak, WFDC13, MDP1, WFDC3, NDUFA13, SFK, SPINT3, Lck, Fyn, Cystatin C, SPINT4, HAI-2
73	GO:0060341	regulation of cellular localization	21	0.0778359	Bak, Cdt1, CX3CL1, OAZ1, HYAL2, SFK, Galpha(q)-specific metabotropic glutamate GPCRs, PARD3, PLA2, DPCR1, STARD7, Olfactory receptor, CACNB, ATAD1, Fyn, TRIM40, SLC10A4, CACNB4, PSMD8, DNAJC13, SHISA7
74	GO:0051896	regulation of protein kinase B signaling	8	0.0778359	CX3CL1, HYAL2, PI3K cat class IB (p110-gamma), SFK, C19orf10, Lck, Fyn, Rictor
75	GO:0050801	ion homeostasis	18	0.0778359	Bak, mGluR5, KCTD17, TfR1, CX3CL1, HYAL2, PI3K cat class IB (p110-gamma), SFK, Galpha(q)-specific metabotropic glutamate GPCRs, PLA2, SLC7A8, Olfactory receptor, Lck, FTH1, CACNB, ATOX1, CACNB4, NEDD8
76	GO:1903997	positive regulation of non-membrane spanning protein tyrosine kinase activity	2	0.0778359	SFK, Fyn
77	GO:1903995	regulation of non-membrane spanning protein tyrosine kinase activity	2	0.0778359	SFK, Fyn
78	GO:0045066	regulatory T cell differentiation	2	0.0778359	PLA2G2D, PLA2
79	GO:0006873	cellular ion homeostasis	16	0.0778359	Bak, mGluR5, KCTD17, TfR1, CX3CL1, PI3K cat class IB (p110-gamma), SFK, Galpha(q)-specific metabotropic glutamate GPCRs, PLA2, Olfactory receptor, Lck, FTH1, CACNB, ATOX1, CACNB4, NEDD8
80	GO:0002675	positive regulation of acute inflammatory response	4	0.0780562	Tissue kallikreins, Kallikrein 1, PI3K cat class IB (p110-gamma), PLA2
81	GO:0006811	ion transport	24	0.0794445	Bak, PLA2G2D, GABA-A receptor beta-1 subunit, TfR1, TMC1, SFK, S14 protein, PLA2, SN1, KCNK7, CLCN6, SLC7A8, STARD7, Lck, FIC1, FTH1, CACNB, SLC6A18, ATOX1, KCNK6, TMCO3, Fyn, SLC10A4, CACNB4
82	GO:0006793	phosphorus metabolic process	34	0.0794445	MST3, PLA2G2D, PTE1, mGluR5, ACK1, DAPK2, ALS2CR7, IL-3, NDUFA13, PI3K cat class IB (p110-gamma), SFK, PRTFDC1, Galpha(q)-specific metabotropic glutamate GPCRs, PLA2, FRAG1, CILP2, Cyclin H, CDK8, STARD7, Lck, CASP, CACNB, PTPRF (LAR), PTE2, COQ9, Fyn, SNRK, Rictor, CACNB4, UNG1, CUX1, PSMD8, ClpX, YJEFN3
83	GO:0050890	cognition	11	0.0811536	Tissue kallikreins, GPR155, mGluR5, SFK, Galpha(q)-specific metabotropic glutamate GPCRs, PLA2, Olfactory receptor, OR52B4, ATAD1, Fyn, SHISA7
84	GO:0061097	regulation of protein tyrosine kinase activity	5	0.0839706	mGluR5, HYAL2, SFK, Galpha(q)-specific metabotropic glutamate GPCRs, Fyn
85	GO:0050974	detection of mechanical stimulus involved in sensory perception	4	0.0849041	TMC1, SFK, CACNB, Fyn
86	GO:0051966	regulation of synaptic transmission, glutamatergic	5	0.0849041	mGluR5, Galpha(q)-specific metabotropic glutamate GPCRs, PLA2, Olfactory receptor, ATAD1
87	GO:0031638	zymogen activation	4	0.0856229	Tissue kallikreins, Kallikrein 1, Bak, Kallikrein 10 (KLK10)
88	GO:0010032	meiotic chromosome condensation	2	0.0856229	CAP-H/H2, hCAP-H2
89	GO:1905232	cellular response to L-glutamate	2	0.0856229	SFK, Fyn
90	GO:0031644	regulation of neurological system process	7	0.0894244	Tissue kallikreins, SFK, Galpha(q)-specific metabotropic glutamate GPCRs, PARD3, PD-ECGF (TdRPase), CACNB, SHISA7
91	GO:0044093	positive regulation of molecular function	30	0.092899	MST3, Tissue kallikreins, Bak, mGluR5, TBC1D29, Plexin D1, ALS2, Cdt1, CX3CL1, CAP-H/H2, ZPR9, IL-3, NDUFA13, PI3K cat class IB (p110-gamma), SFK, Galpha(q)-specific metabotropic glutamate GPCRs, PLA2, UBE2C, PITRM1, SUMO-1, Cathepsin A, Cyclin H, Lck, CACNB, Fyn, Rictor, CACNB4, RIC8B, ClpX, Rich1
92	GO:0048679	regulation of axon regeneration	3	0.092899	MST3, Tissue kallikreins, PTPRF (LAR)
93	GO:0006493	protein O-linked glycosylation	5	0.092899	A4GNT, C3orf21, GALNTL4, GALNT14, GALNTL2
94	GO:0019538	protein metabolic process	58	0.0952328	MST3, SMARCA3, Tissue kallikreins, Kallikrein 1, GALNT15, Bak, MDP1, mGluR5, A4GNT, C3orf21, KCTD17, ACK1, DAPK2, TULP4, ALS2CR7, GALNTL4, IL-3, PI3K cat class IB (p110-gamma), SFK, POLG reg, Galpha(q)-specific metabotropic glutamate GPCRs, FRAG1, ADAM29, UBE2C, PITRM1, SUMO-1, eIF3S9, JMJD2A, Prolyl endopeptidase, Cathepsin A, COLEC11, Cyclin H, CDK8, VARSL, GALNT14, Lck, Histone H1, CASP, PTPRF…
95	GO:1900449	regulation of glutamate receptor signaling pathway	4	0.0952328	CX3CL1, SFK, Fyn, SHISA7
96	GO:0090647	modulation of age-related behavioral decline	2	0.0952328	mGluR5, Galpha(q)-specific metabotropic glutamate GPCRs
97	GO:0048170	positive regulation of long-term neuronal synaptic plasticity	2	0.0952328	mGluR5, Galpha(q)-specific metabotropic glutamate GPCRs
98	GO:0045321	leukocyte activation	19	0.0952328	Bak, PLA2G2D, CX3CL1, CAP-H/H2, HYAL2, PI3K cat class IB (p110-gamma), SFK, PLA2, WBSCR5(NTAL), Cathepsin A, Lck, FTH1, CACNB, Fyn, CACNB4, Cystatin C, MICA, hCAP-H2, DNAJC13
99	GO:0051928	positive regulation of calcium ion transport	6	0.0957058	Bak, CX3CL1, PLA2, SUMO-1, CACNB, CACNB4
100	GO:1900182	positive regulation of protein localization to nucleus	5	0.0983168	HYAL2, SFK, CACNB, Fyn, CACNB4
101	GO:0006820	anion transport	13	0.0986956	PLA2G2D, GABA-A receptor beta-1 subunit, S14 protein, PLA2, SN1, CLCN6, SLC7A8, STARD7, FIC1, CACNB, SLC6A18, SLC10A4, CACNB4
102	GO:0030098	lymphocyte differentiation	9	0.0986956	Bak, PLA2G2D, CAP-H/H2, SFK, PLA2, Lck, CACNB, CACNB4, hCAP-H2
103	GO:0003013	circulatory system process	12	0.0986956	Tissue kallikreins, Kallikrein 1, CX3CL1, TBX20, SFK, PLA2, MTHFR, Olfactory receptor, CACNB, KCNK6, Fyn, Kallikrein 10 (KLK10)
104	GO:0050966	detection of mechanical stimulus involved in sensory perception of pain	3	0.0986956	SFK, CACNB, Fyn
105	GO:0010638	positive regulation of organelle organization	15	0.0986956	Bak, KCTD17, Cdt1, CX3CL1, SFK, PLA2, UBE2C, SLAIN2, DPCR1, STARD7, Olfactory receptor, Histone H1, Rictor, PHIP, PSMD8
106	GO:1903827	regulation of cellular protein localization	14	0.0986956	Cdt1, OAZ1, HYAL2, SFK, Galpha(q)-specific metabotropic glutamate GPCRs, DPCR1, STARD7, Olfactory receptor, CACNB, Fyn, TRIM40, CACNB4, PSMD8, SHISA7
107	GO:0061098	positive regulation of protein tyrosine kinase activity	4	0.0986956	mGluR5, SFK, Galpha(q)-specific metabotropic glutamate GPCRs, Fyn
108	GO:0002521	leukocyte differentiation	11	0.0986956	Bak, PLA2G2D, TfR1, CAP-H/H2, IL-3, SFK, PLA2, Lck, CACNB, CACNB4, hCAP-H2
109	GO:1903795	regulation of inorganic anion transmembrane transport	2	0.0986956	mGluR5, Galpha(q)-specific metabotropic glutamate GPCRs
110	GO:0010728	regulation of hydrogen peroxide biosynthetic process	2	0.0986956	SFK, Fyn
111	GO:0022410	circadian sleep/wake cycle process	2	0.0986956	Cystatin C, SRD5A1
112	GO:0071493	cellular response to UV-B	2	0.0986956	HYAL2, HYAL1
113	GO:0070570	regulation of neuron projection regeneration	3	0.0986956	MST3, Tissue kallikreins, PTPRF (LAR)
114	GO:0009895	negative regulation of catabolic process	9	0.0986956	IL-3, PI3K cat class IB (p110-gamma), SFK, JMJD2A, Cathepsin A, C7orf55, Fyn, TRIM40, Cystatin C
115	GO:1903829	positive regulation of cellular protein localization	11	0.0986956	Cdt1, OAZ1, HYAL2, SFK, DPCR1, STARD7, Olfactory receptor, CACNB, Fyn, CACNB4, PSMD8
116	GO:1900180	regulation of protein localization to nucleus	6	0.0986956	HYAL2, SFK, CACNB, Fyn, TRIM40, CACNB4
117	GO:1901019	regulation of calcium ion transmembrane transporter activity	5	0.0986956	PLA2, SUMO-1, Olfactory receptor, CACNB, CACNB4
118	GO:0015711	organic anion transport	11	0.0986956	PLA2G2D, S14 protein, PLA2, SN1, SLC7A8, STARD7, FIC1, CACNB, SLC6A18, SLC10A4, CACNB4
119	GO:0015804	neutral amino acid transport	3	0.0986956	SN1, SLC7A8, SLC6A18
120	GO:0006370	7-methylguanosine mRNA capping	3	0.0986956	POLR2C, RNMT, Cyclin H
121	GO:0032388	positive regulation of intracellular transport	9	0.0986956	OAZ1, HYAL2, SFK, DPCR1, STARD7, Olfactory receptor, CACNB, Fyn, PSMD8
122	GO:0045740	positive regulation of DNA replication	4	0.0986956	Cdt1, IL-3, PLA2, Cystatin C
123	GO:0042531	positive regulation of tyrosine phosphorylation of STAT protein	4	0.0986956	IL-3, SFK, Lck, Fyn
124	GO:0007032	endosome organization	4	0.0986956	ALS2, TMEM127, DNAJC13, Vps36
125	GO:0008219	cell death	21	0.0986956	MST3, Tissue kallikreins, Bak, MDP1, ALS2, DAPK2, ZPR9, IL-3, NDUFA13, PI3K cat class IB (p110-gamma), SFK, PLA2, FRAG1, Keratin 13, COLEC11, C19orf10, Lck, Histone H1, API5, Prostasin, Cystatin C
126	GO:0099541	trans-synaptic signaling by lipid	2	0.0986956	mGluR5, Galpha(q)-specific metabotropic glutamate GPCRs
127	GO:0099542	trans-synaptic signaling by endocannabinoid	2	0.0986956	mGluR5, Galpha(q)-specific metabotropic glutamate GPCRs
128	GO:1904751	positive regulation of protein localization to nucleolus	2	0.0986956	CACNB, CACNB4
129	GO:2000270	negative regulation of fibroblast apoptotic process	2	0.0986956	PI3K cat class IB (p110-gamma), API5
130	GO:0007196	adenylate cyclase-inhibiting G-protein coupled glutamate receptor signaling pathway	2	0.0986956	mGluR5, Galpha(q)-specific metabotropic glutamate GPCRs
131	GO:0106074	aminoacyl-tRNA metabolism involved in translational fidelity	2	0.0986956	VARSL, ValRS2
132	GO:0045588	positive regulation of gamma-delta T cell differentiation	2	0.0986956	SFK, Lck
133	GO:0055085	transmembrane transport	22	0.0990756	Bak, GPR155, GABA-A receptor beta-1 subunit, TMC1, NDUFA13, SFK, S14 protein, PLA2, SN1, KCNK7, CLCN6, SLC7A8, Lck, FIC1, CACNB, SLC6A18, ATOX1, KCNK6, TMCO3, SLC10A4, CACNB4, PSMD8
134	GO:0006874	cellular calcium ion homeostasis	12	0.0993472	Bak, mGluR5, KCTD17, CX3CL1, PI3K cat class IB (p110-gamma), SFK, Galpha(q)-specific metabotropic glutamate GPCRs, PLA2, Olfactory receptor, Lck, CACNB, CACNB4
135	GO:0051480	regulation of cytosolic calcium ion concentration	10	0.0998734	Bak, mGluR5, CX3CL1, PI3K cat class IB (p110-gamma), SFK, Galpha(q)-specific metabotropic glutamate GPCRs, PLA2, Olfactory receptor, Lck, CACNB
136	GO:0007204	positive regulation of cytosolic calcium ion concentration	9	0.0998963	Bak, mGluR5, CX3CL1, PI3K cat class IB (p110-gamma), SFK, Galpha(q)-specific metabotropic glutamate GPCRs, PLA2, Lck, CACNB
137	GO:0009452	7-methylguanosine RNA capping	3	0.100701	POLR2C, RNMT, Cyclin H
138	GO:0036260	RNA capping	3	0.100701	POLR2C, RNMT, Cyclin H
139	GO:0032268	regulation of cellular protein metabolic process	39	0.103627	MST3, Bak, WFDC13, MDP1, mGluR5, ACK1, ALS2, CPI-17, WFDC3, CX3CL1, ZPR9, IL-3, NDUFA13, HYAL2, PI3K cat class IB (p110-gamma), SFK, Galpha(q)-specific metabotropic glutamate GPCRs, PARD3, PLA2, SPINT3, UBE2C, SUMO-1, eIF3S9, MTHFR, JMJD2A, C19orf10, Cyclin H, C9orf72, SPRED3, Lck, Histone H1, Fyn, Rictor, PHIP, Cystatin C, SPINT4, ClpX, Calcipressin-3, HAI-2
140	GO:0032412	regulation of ion transmembrane transporter activity	8	0.103627	mGluR5, Galpha(q)-specific metabotropic glutamate GPCRs, PLA2, SUMO-1, Olfactory receptor, CACNB, CACNB4, SHISA7
141	GO:0038111	interleukin-7-mediated signaling pathway	3	0.103627	SFK, Lck, Fyn
142	GO:0046488	phosphatidylinositol metabolic process	7	0.103627	PLA2G2D, PI3K cat class IB (p110-gamma), SFK, PLA2, FRAG1, Lck, Fyn
143	GO:0033157	regulation of intracellular protein transport	9	0.103627	OAZ1, HYAL2, SFK, DPCR1, STARD7, Olfactory receptor, CACNB, Fyn, PSMD8
144	GO:0002679	respiratory burst involved in defense response	2	0.103627	PI3K cat class IB (p110-gamma), SFK
145	GO:0097062	dendritic spine maintenance	2	0.103627	SFK, Fyn
146	GO:1905664	regulation of calcium ion import across plasma membrane	2	0.103627	SFK, Fyn
147	GO:0098761	cellular response to interleukin-7	3	0.106208	SFK, Lck, Fyn
148	GO:0098760	response to interleukin-7	3	0.106208	SFK, Lck, Fyn
149	GO:2001233	regulation of apoptotic signaling pathway	11	0.107653	Bak, DAPK2, CX3CL1, NDUFA13, HYAL2, SFK, PLA2, FRAG1, Lck, Fyn, PHIP
150	GO:0036120	cellular response to platelet-derived growth factor stimulus	3	0.108524	SFK, Fyn, HYAL1
151	GO:0097194	execution phase of apoptosis	4	0.108524	MST3, NDUFA13, COLEC11, Histone H1
152	GO:0050729	positive regulation of inflammatory response	6	0.108524	Tissue kallikreins, Kallikrein 1, CX3CL1, HYAL2, PI3K cat class IB (p110-gamma), PLA2
153	GO:0006468	protein phosphorylation	18	0.108524	MST3, mGluR5, ACK1, DAPK2, ALS2CR7, IL-3, PI3K cat class IB (p110-gamma), SFK, Galpha(q)-specific metabotropic glutamate GPCRs, Cyclin H, CDK8, Lck, CASP, Fyn, SNRK, Rictor, CUX1, PSMD8
154	GO:0070474	positive regulation of uterine smooth muscle contraction	2	0.108524	SFK, Lck
155	GO:0016321	female meiosis chromosome segregation	2	0.108524	CAP-H/H2, hCAP-H2
156	GO:0050667	homocysteine metabolic process	2	0.108524	MDP1, MTHFR
157	GO:0042745	circadian sleep/wake cycle	2	0.108524	Cystatin C, SRD5A1
158	GO:0010727	negative regulation of hydrogen peroxide metabolic process	2	0.108524	SFK, Fyn
159	GO:0046645	positive regulation of gamma-delta T cell activation	2	0.108524	SFK, Lck
160	GO:0050982	detection of mechanical stimulus	4	0.108524	TMC1, SFK, CACNB, Fyn
161	GO:0034220	ion transmembrane transport	17	0.108524	Bak, GABA-A receptor beta-1 subunit, TMC1, SFK, S14 protein, SN1, KCNK7, CLCN6, SLC7A8, Lck, FIC1, CACNB, SLC6A18, ATOX1, KCNK6, TMCO3, CACNB4
162	GO:0036119	response to platelet-derived growth factor	3	0.108594	SFK, Fyn, HYAL1
163	GO:0030097	hemopoiesis	15	0.108594	Bak, PLA2G2D, TfR1, CAP-H/H2, IL-3, HYAL2, SFK, PYGO1, PLA2, WDR7, Lck, CACNB, SNRK, CACNB4, hCAP-H2
164	GO:1901135	carbohydrate derivative metabolic process	20	0.108594	GALNT15, PTE1, A4GNT, C3orf21, GALNTL4, NDUFA13, HYAL2, PRTFDC1, FRAG1, PD-ECGF (TdRPase), Cathepsin A, GALNT14, CACNB, PTE2, COQ9, CACNB4, GALNTL2, UNG1, HYAL1, ClpX
165	GO:0055074	calcium ion homeostasis	12	0.108594	Bak, mGluR5, KCTD17, CX3CL1, PI3K cat class IB (p110-gamma), SFK, Galpha(q)-specific metabotropic glutamate GPCRs, PLA2, Olfactory receptor, Lck, CACNB, CACNB4
166	GO:0042552	myelination	5	0.108594	Tissue kallikreins, SFK, PARD3, LAMA2, Fyn
167	GO:1903522	regulation of blood circulation	9	0.108594	Tissue kallikreins, Kallikrein 1, CX3CL1, PI3K cat class IB (p110-gamma), SUMO-1, Olfactory receptor, CACNB, KCNK6, CACNB4
168	GO:0033674	positive regulation of kinase activity	13	0.109355	MST3, Tissue kallikreins, mGluR5, ALS2, ZPR9, IL-3, PI3K cat class IB (p110-gamma), SFK, Galpha(q)-specific metabotropic glutamate GPCRs, PLA2, Cyclin H, Fyn, Rictor
169	GO:0050690	regulation of defense response to virus by virus	3	0.110723	SFK, Lck, Fyn
170	GO:2001225	regulation of chloride transport	2	0.114761	mGluR5, Galpha(q)-specific metabotropic glutamate GPCRs
171	GO:0014051	gamma-aminobutyric acid secretion	2	0.114761	CACNB, CACNB4
172	GO:1904749	regulation of protein localization to nucleolus	2	0.114761	CACNB, CACNB4
173	GO:0022898	regulation of transmembrane transporter activity	8	0.114761	mGluR5, Galpha(q)-specific metabotropic glutamate GPCRs, PLA2, SUMO-1, Olfactory receptor, CACNB, CACNB4, SHISA7
174	GO:0008366	axon ensheathment	5	0.114761	Tissue kallikreins, SFK, PARD3, LAMA2, Fyn
175	GO:0007272	ensheathment of neurons	5	0.114761	Tissue kallikreins, SFK, PARD3, LAMA2, Fyn
176	GO:0072503	cellular divalent inorganic cation homeostasis	12	0.114761	Bak, mGluR5, KCTD17, CX3CL1, PI3K cat class IB (p110-gamma), SFK, Galpha(q)-specific metabotropic glutamate GPCRs, PLA2, Olfactory receptor, Lck, CACNB, CACNB4
177	GO:0010951	negative regulation of endopeptidase activity	8	0.116233	WFDC13, MDP1, WFDC3, SFK, SPINT3, Cystatin C, SPINT4, HAI-2
178	GO:0006865	amino acid transport	5	0.119032	SN1, SLC7A8, CACNB, SLC6A18, CACNB4
179	GO:0030001	metal ion transport	13	0.120282	TfR1, TMC1, SFK, SN1, KCNK7, Lck, FTH1, CACNB, ATOX1, KCNK6, Fyn, SLC10A4, CACNB4
180	GO:0006418	tRNA aminoacylation for protein translation	3	0.120282	POLG reg, VARSL, ValRS2
181	GO:0045586	regulation of gamma-delta T cell differentiation	2	0.120282	SFK, Lck
182	GO:0070472	regulation of uterine smooth muscle contraction	2	0.120282	SFK, Lck
183	GO:0043174	nucleoside salvage	2	0.120282	PRTFDC1, PD-ECGF (TdRPase)
184	GO:0030322	stabilization of membrane potential	2	0.120282	KCNK7, KCNK6
185	GO:0051347	positive regulation of transferase activity	14	0.120282	MST3, Tissue kallikreins, mGluR5, ALS2, ZPR9, IL-3, PI3K cat class IB (p110-gamma), SFK, Galpha(q)-specific metabotropic glutamate GPCRs, PLA2, UBE2C, Cyclin H, Fyn, Rictor
186	GO:0006812	cation transport	16	0.120282	TfR1, TMC1, SFK, SN1, KCNK7, SLC7A8, Lck, FIC1, FTH1, CACNB, ATOX1, KCNK6, TMCO3, Fyn, SLC10A4, CACNB4
187	GO:0050804	modulation of chemical synaptic transmission	12	0.120282	mGluR5, CX3CL1, SFK, Galpha(q)-specific metabotropic glutamate GPCRs, PLA2, Olfactory receptor, LAMA2, CACNB, ATAD1, Fyn, CACNB4, SHISA7
188	GO:2001240	negative regulation of extrinsic apoptotic signaling pathway in absence of ligand	3	0.120282	CX3CL1, SFK, Fyn
189	GO:0007205	protein kinase C-activating G-protein coupled receptor signaling pathway	3	0.120282	mGluR5, Galpha(q)-specific metabotropic glutamate GPCRs, PARD3
190	GO:1901099	negative regulation of signal transduction in absence of ligand	3	0.120282	CX3CL1, SFK, Fyn
191	GO:0007610	behavior	15	0.120282	Tissue kallikreins, mGluR5, ALS2, SFK, Galpha(q)-specific metabotropic glutamate GPCRs, PLA2, Olfactory receptor, CACNB, ATAD1, Fyn, SLC10A4, CACNB4, Cystatin C, SRD5A1, SHISA7
192	GO:0099177	regulation of trans-synaptic signaling	12	0.120282	mGluR5, CX3CL1, SFK, Galpha(q)-specific metabotropic glutamate GPCRs, PLA2, Olfactory receptor, LAMA2, CACNB, ATAD1, Fyn, CACNB4, SHISA7
193	GO:0010359	regulation of anion channel activity	2	0.120282	mGluR5, Galpha(q)-specific metabotropic glutamate GPCRs
194	GO:0019227	neuronal action potential propagation	2	0.120282	CACNB, CACNB4
195	GO:0098870	action potential propagation	2	0.120282	CACNB, CACNB4
196	GO:1903019	negative regulation of glycoprotein metabolic process	2	0.120282	PTE1, Cystatin C
197	GO:0016584	nucleosome positioning	2	0.120282	Histone H1, H1Foo
198	GO:0060310	regulation of elastin catabolic process	1	0.120282	Cystatin C
199	GO:0060311	negative regulation of elastin catabolic process	1	0.120282	Cystatin C
200	GO:2000487	positive regulation of glutamine transport	1	0.120282	SN1
201	GO:0099162	regulation of neurotransmitter loading into synaptic vesicle	1	0.120282	SLC10A4
202	GO:0036306	embryonic heart tube elongation	1	0.120282	TBX20
203	GO:0051041	positive regulation of calcium-independent cell-cell adhesion	1	0.120282	CX3CL1
204	GO:0010711	negative regulation of collagen catabolic process	1	0.120282	Cystatin C
205	GO:0097510	base-excision repair, AP site formation via deaminated base removal	1	0.120282	UNG1
206	GO:0072340	cellular lactam catabolic process	1	0.120282	MDP1
207	GO:0045225	negative regulation of CD4 biosynthetic process	1	0.120282	PTE1
208	GO:1905341	negative regulation of protein localization to kinetochore	1	0.120282	Cdt1
209	GO:0045223	regulation of CD4 biosynthetic process	1	0.120282	PTE1
210	GO:1902426	deactivation of mitotic spindle assembly checkpoint	1	0.120282	Cdt1
211	GO:0043039	tRNA aminoacylation	3	0.120511	POLG reg, VARSL, ValRS2
212	GO:0042491	inner ear auditory receptor cell differentiation	3	0.120511	TMC1, CASP, CUX1
213	GO:0090314	positive regulation of protein targeting to membrane	3	0.120511	SFK, CACNB, Fyn
214	GO:0042509	regulation of tyrosine phosphorylation of STAT protein	4	0.121286	IL-3, SFK, Lck, Fyn
215	GO:0043038	amino acid activation	3	0.121286	POLG reg, VARSL, ValRS2
216	GO:0030258	lipid modification	7	0.121286	PTE1, ACAD11, PI3K cat class IB (p110-gamma), SFK, PLA2, Lck, Fyn
217	GO:0009628	response to abiotic stimulus	24	0.121286	Bak, TfR1, CX3CL1, TMC1, IL-3, HYAL2, SFK, Galpha(q)-specific metabotropic glutamate GPCRs, PLA2, Keratin 13, SN1, SUMO-1, MTHFR, CLCN6, Lck, CACNB, PTE2, SLC6A18, Fyn, CACNB4, Cystatin C, PSMD8, HYAL1, MICA
218	GO:0003073	regulation of systemic arterial blood pressure	5	0.121286	Tissue kallikreins, Kallikrein 1, Olfactory receptor, KCNK6, Kallikrein 10 (KLK10)
219	GO:1990830	cellular response to leukemia inhibitory factor	5	0.121286	TfR1, PLA2, RNMT, CACNB, CACNB4
220	GO:1990823	response to leukemia inhibitory factor	5	0.121286	TfR1, PLA2, RNMT, CACNB, CACNB4
221	GO:0008015	blood circulation	11	0.121286	Tissue kallikreins, Kallikrein 1, CX3CL1, TBX20, SFK, PLA2, MTHFR, Olfactory receptor, CACNB, KCNK6, Kallikrein 10 (KLK10)
222	GO:0036149	phosphatidylinositol acyl-chain remodeling	2	0.121286	PLA2G2D, PLA2
223	GO:0046643	regulation of gamma-delta T cell activation	2	0.121286	SFK, Lck
224	GO:0050798	activated T cell proliferation	2	0.121286	SFK, Fyn
225	GO:1901663	quinone biosynthetic process	2	0.121286	PDSS2, COQ9
226	GO:0030214	hyaluronan catabolic process	2	0.121286	HYAL2, HYAL1
227	GO:0006744	ubiquinone biosynthetic process	2	0.121286	PDSS2, COQ9
228	GO:0010822	positive regulation of mitochondrion organization	6	0.121286	Bak, PLA2, DPCR1, STARD7, Olfactory receptor, PSMD8
229	GO:0002520	immune system development	16	0.121286	Bak, PLA2G2D, TfR1, CAP-H/H2, IL-3, HYAL2, SFK, PYGO1, PLA2, WDR7, Lck, CACNB, SNRK, CACNB4, UNG1, hCAP-H2
230	GO:0071704	organic substance metabolic process	101	0.121286	MST3, SMARCA3, Tissue kallikreins, RFX4, Kallikrein 1, GALNT15, Bak, PLA2G2D, PDSS2, MDP1, PTE1, mGluR5, A4GNT, C3orf21, KCTD17, ACK1, TfR1, ALS2, DAPK2, ACAD11, TULP4, Cdt1, ALS2CR7, CALCOCO1, OAZ1, ZNF837, GALNTL4, POLR2C, TBX20, TdIF1, IL-3, NDUFA13, HYAL2, PI3K cat class IB (p110-gamma), SFK, FLJ35220, PRTFDC1, S14 protein, POLG reg, Galpha(q)-specific metabotropic glutamate GPCRs, PLA2, FRAG…
231	GO:0010466	negative regulation of peptidase activity	8	0.122316	WFDC13, MDP1, WFDC3, SFK, SPINT3, Cystatin C, SPINT4, HAI-2
232	GO:0032409	regulation of transporter activity	8	0.122316	mGluR5, Galpha(q)-specific metabotropic glutamate GPCRs, PLA2, SUMO-1, Olfactory receptor, CACNB, CACNB4, SHISA7
233	GO:0044238	primary metabolic process	98	0.122316	MST3, SMARCA3, Tissue kallikreins, RFX4, Kallikrein 1, GALNT15, Bak, PLA2G2D, PDSS2, MDP1, PTE1, mGluR5, A4GNT, C3orf21, KCTD17, ACK1, DAPK2, ACAD11, TULP4, Cdt1, ALS2CR7, CALCOCO1, ZNF837, GALNTL4, POLR2C, TBX20, TdIF1, IL-3, NDUFA13, HYAL2, PI3K cat class IB (p110-gamma), SFK, FLJ35220, PRTFDC1, S14 protein, POLG reg, Galpha(q)-specific metabotropic glutamate GPCRs, PLA2, FRAG1, ADAM29, ZFC3H1,…
234	GO:0019725	cellular homeostasis	18	0.126005	Bak, mGluR5, KCTD17, TfR1, CX3CL1, PI3K cat class IB (p110-gamma), SFK, Galpha(q)-specific metabotropic glutamate GPCRs, PLA2, UBE2C, CLCN6, Olfactory receptor, Lck, FTH1, CACNB, ATOX1, CACNB4, NEDD8
235	GO:0072507	divalent inorganic cation homeostasis	12	0.126232	Bak, mGluR5, KCTD17, CX3CL1, PI3K cat class IB (p110-gamma), SFK, Galpha(q)-specific metabotropic glutamate GPCRs, PLA2, Olfactory receptor, Lck, CACNB, CACNB4
236	GO:0006743	ubiquinone metabolic process	2	0.130221	PDSS2, COQ9
237	GO:2001257	regulation of cation channel activity	6	0.131285	PLA2, SUMO-1, Olfactory receptor, CACNB, CACNB4, SHISA7
238	GO:0055082	cellular chemical homeostasis	16	0.132021	Bak, mGluR5, KCTD17, TfR1, CX3CL1, PI3K cat class IB (p110-gamma), SFK, Galpha(q)-specific metabotropic glutamate GPCRs, PLA2, Olfactory receptor, Lck, FTH1, CACNB, ATOX1, CACNB4, NEDD8
239	GO:0051962	positive regulation of nervous system development	13	0.132021	MST3, mGluR5, Plexin D1, KIF3C, CX3CL1, SFK, Galpha(q)-specific metabotropic glutamate GPCRs, PARD3, JMJD2A, CASP, PTPRF (LAR), Fyn, CUX1
240	GO:0010522	regulation of calcium ion transport into cytosol	5	0.13273	Bak, CX3CL1, SFK, PLA2, Fyn
241	GO:0042391	regulation of membrane potential	11	0.133328	Bak, mGluR5, GABA-A receptor beta-1 subunit, CX3CL1, SFK, Galpha(q)-specific metabotropic glutamate GPCRs, SUMO-1, KCNK7, CACNB, KCNK6, CACNB4
242	GO:0010976	positive regulation of neuron projection development	9	0.133328	MST3, Plexin D1, KIF3C, CX3CL1, SFK, CASP, PTPRF (LAR), Fyn, CUX1
243	GO:1901021	positive regulation of calcium ion transmembrane transporter activity	3	0.133711	SUMO-1, CACNB, CACNB4
244	GO:0042177	negative regulation of protein catabolic process	5	0.136172	SFK, Cathepsin A, Fyn, TRIM40, Cystatin C
245	GO:0051248	negative regulation of protein metabolic process	20	0.136172	Bak, WFDC13, MDP1, PTE1, CPI-17, WFDC3, NDUFA13, HYAL2, SFK, PARD3, SPINT3, JMJD2A, Cathepsin A, C9orf72, SPRED3, Fyn, TRIM40, Cystatin C, SPINT4, HAI-2
246	GO:1904427	positive regulation of calcium ion transmembrane transport	4	0.136339	CX3CL1, SUMO-1, CACNB, CACNB4
247	GO:0015812	gamma-aminobutyric acid transport	2	0.136339	CACNB, CACNB4
248	GO:0099566	regulation of postsynaptic cytosolic calcium ion concentration	2	0.136339	mGluR5, Galpha(q)-specific metabotropic glutamate GPCRs
249	GO:0032990	cell part morphogenesis	12	0.139905	MST3, Tissue kallikreins, Plexin D1, ALS2, SFK, POLG reg, PARD3, PLA2, C9orf72, Olfactory receptor, LAMA2, Fyn
250	GO:0048534	hematopoietic or lymphoid organ development	15	0.139905	Bak, PLA2G2D, TfR1, CAP-H/H2, IL-3, HYAL2, SFK, PYGO1, PLA2, WDR7, Lck, CACNB, SNRK, CACNB4, hCAP-H2
251	GO:0019637	organophosphate metabolic process	18	0.140782	PLA2G2D, PTE1, NDUFA13, PI3K cat class IB (p110-gamma), SFK, PRTFDC1, PLA2, FRAG1, STARD7, Lck, CACNB, PTE2, COQ9, Fyn, CACNB4, UNG1, ClpX, YJEFN3
252	GO:0012501	programmed cell death	19	0.144687	MST3, Tissue kallikreins, Bak, MDP1, DAPK2, ZPR9, IL-3, NDUFA13, PI3K cat class IB (p110-gamma), SFK, FRAG1, Keratin 13, COLEC11, C19orf10, Lck, Histone H1, API5, Prostasin, Cystatin C
253	GO:0060113	inner ear receptor cell differentiation	4	0.144687	TMC1, FIC1, CASP, CUX1
254	GO:1902951	negative regulation of dendritic spine maintenance	2	0.144712	SFK, Fyn
255	GO:0009268	response to pH	3	0.144712	SFK, SN1, HYAL1
256	GO:0090313	regulation of protein targeting to membrane	3	0.144712	SFK, CACNB, Fyn
257	GO:0050769	positive regulation of neurogenesis	12	0.14491	MST3, mGluR5, Plexin D1, KIF3C, CX3CL1, SFK, Galpha(q)-specific metabotropic glutamate GPCRs, JMJD2A, CASP, PTPRF (LAR), Fyn, CUX1
258	GO:0046717	acid secretion	4	0.145951	PLA2G2D, PLA2, CACNB, CACNB4
259	GO:0046677	response to antibiotic	11	0.147551	MST3, Bak, HYAL2, SFK, PLA2, Olfactory receptor, Lck, Fyn, Cystatin C, HYAL1, SRD5A1
260	GO:0035249	synaptic transmission, glutamatergic	3	0.148626	ALS2, CACNB, CACNB4
261	GO:0046777	protein autophosphorylation	6	0.149514	MST3, ACK1, DAPK2, SFK, Lck, Fyn
262	GO:0048523	negative regulation of cellular process	60	0.149514	MST3, Tissue kallikreins, RFX4, Bak, PLA2G2D, WFDC13, MDP1, PTE1, mGluR5, A4GNT, Plexin D1, CPI-17, WFDC3, Cdt1, CX3CL1, TBX20, IL-3, NDUFA13, HYAL2, PI3K cat class IB (p110-gamma), SFK, Galpha(q)-specific metabotropic glutamate GPCRs, PARD3, PLA2, FRAG1, SPINT3, SUMO-1, JMJD2A, Inversin, Cathepsin A, C19orf10, C9orf72, CDK8, SPRED3, Olfactory receptor, Lck, TNFAIP8L1, Histone H1, FIC1, CASP, FTH…
263	GO:0051932	synaptic transmission, GABAergic	3	0.149514	Galpha(q)-specific metabotropic glutamate GPCRs, CACNB, CACNB4
264	GO:1901387	positive regulation of voltage-gated calcium channel activity	2	0.149514	CACNB, CACNB4
265	GO:0036148	phosphatidylglycerol acyl-chain remodeling	2	0.149514	PLA2G2D, PLA2
266	GO:0006450	regulation of translational fidelity	2	0.149514	VARSL, ValRS2
267	GO:0007216	G-protein coupled glutamate receptor signaling pathway	2	0.149514	mGluR5, Galpha(q)-specific metabotropic glutamate GPCRs
268	GO:0031936	negative regulation of chromatin silencing	2	0.149514	Histone H1, H1Foo
269	GO:2000641	regulation of early endosome to late endosome transport	2	0.149514	SFK, DNAJC13
270	GO:0065007	biological regulation	131	0.149514	MST3, SMARCA3, Tissue kallikreins, RFX4, Kallikrein 1, Bak, PLA2G2D, WFDC13, PDSS2, MDP1, PTE1, GPR155, mGluR5, TBC1D29, A4GNT, Plexin D1, KCTD17, ACK1, GABA-A receptor beta-1 subunit, TfR1, ALS2, CPI-17, WFDC3, DAPK2, KIF3C, TULP4, HM74, Cdt1, ALS2CR7, CALCOCO1, CX3CL1, OAZ1, TMC1, CAP-H/H2, ZNF837, ZPR9, POLR2C, TBX20, TdIF1, IL-3, NDUFA13, HYAL2, PI3K cat class IB (p110-gamma), SFK, S14 protei…
271	GO:0031667	response to nutrient levels	14	0.152005	MST3, Tissue kallikreins, Kallikrein 1, TfR1, SFK, PLA2, SN1, MTHFR, JMJD2A, CACNB, PTE2, Fyn, Cystatin C, SRD5A1
272	GO:0006807	nitrogen compound metabolic process	93	0.153446	MST3, SMARCA3, Tissue kallikreins, RFX4, Kallikrein 1, GALNT15, Bak, PLA2G2D, MDP1, PTE1, mGluR5, A4GNT, C3orf21, KCTD17, ACK1, DAPK2, TULP4, Cdt1, ALS2CR7, CALCOCO1, OAZ1, ZNF837, GALNTL4, POLR2C, TBX20, TdIF1, IL-3, NDUFA13, HYAL2, PI3K cat class IB (p110-gamma), SFK, FLJ35220, PRTFDC1, S14 protein, POLG reg, Galpha(q)-specific metabotropic glutamate GPCRs, PLA2, FRAG1, ADAM29, ZFC3H1, IRAK1BP1…
273	GO:1904646	cellular response to amyloid-beta	3	0.153446	mGluR5, Galpha(q)-specific metabotropic glutamate GPCRs, CACNB
274	GO:0010952	positive regulation of peptidase activity	6	0.153446	Bak, NDUFA13, SFK, Lck, Fyn, ClpX
275	GO:0044092	negative regulation of molecular function	20	0.154905	WFDC13, MDP1, ACK1, CPI-17, WFDC3, OAZ1, HYAL2, SFK, PLA2, SPINT3, SUMO-1, C9orf72, SPRED3, Olfactory receptor, CACNB, PTPRF (LAR), TRIM40, Cystatin C, SPINT4, HAI-2
276	GO:0071675	regulation of mononuclear cell migration	3	0.158218	CX3CL1, SFK, PLA2
277	GO:0042490	mechanoreceptor differentiation	4	0.159313	TMC1, FIC1, CASP, CUX1
278	GO:1903955	positive regulation of protein targeting to mitochondrion	4	0.159313	DPCR1, STARD7, Olfactory receptor, PSMD8
279	GO:0030162	regulation of proteolysis	16	0.159313	RFX4, Bak, WFDC13, MDP1, WFDC3, NDUFA13, SFK, SPINT3, SUMO-1, Lck, Fyn, Cystatin C, SPINT4, ClpX, NEDD8, HAI-2
280	GO:0051054	positive regulation of DNA metabolic process	7	0.159313	TfR1, Cdt1, IL-3, SFK, PLA2, Cystatin C, UNG1
281	GO:0001775	cell activation	19	0.159313	Bak, PLA2G2D, CX3CL1, CAP-H/H2, HYAL2, PI3K cat class IB (p110-gamma), SFK, PLA2, WBSCR5(NTAL), Cathepsin A, Lck, FTH1, CACNB, Fyn, CACNB4, Cystatin C, MICA, hCAP-H2, DNAJC13
282	GO:1901385	regulation of voltage-gated calcium channel activity	3	0.159313	Olfactory receptor, CACNB, CACNB4
283	GO:0048537	mucosal-associated lymphoid tissue development	2	0.159313	CACNB, CACNB4
284	GO:0048541	Peyer's patch development	2	0.159313	CACNB, CACNB4
285	GO:0036150	phosphatidylserine acyl-chain remodeling	2	0.159313	PLA2G2D, PLA2
286	GO:0008631	intrinsic apoptotic signaling pathway in response to oxidative stress	2	0.159313	MST3, ZPR9
287	GO:0050862	positive regulation of T cell receptor signaling pathway	2	0.159313	SFK, Lck
288	GO:0046427	positive regulation of JAK-STAT cascade	4	0.159313	IL-3, SFK, Lck, Fyn
289	GO:0045666	positive regulation of neuron differentiation	10	0.159313	MST3, Plexin D1, KIF3C, CX3CL1, SFK, JMJD2A, CASP, PTPRF (LAR), Fyn, CUX1
290	GO:0035315	hair cell differentiation	3	0.159313	TMC1, CASP, CUX1
291	GO:0055072	iron ion homeostasis	4	0.159313	TfR1, HYAL2, FTH1, NEDD8
292	GO:0008152	metabolic process	104	0.159313	MST3, SMARCA3, Tissue kallikreins, RFX4, Kallikrein 1, GALNT15, Bak, PLA2G2D, PDSS2, MDP1, PTE1, mGluR5, A4GNT, C3orf21, KCTD17, ACK1, TfR1, ALS2, DAPK2, ACAD11, TULP4, Cdt1, ALS2CR7, CALCOCO1, OAZ1, ZNF837, GALNTL4, POLR2C, TBX20, TdIF1, IL-3, NDUFA13, HYAL2, PI3K cat class IB (p110-gamma), SFK, FLJ35220, PRTFDC1, S14 protein, POLG reg, Galpha(q)-specific metabotropic glutamate GPCRs, PLA2, FRAG…
293	GO:0051040	regulation of calcium-independent cell-cell adhesion	1	0.159313	CX3CL1
294	GO:2000422	regulation of eosinophil chemotaxis	1	0.159313	DAPK2
295	GO:0006867	asparagine transport	1	0.159313	SN1
296	GO:0050902	leukocyte adhesive activation	1	0.159313	CX3CL1
297	GO:0032263	GMP salvage	1	0.159313	PRTFDC1
298	GO:0090233	negative regulation of spindle checkpoint	1	0.159313	Cdt1
299	GO:1902954	regulation of early endosome to recycling endosome transport	1	0.159313	DNAJC13
300	GO:0061402	positive regulation of transcription from RNA polymerase II promoter in response to acidic pH	1	0.159313	SN1
301	GO:0046099	guanine biosynthetic process	1	0.159313	PRTFDC1
302	GO:0006426	glycyl-tRNA aminoacylation	1	0.159313	POLG reg
303	GO:0060577	pulmonary vein morphogenesis	1	0.159313	TBX20
304	GO:0015817	histidine transport	1	0.159313	SN1
305	GO:0070150	mitochondrial glycyl-tRNA aminoacylation	1	0.159313	POLG reg
306	GO:0003193	pulmonary valve formation	1	0.159313	TBX20
307	GO:2000485	regulation of glutamine transport	1	0.159313	SN1
308	GO:0002352	B cell negative selection	1	0.159313	Bak
309	GO:0035922	foramen ovale closure	1	0.159313	TBX20
310	GO:0070684	seminal clot liquefaction	1	0.159313	Tissue kallikreins
311	GO:0048370	lateral mesoderm formation	1	0.159313	TBX20
312	GO:0048369	lateral mesoderm morphogenesis	1	0.159313	TBX20
313	GO:0034441	plasma lipoprotein particle oxidation	1	0.159313	PLA2
314	GO:0006178	guanine salvage	1	0.159313	PRTFDC1
315	GO:2000424	positive regulation of eosinophil chemotaxis	1	0.159313	DAPK2
316	GO:0106005	RNA 5'-cap (guanine-N7)-methylation	1	0.159313	RNMT
317	GO:0010648	negative regulation of cell communication	23	0.159515	Tissue kallikreins, RFX4, mGluR5, CX3CL1, TBX20, NDUFA13, HYAL2, SFK, Galpha(q)-specific metabotropic glutamate GPCRs, PLA2, FRAG1, SPINT3, Inversin, SPRED3, Olfactory receptor, TNFAIP8L1, PTPRF (LAR), ATAD1, Fyn, TRIM40, PHIP, TMEM127, PSMD8
318	GO:0050775	positive regulation of dendrite morphogenesis	3	0.160146	CASP, PTPRF (LAR), CUX1
319	GO:0097286	iron ion import	2	0.160289	TfR1, FTH1
320	GO:0031399	regulation of protein modification process	28	0.160289	MST3, Bak, mGluR5, ACK1, ALS2, CPI-17, CX3CL1, ZPR9, IL-3, HYAL2, PI3K cat class IB (p110-gamma), SFK, Galpha(q)-specific metabotropic glutamate GPCRs, PARD3, PLA2, UBE2C, MTHFR, JMJD2A, C19orf10, Cyclin H, C9orf72, SPRED3, Lck, Histone H1, Fyn, Rictor, PHIP, Calcipressin-3
321	GO:0051234	establishment of localization	54	0.160289	Bak, PLA2G2D, PTE1, GPR155, ACK1, GABA-A receptor beta-1 subunit, TfR1, ALS2, KIF3C, Cdt1, TMC1, NDUFA13, HYAL2, PI3K cat class IB (p110-gamma), SFK, S14 protein, PARD3, PLA2, FRAG1, WBSCR5(NTAL), SN1, PITRM1, Cathepsin A, KCNK7, CLCN6, COLEC11, SLC7A8, C9orf72, STARD7, Olfactory receptor, Lck, Histone H1, FIC1, CASP, FTH1, CACNB, PTE2, SLC6A18, ATOX1, KCNK6, TMCO3, Fyn, SLC10A4, PHIP, CACNB4, Pr…
322	GO:0023057	negative regulation of signaling	23	0.16045	Tissue kallikreins, RFX4, mGluR5, CX3CL1, TBX20, NDUFA13, HYAL2, SFK, Galpha(q)-specific metabotropic glutamate GPCRs, PLA2, FRAG1, SPINT3, Inversin, SPRED3, Olfactory receptor, TNFAIP8L1, PTPRF (LAR), ATAD1, Fyn, TRIM40, PHIP, TMEM127, PSMD8
323	GO:0007214	gamma-aminobutyric acid signaling pathway	3	0.163595	GABA-A receptor beta-1 subunit, CACNB, CACNB4
324	GO:0048812	neuron projection morphogenesis	11	0.164464	MST3, Tissue kallikreins, Plexin D1, ALS2, SFK, PARD3, PLA2, C9orf72, Olfactory receptor, LAMA2, Fyn
325	GO:0031346	positive regulation of cell projection organization	10	0.165643	MST3, Plexin D1, KCTD17, KIF3C, CX3CL1, SFK, CASP, PTPRF (LAR), Fyn, CUX1
326	GO:1904894	positive regulation of STAT cascade	4	0.166968	IL-3, SFK, Lck, Fyn
327	GO:0035584	calcium-mediated signaling using intracellular calcium source	2	0.167644	mGluR5, Galpha(q)-specific metabotropic glutamate GPCRs
328	GO:0030540	female genitalia development	2	0.167644	Bak, SRD5A1
329	GO:0120039	plasma membrane bounded cell projection morphogenesis	11	0.169487	MST3, Tissue kallikreins, Plexin D1, ALS2, SFK, PARD3, PLA2, C9orf72, Olfactory receptor, LAMA2, Fyn
330	GO:0045860	positive regulation of protein kinase activity	11	0.170505	MST3, mGluR5, ALS2, IL-3, PI3K cat class IB (p110-gamma), SFK, Galpha(q)-specific metabotropic glutamate GPCRs, PLA2, Cyclin H, Fyn, Rictor
331	GO:0032879	regulation of localization	39	0.170613	MST3, Bak, MDP1, mGluR5, Plexin D1, ACK1, DAPK2, Cdt1, CX3CL1, OAZ1, TMC1, HYAL2, PI3K cat class IB (p110-gamma), SFK, Galpha(q)-specific metabotropic glutamate GPCRs, PARD3, PLA2, SN1, SUMO-1, KCNK7, DPCR1, STARD7, Olfactory receptor, LAMA2, Lck, Histone H1, CACNB, ATAD1, KCNK6, Fyn, TRIM40, SLC10A4, CACNB4, Prostasin, PSMD8, HYAL1, DNAJC13, HAI-2, SHISA7
332	GO:0030182	neuron differentiation	19	0.170613	MST3, Tissue kallikreins, Plexin D1, GABA-A receptor beta-1 subunit, ALS2, CX3CL1, TMC1, TBX20, SFK, PARD3, PLA2, C9orf72, Olfactory receptor, LAMA2, FIC1, CASP, PTPRF (LAR), Fyn, CUX1
333	GO:0048869	cellular developmental process	51	0.170613	MST3, Tissue kallikreins, GALNT15, Bak, PLA2G2D, mGluR5, Plexin D1, ACK1, GABA-A receptor beta-1 subunit, TfR1, ALS2, NEBL, KIF3C, CX3CL1, TMC1, CAP-H/H2, C19orf15, TBX20, IL-3, HYAL2, SFK, POLG reg, Galpha(q)-specific metabotropic glutamate GPCRs, PARD3, PYGO1, PLA2, C20orf165, Keratin 13, Gametogenetin, PD-ECGF (TdRPase), JMJD2A, C9orf72, Olfactory receptor, WDR7, LAMA2, Lck, Histone H1, FIC1, …
334	GO:1990266	neutrophil migration	4	0.170613	DAPK2, CX3CL1, PI3K cat class IB (p110-gamma), PLA2
335	GO:0046854	phosphatidylinositol phosphorylation	4	0.170613	PI3K cat class IB (p110-gamma), SFK, Lck, Fyn
336	GO:0032103	positive regulation of response to external stimulus	8	0.171685	MST3, Tissue kallikreins, Kallikrein 1, DAPK2, CX3CL1, HYAL2, PI3K cat class IB (p110-gamma), PLA2
337	GO:0050852	T cell receptor signaling pathway	6	0.172089	SFK, Lck, CACNB, Fyn, CACNB4, PSMD8
338	GO:0009991	response to extracellular stimulus	14	0.172089	MST3, Tissue kallikreins, Kallikrein 1, TfR1, SFK, PLA2, SN1, MTHFR, JMJD2A, CACNB, PTE2, Fyn, Cystatin C, SRD5A1
339	GO:0035036	sperm-egg recognition	3	0.172089	C19orf15, Histone H1, Hyaluronidase
340	GO:0099550	trans-synaptic signaling, modulating synaptic transmission	2	0.172089	mGluR5, Galpha(q)-specific metabotropic glutamate GPCRs
341	GO:2000269	regulation of fibroblast apoptotic process	2	0.172089	PI3K cat class IB (p110-gamma), API5
342	GO:0045116	protein neddylation	2	0.172089	TRIM40, NEDD8
343	GO:0006650	glycerophospholipid metabolic process	8	0.172089	PLA2G2D, PI3K cat class IB (p110-gamma), SFK, PLA2, FRAG1, STARD7, Lck, Fyn
344	GO:0051179	localization	64	0.172089	Bak, PLA2G2D, PTE1, GPR155, Plexin D1, ACK1, GABA-A receptor beta-1 subunit, TfR1, ALS2, DAPK2, KIF3C, TULP4, Cdt1, CX3CL1, TMC1, TBX20, NDUFA13, HYAL2, PI3K cat class IB (p110-gamma), SFK, S14 protein, PARD3, PYGO1, PLA2, FRAG1, WBSCR5(NTAL), Gametogenetin, SN1, PITRM1, SUMO-1, Cathepsin A, KCNK7, CLCN6, COLEC11, SLC7A8, C9orf72, STARD7, Olfactory receptor, Lck, Histone H1, FIC1, CASP, FTH1, CAC…
345	GO:0048858	cell projection morphogenesis	11	0.172089	MST3, Tissue kallikreins, Plexin D1, ALS2, SFK, PARD3, PLA2, C9orf72, Olfactory receptor, LAMA2, Fyn
346	GO:0016032	viral process	14	0.173398	Bak, PTE1, TfR1, HYAL2, SFK, Galpha(q)-specific metabotropic glutamate GPCRs, SUMO-1, eIF3S9, JMJD2A, Lck, Fyn, UNG1, HYAL1, MICA
347	GO:2001239	regulation of extrinsic apoptotic signaling pathway in absence of ligand	3	0.175016	CX3CL1, SFK, Fyn
348	GO:0043954	cellular component maintenance	3	0.175016	SFK, MTHFR, Fyn
349	GO:1902065	response to L-glutamate	2	0.179563	SFK, Fyn
350	GO:2000737	negative regulation of stem cell differentiation	2	0.179563	Histone H1, H1Foo
351	GO:0071467	cellular response to pH	2	0.179563	SN1, HYAL1
352	GO:0030154	cell differentiation	50	0.181576	MST3, Tissue kallikreins, GALNT15, Bak, PLA2G2D, mGluR5, Plexin D1, ACK1, GABA-A receptor beta-1 subunit, TfR1, ALS2, NEBL, KIF3C, CX3CL1, TMC1, CAP-H/H2, C19orf15, TBX20, IL-3, HYAL2, SFK, Galpha(q)-specific metabotropic glutamate GPCRs, PARD3, PYGO1, PLA2, C20orf165, Keratin 13, Gametogenetin, PD-ECGF (TdRPase), JMJD2A, C9orf72, Olfactory receptor, WDR7, LAMA2, Lck, Histone H1, FIC1, CASP, CACN…
353	GO:0032006	regulation of TOR signaling	4	0.181576	C9orf72, TNFAIP8L1, Rictor, TMEM127
354	GO:0000018	regulation of DNA recombination	4	0.181576	TfR1, Histone H1, UNG1, H1Foo
355	GO:0031323	regulation of cellular metabolic process	72	0.181576	MST3, SMARCA3, Tissue kallikreins, RFX4, Bak, WFDC13, MDP1, PTE1, mGluR5, Plexin D1, ACK1, TfR1, ALS2, CPI-17, WFDC3, DAPK2, Cdt1, CALCOCO1, CX3CL1, OAZ1, ZNF837, ZPR9, TBX20, TdIF1, IL-3, NDUFA13, HYAL2, PI3K cat class IB (p110-gamma), SFK, S14 protein, Galpha(q)-specific metabotropic glutamate GPCRs, PARD3, PYGO1, PLA2, IRAK1BP1, DKFZp686E2433, SPINT3, UBE2C, SN1, SUMO-1, eIF3S9, MTHFR, JMJD2A,…
356	GO:0042098	T cell proliferation	3	0.183094	PI3K cat class IB (p110-gamma), SFK, Fyn
357	GO:0043270	positive regulation of ion transport	8	0.183448	Bak, CX3CL1, PLA2, SN1, SUMO-1, CACNB, CACNB4, Prostasin
358	GO:0044267	cellular protein metabolic process	46	0.185164	MST3, SMARCA3, Tissue kallikreins, GALNT15, mGluR5, A4GNT, C3orf21, KCTD17, ACK1, DAPK2, TULP4, ALS2CR7, GALNTL4, IL-3, PI3K cat class IB (p110-gamma), SFK, POLG reg, Galpha(q)-specific metabotropic glutamate GPCRs, FRAG1, UBE2C, SUMO-1, eIF3S9, JMJD2A, Cathepsin A, Cyclin H, CDK8, VARSL, GALNT14, Lck, Histone H1, CASP, PTPRF (LAR), ValRS2, Fyn, SNRK, TRIM40, Rictor, Cystatin C, GALNTL2, CUX1, PS…
359	GO:0036473	cell death in response to oxidative stress	2	0.18665	MST3, ZPR9
360	GO:0045117	azole transport	2	0.18665	SFK, SN1
361	GO:2001258	negative regulation of cation channel activity	3	0.18665	SUMO-1, Olfactory receptor, CACNB
362	GO:0032386	regulation of intracellular transport	11	0.187	OAZ1, HYAL2, SFK, DPCR1, STARD7, Olfactory receptor, CACNB, Fyn, CACNB4, PSMD8, DNAJC13
363	GO:1903214	regulation of protein targeting to mitochondrion	4	0.187118	DPCR1, STARD7, Olfactory receptor, PSMD8
364	GO:2001056	positive regulation of cysteine-type endopeptidase activity	5	0.187118	Bak, NDUFA13, SFK, Lck, Fyn
365	GO:0060563	neuroepithelial cell differentiation	3	0.187118	TMC1, CASP, CUX1
366	GO:0031349	positive regulation of defense response	10	0.187118	Tissue kallikreins, Kallikrein 1, CX3CL1, HYAL2, PI3K cat class IB (p110-gamma), SFK, PLA2, Fyn, PSMD8, MICA
367	GO:0016310	phosphorylation	20	0.187118	MST3, mGluR5, ACK1, DAPK2, ALS2CR7, IL-3, NDUFA13, PI3K cat class IB (p110-gamma), SFK, Galpha(q)-specific metabotropic glutamate GPCRs, Cyclin H, CDK8, Lck, CASP, COQ9, Fyn, SNRK, Rictor, CUX1, PSMD8
368	GO:0036152	phosphatidylethanolamine acyl-chain remodeling	2	0.187118	PLA2G2D, PLA2
369	GO:0090330	regulation of platelet aggregation	2	0.187118	SFK, ADAM-TS18
370	GO:1903649	regulation of cytoplasmic transport	2	0.187118	SFK, DNAJC13
371	GO:0010447	response to acidic pH	2	0.187118	SFK, SN1
372	GO:0031641	regulation of myelination	3	0.187118	Tissue kallikreins, PARD3, PD-ECGF (TdRPase)
373	GO:0006810	transport	52	0.187118	Bak, PLA2G2D, PTE1, GPR155, ACK1, GABA-A receptor beta-1 subunit, TfR1, ALS2, KIF3C, TMC1, NDUFA13, HYAL2, PI3K cat class IB (p110-gamma), SFK, S14 protein, PARD3, PLA2, FRAG1, WBSCR5(NTAL), SN1, PITRM1, Cathepsin A, KCNK7, CLCN6, COLEC11, SLC7A8, C9orf72, STARD7, Olfactory receptor, Lck, FIC1, CASP, FTH1, CACNB, PTE2, SLC6A18, ATOX1, KCNK6, TMCO3, Fyn, SLC10A4, PHIP, CACNB4, Prostasin, Cystatin …
374	GO:2000116	regulation of cysteine-type endopeptidase activity	7	0.187118	Bak, MDP1, NDUFA13, SFK, Lck, Fyn, Cystatin C
375	GO:0030168	platelet activation	5	0.187118	CX3CL1, PI3K cat class IB (p110-gamma), SFK, Lck, Fyn
376	GO:0007409	axonogenesis	9	0.187118	Plexin D1, ALS2, SFK, PARD3, PLA2, C9orf72, Olfactory receptor, LAMA2, Fyn
377	GO:1904425	negative regulation of GTP binding	1	0.187118	C9orf72
378	GO:0061517	macrophage proliferation	1	0.187118	CX3CL1
379	GO:0150079	negative regulation of neuroinflammatory response	1	0.187118	CX3CL1
380	GO:0002418	immune response to tumor cell	1	0.187118	MICA
381	GO:0015680	intracellular copper ion transport	1	0.187118	ATOX1
382	GO:0060313	negative regulation of blood vessel remodeling	1	0.187118	Cystatin C
383	GO:0086098	angiotensin-activated signaling pathway involved in heart process	1	0.187118	SFK
384	GO:1903979	negative regulation of microglial cell activation	1	0.187118	CX3CL1
385	GO:0033274	response to vitamin B2	1	0.187118	MTHFR
386	GO:1902268	negative regulation of polyamine transmembrane transport	1	0.187118	OAZ1
387	GO:1904715	negative regulation of chaperone-mediated autophagy	1	0.187118	Cathepsin A
388	GO:0071163	DNA replication preinitiation complex assembly	1	0.187118	Cdt1
389	GO:0021524	visceral motor neuron differentiation	1	0.187118	TBX20
390	GO:0006168	adenine salvage	1	0.187118	PRTFDC1
391	GO:0110091	negative regulation of hippocampal neuron apoptotic process	1	0.187118	CX3CL1
392	GO:0070667	negative regulation of mast cell proliferation	1	0.187118	SFK
393	GO:0002936	bradykinin biosynthetic process	1	0.187118	Tissue kallikreins
394	GO:0061518	microglial cell proliferation	1	0.187118	CX3CL1
395	GO:0110089	regulation of hippocampal neuron apoptotic process	1	0.187118	CX3CL1
396	GO:0046038	GMP catabolic process	1	0.187118	PRTFDC1
397	GO:0002522	leukocyte migration involved in immune response	1	0.187118	SFK
398	GO:0002255	tissue kallikrein-kinin cascade	1	0.187118	Tissue kallikreins
399	GO:0048666	neuron development	16	0.187118	MST3, Tissue kallikreins, Plexin D1, GABA-A receptor beta-1 subunit, ALS2, CX3CL1, TMC1, SFK, PARD3, PLA2, C9orf72, Olfactory receptor, LAMA2, FIC1, PTPRF (LAR), Fyn
400	GO:0090209	negative regulation of triglyceride metabolic process	2	0.187118	PI3K cat class IB (p110-gamma), CDK8
401	GO:0032469	endoplasmic reticulum calcium ion homeostasis	2	0.187118	Bak, KCTD17
402	GO:1903963	arachidonate transport	2	0.187118	PLA2G2D, PLA2
403	GO:0010310	regulation of hydrogen peroxide metabolic process	2	0.187118	SFK, Fyn
404	GO:0006448	regulation of translational elongation	2	0.187118	mGluR5, Galpha(q)-specific metabotropic glutamate GPCRs
405	GO:0050482	arachidonic acid secretion	2	0.187118	PLA2G2D, PLA2
406	GO:0051345	positive regulation of hydrolase activity	14	0.187118	Bak, TBC1D29, ALS2, CX3CL1, CAP-H/H2, NDUFA13, SFK, PLA2, SUMO-1, Lck, Fyn, RIC8B, ClpX, Rich1
407	GO:0044281	small molecule metabolic process	26	0.1886	PDSS2, MDP1, PTE1, ACAD11, NDUFA13, HYAL2, PRTFDC1, POLG reg, PLA2, LMNBR, PD-ECGF (TdRPase), MTHFR, SLC7A8, VARSL, FIC1, CACNB, ValRS2, PTE2, COQ9, HUTH, CACNB4, UNG1, HYAL1, ClpX, SRD5A1, YJEFN3
408	GO:0046834	lipid phosphorylation	4	0.1886	PI3K cat class IB (p110-gamma), SFK, Lck, Fyn
409	GO:0097530	granulocyte migration	4	0.192236	DAPK2, CX3CL1, PI3K cat class IB (p110-gamma), PLA2
410	GO:0071840	cellular component organization or biogenesis	67	0.192881	MST3, SMARCA3, Tissue kallikreins, HPS3, RFX4, Bak, SMIM20, PDSS2, PTE1, mGluR5, TTC17, Plexin D1, KCTD17, TfR1, ALS2, NEBL, KIF3C, TMCC1, Cdt1, CX3CL1, CAP-H/H2, ZPR9, NDUFA13, HYAL2, SFK, POLG reg, Galpha(q)-specific metabotropic glutamate GPCRs, PARD3, PYGO1, PLA2, Keratin 13, Gametogenetin, UBE2C, PITRM1, SUMO-1, PD-ECGF (TdRPase), eIF3S9, MTHFR, JMJD2A, SLAIN2, CLCN6, C7orf55, RPP25, Cyclin …
411	GO:1901136	carbohydrate derivative catabolic process	5	0.193089	HYAL2, PRTFDC1, PD-ECGF (TdRPase), UNG1, HYAL1
412	GO:0016043	cellular component organization	65	0.193481	MST3, SMARCA3, Tissue kallikreins, HPS3, RFX4, Bak, SMIM20, PDSS2, PTE1, mGluR5, TTC17, Plexin D1, KCTD17, TfR1, ALS2, NEBL, KIF3C, TMCC1, Cdt1, CX3CL1, CAP-H/H2, NDUFA13, HYAL2, SFK, POLG reg, Galpha(q)-specific metabotropic glutamate GPCRs, PARD3, PYGO1, PLA2, Keratin 13, Gametogenetin, UBE2C, PITRM1, SUMO-1, PD-ECGF (TdRPase), eIF3S9, MTHFR, JMJD2A, SLAIN2, CLCN6, C7orf55, Cyclin H, C9orf72, O…
413	GO:1903825	organic acid transmembrane transport	4	0.193481	S14 protein, SN1, SLC7A8, SLC6A18
414	GO:1905039	carboxylic acid transmembrane transport	4	0.193481	S14 protein, SN1, SLC7A8, SLC6A18
415	GO:1902950	regulation of dendritic spine maintenance	2	0.193481	SFK, Fyn
416	GO:0036151	phosphatidylcholine acyl-chain remodeling	2	0.193481	PLA2G2D, PLA2
417	GO:1904064	positive regulation of cation transmembrane transport	5	0.193513	CX3CL1, SUMO-1, CACNB, CACNB4, Prostasin
418	GO:1905268	negative regulation of chromatin organization	3	0.194353	JMJD2A, Histone H1, H1Foo
419	GO:0007528	neuromuscular junction development	3	0.194353	ALS2, CACNB, CACNB4
420	GO:0042327	positive regulation of phosphorylation	18	0.1948	MST3, Tissue kallikreins, mGluR5, ACK1, ALS2, CX3CL1, ZPR9, IL-3, PI3K cat class IB (p110-gamma), SFK, Galpha(q)-specific metabotropic glutamate GPCRs, PLA2, C19orf10, Cyclin H, Lck, Fyn, Rictor, PHIP
421	GO:0051346	negative regulation of hydrolase activity	10	0.196301	WFDC13, MDP1, ACK1, CPI-17, WFDC3, SFK, SPINT3, Cystatin C, SPINT4, HAI-2
422	GO:0006520	cellular amino acid metabolic process	7	0.197793	MDP1, POLG reg, MTHFR, SLC7A8, VARSL, ValRS2, HUTH
423	GO:0009581	detection of external stimulus	5	0.200448	TMC1, SFK, CACNB, Fyn, CACNB4
424	GO:0098962	regulation of postsynaptic neurotransmitter receptor activity	2	0.200781	SFK, SHISA7
425	GO:0048260	positive regulation of receptor-mediated endocytosis	3	0.202925	PARD3, Histone H1, ATAD1
426	GO:0045744	negative regulation of G-protein coupled receptor protein signaling pathway	3	0.202925	Tissue kallikreins, mGluR5, Galpha(q)-specific metabotropic glutamate GPCRs
427	GO:0019233	sensory perception of pain	4	0.203611	SFK, Galpha(q)-specific metabotropic glutamate GPCRs, CACNB, Fyn
428	GO:0070661	leukocyte proliferation	4	0.203611	CX3CL1, PI3K cat class IB (p110-gamma), SFK, Fyn
429	GO:0051050	positive regulation of transport	19	0.203611	Bak, CX3CL1, OAZ1, HYAL2, SFK, PARD3, PLA2, SN1, SUMO-1, DPCR1, STARD7, Olfactory receptor, Histone H1, CACNB, ATAD1, Fyn, CACNB4, Prostasin, PSMD8
430	GO:0009582	detection of abiotic stimulus	5	0.203703	TMC1, SFK, CACNB, Fyn, CACNB4
431	GO:0006486	protein glycosylation	6	0.203814	GALNT15, A4GNT, C3orf21, GALNTL4, GALNT14, GALNTL2
432	GO:0043413	macromolecule glycosylation	6	0.203814	GALNT15, A4GNT, C3orf21, GALNTL4, GALNT14, GALNTL2
433	GO:0007611	learning or memory	8	0.203814	Tissue kallikreins, mGluR5, SFK, Galpha(q)-specific metabotropic glutamate GPCRs, PLA2, ATAD1, Fyn, SHISA7
434	GO:0051828	entry into other organism involved in symbiotic interaction	4	0.203814	TfR1, HYAL2, SFK, HYAL1
435	GO:0051806	entry into cell of other organism involved in symbiotic interaction	4	0.203814	TfR1, HYAL2, SFK, HYAL1
436	GO:0044409	entry into host	4	0.203814	TfR1, HYAL2, SFK, HYAL1
437	GO:0030260	entry into host cell	4	0.203814	TfR1, HYAL2, SFK, HYAL1
438	GO:0050857	positive regulation of antigen receptor-mediated signaling pathway	2	0.203814	SFK, Lck
439	GO:0099170	postsynaptic modulation of chemical synaptic transmission	2	0.203814	mGluR5, Galpha(q)-specific metabotropic glutamate GPCRs
440	GO:0032309	icosanoid secretion	2	0.203814	PLA2G2D, PLA2
441	GO:0051195	negative regulation of cofactor metabolic process	2	0.203814	SFK, Fyn
442	GO:0071902	positive regulation of protein serine/threonine kinase activity	8	0.206768	MST3, mGluR5, ALS2, PI3K cat class IB (p110-gamma), SFK, Galpha(q)-specific metabotropic glutamate GPCRs, PLA2, Cyclin H
443	GO:0016054	organic acid catabolic process	6	0.206768	PTE1, ACAD11, HYAL2, PTE2, HUTH, HYAL1
444	GO:0046395	carboxylic acid catabolic process	6	0.206768	PTE1, ACAD11, HYAL2, PTE2, HUTH, HYAL1
445	GO:2001236	regulation of extrinsic apoptotic signaling pathway	5	0.208308	CX3CL1, HYAL2, SFK, Fyn, PHIP
446	GO:0015909	long-chain fatty acid transport	3	0.208308	PLA2G2D, S14 protein, PLA2
447	GO:2001237	negative regulation of extrinsic apoptotic signaling pathway	4	0.208308	CX3CL1, SFK, Fyn, PHIP
448	GO:0010224	response to UV-B	2	0.208308	HYAL2, HYAL1
449	GO:0010941	regulation of cell death	27	0.208308	MST3, Tissue kallikreins, Kallikrein 1, Bak, MDP1, DAPK2, CX3CL1, ZPR9, IL-3, NDUFA13, HYAL2, PI3K cat class IB (p110-gamma), SFK, PLA2, FRAG1, JMJD2A, C19orf10, Lck, TNFAIP8L1, FTH1, PTPRF (LAR), Fyn, SNRK, API5, PHIP, Cystatin C, UNG1
450	GO:0010720	positive regulation of cell development	12	0.208308	MST3, mGluR5, Plexin D1, KIF3C, CX3CL1, SFK, Galpha(q)-specific metabotropic glutamate GPCRs, JMJD2A, CASP, PTPRF (LAR), Fyn, CUX1
451	GO:0001934	positive regulation of protein phosphorylation	17	0.208308	MST3, mGluR5, ACK1, ALS2, CX3CL1, ZPR9, IL-3, PI3K cat class IB (p110-gamma), SFK, Galpha(q)-specific metabotropic glutamate GPCRs, PLA2, C19orf10, Cyclin H, Lck, Fyn, Rictor, PHIP
452	GO:0050866	negative regulation of cell activation	6	0.208308	PLA2G2D, CX3CL1, SFK, PLA2, MICA, ADAM-TS18
453	GO:0043405	regulation of MAP kinase activity	8	0.208308	MST3, mGluR5, HYAL2, PI3K cat class IB (p110-gamma), SFK, Galpha(q)-specific metabotropic glutamate GPCRs, PLA2, SPRED3
454	GO:0030431	sleep	2	0.208308	Cystatin C, SRD5A1
455	GO:0045730	respiratory burst	2	0.208308	PI3K cat class IB (p110-gamma), SFK
456	GO:0002778	antibacterial peptide production	1	0.208308	Tissue kallikreins
457	GO:0043328	protein transport to vacuole involved in ubiquitin-dependent protein catabolic process via the multivesicular body sorting pathway	1	0.208308	Vps36
458	GO:0089709	L-histidine transmembrane transport	1	0.208308	SN1
459	GO:0071691	cardiac muscle thin filament assembly	1	0.208308	NEBL
460	GO:1900450	negative regulation of glutamate receptor signaling pathway	1	0.208308	CX3CL1
461	GO:1902595	regulation of DNA replication origin binding	1	0.208308	Cdt1
462	GO:0046084	adenine biosynthetic process	1	0.208308	PRTFDC1
463	GO:0033615	mitochondrial proton-transporting ATP synthase complex assembly	1	0.208308	C7orf55
464	GO:0019557	histidine catabolic process to glutamate and formate	1	0.208308	HUTH
465	GO:1902774	late endosome to lysosome transport	1	0.208308	C9orf72
466	GO:1900104	regulation of hyaluranon cable assembly	1	0.208308	HYAL1
467	GO:0070829	heterochromatin maintenance	1	0.208308	MTHFR
468	GO:1905587	positive regulation of outer hair cell apoptotic process	1	0.208308	SFK
469	GO:0035747	natural killer cell chemotaxis	1	0.208308	PI3K cat class IB (p110-gamma)
470	GO:0060672	epithelial cell morphogenesis involved in placental branching	1	0.208308	HAI-2
471	GO:2000418	positive regulation of eosinophil migration	1	0.208308	DAPK2
472	GO:0060671	epithelial cell differentiation involved in embryonic placenta development	1	0.208308	HAI-2
473	GO:2001176	regulation of mediator complex assembly	1	0.208308	Cdt1
474	GO:0043606	formamide metabolic process	1	0.208308	HUTH
475	GO:1905585	regulation of outer hair cell apoptotic process	1	0.208308	SFK
476	GO:2001178	positive regulation of mediator complex assembly	1	0.208308	Cdt1
477	GO:0019556	histidine catabolic process to glutamate and formamide	1	0.208308	HUTH
478	GO:0002775	antimicrobial peptide production	1	0.208308	Tissue kallikreins
479	GO:1900106	positive regulation of hyaluranon cable assembly	1	0.208308	HYAL1
480	GO:0090204	protein localization to nuclear pore	1	0.208308	SUMO-1
481	GO:1903034	regulation of response to wounding	5	0.209424	MST3, Tissue kallikreins, SFK, PTPRF (LAR), ADAM-TS18
482	GO:0032526	response to retinoic acid	5	0.209424	TfR1, NDUFA13, SFK, Keratin 13, MICA
483	GO:0006915	apoptotic process	16	0.212545	MST3, Bak, MDP1, DAPK2, ZPR9, IL-3, NDUFA13, PI3K cat class IB (p110-gamma), SFK, FRAG1, COLEC11, C19orf10, Lck, Histone H1, API5, Cystatin C
484	GO:0042325	regulation of phosphorylation	24	0.212545	MST3, Tissue kallikreins, Bak, mGluR5, ACK1, ALS2, CPI-17, CX3CL1, ZPR9, IL-3, HYAL2, PI3K cat class IB (p110-gamma), SFK, Galpha(q)-specific metabotropic glutamate GPCRs, PARD3, PLA2, C19orf10, Cyclin H, C9orf72, SPRED3, Lck, Fyn, Rictor, PHIP
485	GO:0043067	regulation of programmed cell death	25	0.21272	MST3, Tissue kallikreins, Kallikrein 1, Bak, MDP1, DAPK2, CX3CL1, ZPR9, IL-3, NDUFA13, HYAL2, PI3K cat class IB (p110-gamma), SFK, PLA2, FRAG1, C19orf10, Lck, TNFAIP8L1, PTPRF (LAR), Fyn, SNRK, API5, PHIP, Cystatin C, UNG1
486	GO:0099175	regulation of postsynapse organization	4	0.21272	SFK, PTPRF (LAR), Fyn, SHISA7
487	GO:0070085	glycosylation	6	0.21272	GALNT15, A4GNT, C3orf21, GALNTL4, GALNT14, GALNTL2
488	GO:1901661	quinone metabolic process	2	0.21272	PDSS2, COQ9
489	GO:0090200	positive regulation of release of cytochrome c from mitochondria	2	0.21272	Bak, PLA2
490	GO:0006658	phosphatidylserine metabolic process	2	0.21272	PLA2G2D, PLA2
491	GO:0051570	regulation of histone H3-K9 methylation	2	0.21272	JMJD2A, Histone H1
492	GO:0010524	positive regulation of calcium ion transport into cytosol	3	0.21272	Bak, CX3CL1, PLA2
493	GO:0045840	positive regulation of mitotic nuclear division	3	0.21272	Cdt1, UBE2C, PHIP
494	GO:0090207	regulation of triglyceride metabolic process	3	0.21272	PI3K cat class IB (p110-gamma), S14 protein, CDK8
495	GO:0048519	negative regulation of biological process	63	0.21272	MST3, Tissue kallikreins, RFX4, Bak, PLA2G2D, WFDC13, MDP1, PTE1, mGluR5, A4GNT, Plexin D1, ACK1, CPI-17, WFDC3, Cdt1, CX3CL1, OAZ1, TBX20, IL-3, NDUFA13, HYAL2, PI3K cat class IB (p110-gamma), SFK, Galpha(q)-specific metabotropic glutamate GPCRs, PARD3, PLA2, FRAG1, SPINT3, SUMO-1, JMJD2A, Inversin, Cathepsin A, C7orf55, C19orf10, C9orf72, CDK8, SPRED3, Olfactory receptor, Lck, TNFAIP8L1, Histon…
496	GO:2001242	regulation of intrinsic apoptotic signaling pathway	5	0.213032	DAPK2, NDUFA13, SFK, FRAG1, Lck
497	GO:0002688	regulation of leukocyte chemotaxis	4	0.214194	DAPK2, CX3CL1, SFK, PLA2
498	GO:0010821	regulation of mitochondrion organization	6	0.215354	Bak, PLA2, DPCR1, STARD7, Olfactory receptor, PSMD8
499	GO:0048015	phosphatidylinositol-mediated signaling	3	0.216689	mGluR5, PI3K cat class IB (p110-gamma), Galpha(q)-specific metabotropic glutamate GPCRs
500	GO:0003015	heart process	4	0.216983	Tissue kallikreins, SFK, CACNB, Fyn
501	GO:0080090	regulation of primary metabolic process	70	0.218108	MST3, SMARCA3, Tissue kallikreins, RFX4, Bak, WFDC13, MDP1, PTE1, mGluR5, Plexin D1, ACK1, TfR1, ALS2, CPI-17, WFDC3, Cdt1, CALCOCO1, CX3CL1, OAZ1, ZNF837, ZPR9, TBX20, TdIF1, IL-3, NDUFA13, HYAL2, PI3K cat class IB (p110-gamma), SFK, S14 protein, Galpha(q)-specific metabotropic glutamate GPCRs, PARD3, PYGO1, PLA2, IRAK1BP1, DKFZp686E2433, SPINT3, UBE2C, SN1, SUMO-1, eIF3S9, MTHFR, JMJD2A, KIAA16…
502	GO:1901386	negative regulation of voltage-gated calcium channel activity	2	0.218108	Olfactory receptor, CACNB
503	GO:0044030	regulation of DNA methylation	2	0.218108	Histone H1, H1Foo
504	GO:0035235	ionotropic glutamate receptor signaling pathway	2	0.218108	SFK, Fyn
505	GO:0051049	regulation of transport	29	0.220969	Bak, mGluR5, ACK1, CX3CL1, OAZ1, TMC1, HYAL2, PI3K cat class IB (p110-gamma), SFK, Galpha(q)-specific metabotropic glutamate GPCRs, PARD3, PLA2, SN1, SUMO-1, KCNK7, DPCR1, STARD7, Olfactory receptor, Histone H1, CACNB, ATAD1, KCNK6, Fyn, SLC10A4, CACNB4, Prostasin, PSMD8, DNAJC13, SHISA7
506	GO:0010950	positive regulation of endopeptidase activity	5	0.221687	Bak, NDUFA13, SFK, Lck, Fyn
507	GO:0031325	positive regulation of cellular metabolic process	41	0.221846	MST3, SMARCA3, Tissue kallikreins, RFX4, Bak, mGluR5, Plexin D1, ACK1, TfR1, ALS2, Cdt1, CALCOCO1, CX3CL1, ZPR9, TBX20, IL-3, NDUFA13, HYAL2, PI3K cat class IB (p110-gamma), SFK, Galpha(q)-specific metabotropic glutamate GPCRs, PARD3, PYGO1, PLA2, UBE2C, SN1, SUMO-1, C19orf10, Cyclin H, C9orf72, CDK8, Lck, Histone H1, ATAD1, Fyn, Rictor, PHIP, Cystatin C, UNG1, ClpX, H1Foo
508	GO:0034767	positive regulation of ion transmembrane transport	5	0.222257	CX3CL1, SUMO-1, CACNB, CACNB4, Prostasin
509	GO:0042180	cellular ketone metabolic process	3	0.222257	PDSS2, COQ9, SRD5A1
510	GO:0009164	nucleoside catabolic process	2	0.222257	PRTFDC1, PD-ECGF (TdRPase)
511	GO:0022401	negative adaptation of signaling pathway	2	0.222257	mGluR5, Galpha(q)-specific metabotropic glutamate GPCRs
512	GO:0071715	icosanoid transport	2	0.222257	PLA2G2D, PLA2
513	GO:0002029	desensitization of G-protein coupled receptor protein signaling pathway	2	0.222257	mGluR5, Galpha(q)-specific metabotropic glutamate GPCRs
514	GO:0002092	positive regulation of receptor internalization	2	0.222257	PARD3, ATAD1
515	GO:0022011	myelination in peripheral nervous system	2	0.222257	PARD3, LAMA2
516	GO:0046471	phosphatidylglycerol metabolic process	2	0.222257	PLA2G2D, PLA2
517	GO:1901571	fatty acid derivative transport	2	0.222257	PLA2G2D, PLA2
518	GO:0032292	peripheral nervous system axon ensheathment	2	0.222257	PARD3, LAMA2
519	GO:0043549	regulation of kinase activity	15	0.222257	MST3, Tissue kallikreins, mGluR5, ALS2, ZPR9, IL-3, HYAL2, PI3K cat class IB (p110-gamma), SFK, Galpha(q)-specific metabotropic glutamate GPCRs, PLA2, Cyclin H, SPRED3, Fyn, Rictor
520	GO:0051052	regulation of DNA metabolic process	9	0.223492	TfR1, Cdt1, IL-3, SFK, PLA2, Histone H1, Cystatin C, UNG1, H1Foo
521	GO:0006879	cellular iron ion homeostasis	3	0.223575	TfR1, FTH1, NEDD8
522	GO:0003333	amino acid transmembrane transport	3	0.223575	SN1, SLC7A8, SLC6A18
523	GO:0031060	regulation of histone methylation	3	0.223575	MTHFR, JMJD2A, Histone H1
524	GO:0010604	positive regulation of macromolecule metabolic process	41	0.223611	MST3, SMARCA3, RFX4, Bak, mGluR5, Plexin D1, ACK1, TfR1, ALS2, Cdt1, CALCOCO1, CX3CL1, OAZ1, ZPR9, TBX20, IL-3, NDUFA13, HYAL2, PI3K cat class IB (p110-gamma), SFK, Galpha(q)-specific metabotropic glutamate GPCRs, PARD3, PYGO1, PLA2, UBE2C, SN1, SUMO-1, JMJD2A, C19orf10, Cyclin H, CDK8, Lck, Histone H1, ATAD1, Fyn, Rictor, PHIP, Cystatin C, UNG1, ClpX, H1Foo
525	GO:0014068	positive regulation of phosphatidylinositol 3-kinase signaling	3	0.223611	SFK, C19orf10, Fyn
526	GO:0006882	cellular zinc ion homeostasis	2	0.223611	SFK, Lck
527	GO:0043094	cellular metabolic compound salvage	2	0.223611	PRTFDC1, PD-ECGF (TdRPase)
528	GO:0090025	regulation of monocyte chemotaxis	2	0.223611	SFK, PLA2
529	GO:0051307	meiotic chromosome separation	2	0.223611	CAP-H/H2, hCAP-H2
530	GO:0051171	regulation of nitrogen compound metabolic process	68	0.223611	MST3, SMARCA3, RFX4, Bak, WFDC13, MDP1, PTE1, mGluR5, Plexin D1, ACK1, TfR1, ALS2, CPI-17, WFDC3, Cdt1, CALCOCO1, CX3CL1, OAZ1, ZNF837, ZPR9, TBX20, TdIF1, IL-3, NDUFA13, HYAL2, PI3K cat class IB (p110-gamma), SFK, S14 protein, Galpha(q)-specific metabotropic glutamate GPCRs, PARD3, PYGO1, PLA2, IRAK1BP1, DKFZp686E2433, SPINT3, UBE2C, SN1, SUMO-1, eIF3S9, MTHFR, JMJD2A, KIAA1604, Cathepsin A, C19…
531	GO:0009988	cell-cell recognition	3	0.223611	C19orf15, Histone H1, Hyaluronidase
532	GO:0048017	inositol lipid-mediated signaling	3	0.223611	mGluR5, PI3K cat class IB (p110-gamma), Galpha(q)-specific metabotropic glutamate GPCRs
533	GO:1903749	positive regulation of establishment of protein localization to mitochondrion	4	0.223611	DPCR1, STARD7, Olfactory receptor, PSMD8
534	GO:0048259	regulation of receptor-mediated endocytosis	4	0.223611	ACK1, PARD3, Histone H1, ATAD1
535	GO:0009968	negative regulation of signal transduction	20	0.223611	Tissue kallikreins, RFX4, mGluR5, CX3CL1, TBX20, NDUFA13, HYAL2, SFK, Galpha(q)-specific metabotropic glutamate GPCRs, FRAG1, SPINT3, Inversin, SPRED3, TNFAIP8L1, PTPRF (LAR), Fyn, TRIM40, PHIP, TMEM127, PSMD8
536	GO:0044282	small molecule catabolic process	8	0.223611	PTE1, ACAD11, HYAL2, PRTFDC1, PD-ECGF (TdRPase), PTE2, HUTH, HYAL1
537	GO:0048597	post-embryonic camera-type eye morphogenesis	1	0.223611	Bak
538	GO:0032690	negative regulation of interleukin-1 alpha production	1	0.223611	CX3CL1
539	GO:0051977	lysophospholipid transport	1	0.223611	PLA2
540	GO:0060971	embryonic heart tube left/right pattern formation	1	0.223611	Inversin
541	GO:0046338	phosphatidylethanolamine catabolic process	1	0.223611	PLA2
542	GO:0002803	positive regulation of antibacterial peptide production	1	0.223611	Tissue kallikreins
543	GO:0043461	proton-transporting ATP synthase complex assembly	1	0.223611	C7orf55
544	GO:1901069	guanosine-containing compound catabolic process	1	0.223611	PRTFDC1
545	GO:0046098	guanine metabolic process	1	0.223611	PRTFDC1
546	GO:0003220	left ventricular cardiac muscle tissue morphogenesis	1	0.223611	Tissue kallikreins
547	GO:0006166	purine ribonucleoside salvage	1	0.223611	PRTFDC1
548	GO:0015917	aminophospholipid transport	1	0.223611	FIC1
549	GO:0002774	Fc receptor mediated inhibitory signaling pathway	1	0.223611	SFK
550	GO:0010716	negative regulation of extracellular matrix disassembly	1	0.223611	Cystatin C
551	GO:1901896	positive regulation of calcium-transporting ATPase activity	1	0.223611	SUMO-1
552	GO:0006177	GMP biosynthetic process	1	0.223611	PRTFDC1
553	GO:0003383	apical constriction	1	0.223611	PARD3
554	GO:1902267	regulation of polyamine transmembrane transport	1	0.223611	OAZ1
555	GO:0002225	positive regulation of antimicrobial peptide production	1	0.223611	Tissue kallikreins
556	GO:0010994	free ubiquitin chain polymerization	1	0.223611	UBE2C
557	GO:0021914	negative regulation of smoothened signaling pathway involved in ventral spinal cord patterning	1	0.223611	RFX4
558	GO:0032148	activation of protein kinase B activity	2	0.223969	SFK, Rictor
559	GO:0023058	adaptation of signaling pathway	2	0.223969	mGluR5, Galpha(q)-specific metabotropic glutamate GPCRs
560	GO:0034110	regulation of homotypic cell-cell adhesion	2	0.223969	SFK, ADAM-TS18
561	GO:0015914	phospholipid transport	3	0.223969	PLA2, STARD7, FIC1
562	GO:0010507	negative regulation of autophagy	3	0.223969	IL-3, JMJD2A, Cathepsin A
563	GO:0034440	lipid oxidation	3	0.223969	PTE1, ACAD11, PLA2
564	GO:0001932	regulation of protein phosphorylation	22	0.226824	MST3, Bak, mGluR5, ACK1, ALS2, CX3CL1, ZPR9, IL-3, HYAL2, PI3K cat class IB (p110-gamma), SFK, Galpha(q)-specific metabotropic glutamate GPCRs, PARD3, PLA2, C19orf10, Cyclin H, C9orf72, SPRED3, Lck, Fyn, Rictor, PHIP
565	GO:0042176	regulation of protein catabolic process	8	0.230067	OAZ1, NDUFA13, SFK, SUMO-1, Cathepsin A, Fyn, TRIM40, Cystatin C
566	GO:0042181	ketone biosynthetic process	2	0.232434	PDSS2, COQ9
567	GO:0033043	regulation of organelle organization	20	0.232768	Bak, KCTD17, Cdt1, CX3CL1, SFK, PLA2, UBE2C, MTHFR, JMJD2A, SLAIN2, DPCR1, C9orf72, STARD7, Olfactory receptor, Histone H1, Rictor, PHIP, PSMD8, Rich1, H1Foo
568	GO:0050805	negative regulation of synaptic transmission	3	0.233109	PLA2, Olfactory receptor, ATAD1
569	GO:0051222	positive regulation of protein transport	10	0.234073	OAZ1, HYAL2, SFK, PLA2, DPCR1, STARD7, Olfactory receptor, CACNB, Fyn, PSMD8
570	GO:0042127	regulation of cell proliferation	26	0.23472	Tissue kallikreins, Kallikrein 1, Bak, PLA2G2D, A4GNT, ACK1, TfR1, CX3CL1, TBX20, IL-3, SFK, PLA2, C7orf55, C19orf10, Lck, FTH1, CACNB, PTPRF (LAR), Fyn, Rictor, PHIP, CACNB4, Cystatin C, TMEM127, HYAL1, HAI-2
571	GO:0040013	negative regulation of locomotion	7	0.234783	MST3, MDP1, mGluR5, CX3CL1, HYAL2, Galpha(q)-specific metabotropic glutamate GPCRs, HAI-2
572	GO:0010646	regulation of cell communication	44	0.235422	MST3, Tissue kallikreins, RFX4, Bak, mGluR5, ALS2, DAPK2, CX3CL1, ZPR9, TBX20, IL-3, NDUFA13, HYAL2, PI3K cat class IB (p110-gamma), SFK, Galpha(q)-specific metabotropic glutamate GPCRs, PLA2, FRAG1, SPINT3, SUMO-1, PD-ECGF (TdRPase), Inversin, C19orf10, C9orf72, SPRED3, Olfactory receptor, LAMA2, Lck, TNFAIP8L1, CACNB, PTPRF (LAR), ATAD1, Fyn, TRIM40, Rictor, PHIP, CACNB4, RIC8B, TMEM127, PSMD8,…
573	GO:0031668	cellular response to extracellular stimulus	7	0.235948	MST3, TfR1, SFK, SN1, CACNB, Fyn, SRD5A1
574	GO:0050851	antigen receptor-mediated signaling pathway	7	0.235948	SFK, WBSCR5(NTAL), Lck, CACNB, Fyn, CACNB4, PSMD8
575	GO:0071900	regulation of protein serine/threonine kinase activity	10	0.236148	MST3, mGluR5, ALS2, HYAL2, PI3K cat class IB (p110-gamma), SFK, Galpha(q)-specific metabotropic glutamate GPCRs, PLA2, Cyclin H, SPRED3
576	GO:0007568	aging	9	0.236148	Bak, mGluR5, TfR1, CX3CL1, HYAL2, SFK, Galpha(q)-specific metabotropic glutamate GPCRs, PLA2, Lck
577	GO:0032269	negative regulation of cellular protein metabolic process	17	0.236148	Bak, WFDC13, MDP1, CPI-17, WFDC3, NDUFA13, HYAL2, SFK, PARD3, SPINT3, JMJD2A, C9orf72, SPRED3, Fyn, Cystatin C, SPINT4, HAI-2
578	GO:0007162	negative regulation of cell adhesion	7	0.236148	PLA2G2D, Plexin D1, CX3CL1, SFK, PLA2, HAI-2, ADAM-TS18
579	GO:0000002	mitochondrial genome maintenance	2	0.236148	POLG reg, PD-ECGF (TdRPase)
580	GO:0055069	zinc ion homeostasis	2	0.236148	SFK, Lck
581	GO:0072529	pyrimidine-containing compound catabolic process	2	0.236148	PD-ECGF (TdRPase), UNG1
582	GO:0098656	anion transmembrane transport	6	0.238057	GABA-A receptor beta-1 subunit, S14 protein, SN1, CLCN6, SLC7A8, SLC6A18
583	GO:0019752	carboxylic acid metabolic process	14	0.238057	MDP1, PTE1, ACAD11, HYAL2, POLG reg, PLA2, MTHFR, SLC7A8, VARSL, FIC1, ValRS2, PTE2, HUTH, HYAL1
584	GO:0050908	detection of light stimulus involved in visual perception	2	0.238057	CACNB, CACNB4
585	GO:0030262	apoptotic nuclear changes	2	0.238057	NDUFA13, Histone H1
586	GO:0050962	detection of light stimulus involved in sensory perception	2	0.238057	CACNB, CACNB4
587	GO:0006891	intra-Golgi vesicle-mediated transport	2	0.238057	CASP, CUX1
588	GO:0072594	establishment of protein localization to organelle	8	0.238057	PTE1, NDUFA13, PITRM1, Olfactory receptor, Histone H1, PTE2, PHIP, Vps36
589	GO:0036293	response to decreased oxygen levels	9	0.238057	TfR1, CX3CL1, IL-3, SFK, MTHFR, CACNB, PTE2, Cystatin C, PSMD8
590	GO:2001234	negative regulation of apoptotic signaling pathway	6	0.238057	CX3CL1, NDUFA13, SFK, FRAG1, Fyn, PHIP
591	GO:0006937	regulation of muscle contraction	5	0.238057	PI3K cat class IB (p110-gamma), SFK, SUMO-1, Troponin C, skeletal muscle, Lck
592	GO:2001251	negative regulation of chromosome organization	4	0.238057	SFK, JMJD2A, Histone H1, H1Foo
593	GO:0044403	symbiont process	14	0.238057	Bak, PTE1, TfR1, HYAL2, SFK, Galpha(q)-specific metabotropic glutamate GPCRs, SUMO-1, eIF3S9, JMJD2A, Lck, Fyn, UNG1, HYAL1, MICA
594	GO:0010562	positive regulation of phosphorus metabolic process	18	0.238057	MST3, Tissue kallikreins, mGluR5, ACK1, ALS2, CX3CL1, ZPR9, IL-3, PI3K cat class IB (p110-gamma), SFK, Galpha(q)-specific metabotropic glutamate GPCRs, PLA2, C19orf10, Cyclin H, Lck, Fyn, Rictor, PHIP
595	GO:0045937	positive regulation of phosphate metabolic process	18	0.238057	MST3, Tissue kallikreins, mGluR5, ACK1, ALS2, CX3CL1, ZPR9, IL-3, PI3K cat class IB (p110-gamma), SFK, Galpha(q)-specific metabotropic glutamate GPCRs, PLA2, C19orf10, Cyclin H, Lck, Fyn, Rictor, PHIP
596	GO:0071560	cellular response to transforming growth factor beta stimulus	5	0.238057	HYAL2, SFK, PARD3, Fyn, NEDD8
597	GO:0070588	calcium ion transmembrane transport	5	0.238057	TMC1, SFK, Lck, CACNB, CACNB4
598	GO:0031935	regulation of chromatin silencing	2	0.238057	Histone H1, H1Foo
599	GO:0030212	hyaluronan metabolic process	2	0.238057	HYAL2, HYAL1
600	GO:0006868	glutamine transport	1	0.238057	SN1
601	GO:1905340	regulation of protein localization to kinetochore	1	0.238057	Cdt1
602	GO:0002786	regulation of antibacterial peptide production	1	0.238057	Tissue kallikreins
603	GO:1905342	positive regulation of protein localization to kinetochore	1	0.238057	Cdt1
604	GO:0036265	RNA (guanine-N7)-methylation	1	0.238057	RNMT
605	GO:0021650	vestibulocochlear nerve formation	1	0.238057	FIC1
606	GO:0060666	dichotomous subdivision of terminal units involved in salivary gland branching	1	0.238057	Plexin D1
607	GO:0032264	IMP salvage	1	0.238057	PRTFDC1
608	GO:0043605	cellular amide catabolic process	1	0.238057	MDP1
609	GO:2000386	positive regulation of ovarian follicle development	1	0.238057	SFK
610	GO:0002784	regulation of antimicrobial peptide production	1	0.238057	Tissue kallikreins
611	GO:0006710	androgen catabolic process	1	0.238057	SRD5A1
612	GO:0032431	activation of phospholipase A2 activity	1	0.238057	PLA2
613	GO:0015942	formate metabolic process	1	0.238057	HUTH
614	GO:0002760	positive regulation of antimicrobial humoral response	1	0.238057	Tissue kallikreins
615	GO:0046083	adenine metabolic process	1	0.238057	PRTFDC1
616	GO:0010641	positive regulation of platelet-derived growth factor receptor signaling pathway	1	0.238057	SFK
617	GO:0002513	tolerance induction to self antigen	1	0.238057	SFK
618	GO:0060369	positive regulation of Fc receptor mediated stimulatory signaling pathway	1	0.238057	SFK
619	GO:0075525	viral translational termination-reinitiation	1	0.238057	eIF3S9
620	GO:0070827	chromatin maintenance	1	0.238057	MTHFR
621	GO:0042264	peptidyl-aspartic acid hydroxylation	1	0.238057	ASPHD2
622	GO:0006663	platelet activating factor biosynthetic process	1	0.238057	PLA2
623	GO:0045728	respiratory burst after phagocytosis	1	0.238057	SFK
624	GO:0033026	negative regulation of mast cell apoptotic process	1	0.238057	IL-3
625	GO:0032914	positive regulation of transforming growth factor beta1 production	1	0.238057	CX3CL1
626	GO:0044070	regulation of anion transport	4	0.238057	mGluR5, Galpha(q)-specific metabotropic glutamate GPCRs, PLA2, SN1
627	GO:0043086	negative regulation of catalytic activity	14	0.238057	WFDC13, MDP1, ACK1, CPI-17, WFDC3, OAZ1, HYAL2, SFK, SPINT3, SPRED3, Olfactory receptor, Cystatin C, SPINT4, HAI-2
628	GO:0051240	positive regulation of multicellular organismal process	26	0.238184	MST3, Tissue kallikreins, Kallikrein 1, mGluR5, Plexin D1, TfR1, KIF3C, CX3CL1, TBX20, IL-3, HYAL2, SFK, Galpha(q)-specific metabotropic glutamate GPCRs, PARD3, PLA2, JMJD2A, C19orf10, Olfactory receptor, Lck, CASP, CACNB, PTPRF (LAR), Fyn, UNG1, CUX1, HYAL1
629	GO:0006644	phospholipid metabolic process	8	0.23833	PLA2G2D, PI3K cat class IB (p110-gamma), SFK, PLA2, FRAG1, STARD7, Lck, Fyn
630	GO:0050900	leukocyte migration	8	0.23833	DAPK2, CX3CL1, PI3K cat class IB (p110-gamma), SFK, PLA2, SLC7A8, Lck, Fyn
631	GO:0031401	positive regulation of protein modification process	19	0.238533	MST3, mGluR5, ACK1, ALS2, CX3CL1, ZPR9, IL-3, PI3K cat class IB (p110-gamma), SFK, Galpha(q)-specific metabotropic glutamate GPCRs, PLA2, UBE2C, C19orf10, Cyclin H, Lck, Histone H1, Fyn, Rictor, PHIP
632	GO:0007411	axon guidance	6	0.238917	Plexin D1, SFK, PLA2, Olfactory receptor, LAMA2, Fyn
633	GO:0006816	calcium ion transport	6	0.238917	TMC1, SFK, Lck, CACNB, Fyn, CACNB4
634	GO:0032970	regulation of actin filament-based process	8	0.238917	CX3CL1, SFK, PARD3, SUMO-1, C9orf72, Olfactory receptor, Rictor, Rich1
635	GO:0002429	immune response-activating cell surface receptor signaling pathway	9	0.238962	SFK, PLA2, WBSCR5(NTAL), Lck, CACNB, Fyn, CACNB4, PSMD8, MICA
636	GO:0046470	phosphatidylcholine metabolic process	3	0.239243	PLA2G2D, PLA2, STARD7
637	GO:0009966	regulation of signal transduction	40	0.239243	MST3, Tissue kallikreins, RFX4, Bak, mGluR5, ALS2, DAPK2, CX3CL1, ZPR9, TBX20, IL-3, NDUFA13, HYAL2, PI3K cat class IB (p110-gamma), SFK, Galpha(q)-specific metabotropic glutamate GPCRs, PLA2, FRAG1, SPINT3, SUMO-1, PD-ECGF (TdRPase), Inversin, C19orf10, C9orf72, SPRED3, Lck, TNFAIP8L1, CACNB, PTPRF (LAR), Fyn, TRIM40, Rictor, PHIP, RIC8B, TMEM127, PSMD8, Calcipressin-3, Rich1, SHISA7, Secretogra…
638	GO:0051960	regulation of nervous system development	16	0.239243	MST3, Tissue kallikreins, RFX4, mGluR5, Plexin D1, KIF3C, CX3CL1, SFK, Galpha(q)-specific metabotropic glutamate GPCRs, PARD3, PD-ECGF (TdRPase), JMJD2A, CASP, PTPRF (LAR), Fyn, CUX1
639	GO:0006275	regulation of DNA replication	4	0.240178	Cdt1, IL-3, PLA2, Cystatin C
640	GO:0051338	regulation of transferase activity	16	0.240178	MST3, Tissue kallikreins, mGluR5, ALS2, ZPR9, IL-3, HYAL2, PI3K cat class IB (p110-gamma), SFK, Galpha(q)-specific metabotropic glutamate GPCRs, PLA2, UBE2C, Cyclin H, SPRED3, Fyn, Rictor
641	GO:0006921	cellular component disassembly involved in execution phase of apoptosis	2	0.240178	NDUFA13, Histone H1
642	GO:0097192	extrinsic apoptotic signaling pathway in absence of ligand	2	0.240178	Bak, IL-3
643	GO:0008206	bile acid metabolic process	2	0.240178	PTE1, FIC1
644	GO:0038034	signal transduction in absence of ligand	2	0.240178	Bak, IL-3
645	GO:0097485	neuron projection guidance	6	0.24258	Plexin D1, SFK, PLA2, Olfactory receptor, LAMA2, Fyn
646	GO:0034622	cellular protein-containing complex assembly	14	0.244794	SMIM20, TTC17, Cdt1, NDUFA13, SFK, UBE2C, eIF3S9, SLAIN2, C7orf55, Cyclin H, C9orf72, Histone H1, PSMD8, H1Foo
647	GO:0042981	regulation of apoptotic process	24	0.244859	MST3, Tissue kallikreins, Kallikrein 1, Bak, MDP1, DAPK2, CX3CL1, ZPR9, IL-3, NDUFA13, HYAL2, PI3K cat class IB (p110-gamma), SFK, PLA2, FRAG1, C19orf10, Lck, TNFAIP8L1, PTPRF (LAR), Fyn, SNRK, API5, PHIP, UNG1
648	GO:0023051	regulation of signaling	44	0.244859	MST3, Tissue kallikreins, RFX4, Bak, mGluR5, ALS2, DAPK2, CX3CL1, ZPR9, TBX20, IL-3, NDUFA13, HYAL2, PI3K cat class IB (p110-gamma), SFK, Galpha(q)-specific metabotropic glutamate GPCRs, PLA2, FRAG1, SPINT3, SUMO-1, PD-ECGF (TdRPase), Inversin, C19orf10, C9orf72, SPRED3, Olfactory receptor, LAMA2, Lck, TNFAIP8L1, CACNB, PTPRF (LAR), ATAD1, Fyn, TRIM40, Rictor, PHIP, CACNB4, RIC8B, TMEM127, PSMD8,…
649	GO:0051094	positive regulation of developmental process	22	0.245534	MST3, mGluR5, Plexin D1, TfR1, KIF3C, CX3CL1, TBX20, IL-3, SFK, Galpha(q)-specific metabotropic glutamate GPCRs, PARD3, PLA2, JMJD2A, C19orf10, Lck, CASP, PTPRF (LAR), Fyn, FLJ36031, UNG1, CUX1, HYAL1
650	GO:0009893	positive regulation of metabolic process	43	0.245628	MST3, SMARCA3, Tissue kallikreins, RFX4, Bak, mGluR5, Plexin D1, ACK1, TfR1, ALS2, Cdt1, CALCOCO1, CX3CL1, OAZ1, ZPR9, TBX20, IL-3, NDUFA13, HYAL2, PI3K cat class IB (p110-gamma), SFK, Galpha(q)-specific metabotropic glutamate GPCRs, PARD3, PYGO1, PLA2, UBE2C, SN1, SUMO-1, JMJD2A, C19orf10, Cyclin H, C9orf72, CDK8, Lck, Histone H1, ATAD1, Fyn, Rictor, PHIP, Cystatin C, UNG1, ClpX, H1Foo
651	GO:0042493	response to drug	20	0.245628	MST3, Bak, MDP1, GABA-A receptor beta-1 subunit, TfR1, CPI-17, C19orf15, SFK, PLA2, SN1, MTHFR, Olfactory receptor, Lck, FIC1, PTE2, Fyn, SLC10A4, Prostasin, Cystatin C, SRD5A1
652	GO:0046058	cAMP metabolic process	2	0.245628	CACNB, CACNB4
653	GO:0032270	positive regulation of cellular protein metabolic process	23	0.245628	MST3, Bak, mGluR5, ACK1, ALS2, CX3CL1, ZPR9, IL-3, NDUFA13, PI3K cat class IB (p110-gamma), SFK, Galpha(q)-specific metabotropic glutamate GPCRs, PLA2, UBE2C, SUMO-1, C19orf10, Cyclin H, Lck, Histone H1, Fyn, Rictor, PHIP, ClpX
654	GO:0032147	activation of protein kinase activity	7	0.245628	MST3, mGluR5, IL-3, SFK, Galpha(q)-specific metabotropic glutamate GPCRs, PLA2, Rictor
655	GO:0045861	negative regulation of proteolysis	8	0.245628	WFDC13, MDP1, WFDC3, SFK, SPINT3, Cystatin C, SPINT4, HAI-2
656	GO:0032989	cellular component morphogenesis	14	0.245628	MST3, Tissue kallikreins, Plexin D1, ALS2, NEBL, SFK, POLG reg, PARD3, PLA2, C9orf72, Olfactory receptor, LAMA2, Fyn, HAI-2
657	GO:0060402	calcium ion transport into cytosol	3	0.245628	SFK, Lck, CACNB
658	GO:0015908	fatty acid transport	3	0.245628	PLA2G2D, S14 protein, PLA2
659	GO:1903959	regulation of anion transmembrane transport	2	0.245628	mGluR5, Galpha(q)-specific metabotropic glutamate GPCRs
660	GO:0051304	chromosome separation	2	0.245628	CAP-H/H2, hCAP-H2
661	GO:0045830	positive regulation of isotype switching	2	0.245628	TfR1, UNG1
662	GO:0001782	B cell homeostasis	2	0.245628	Bak, SFK
663	GO:0006629	lipid metabolic process	18	0.245628	PLA2G2D, PDSS2, PTE1, ACAD11, PI3K cat class IB (p110-gamma), SFK, S14 protein, PLA2, FRAG1, LMNBR, Cathepsin A, STARD7, Lck, FIC1, PTE2, Fyn, FLJ36031, SRD5A1
664	GO:0048585	negative regulation of response to stimulus	24	0.245628	Tissue kallikreins, RFX4, mGluR5, CX3CL1, TBX20, NDUFA13, HYAL2, SFK, Galpha(q)-specific metabotropic glutamate GPCRs, PLA2, FRAG1, SPINT3, Inversin, SPRED3, TNFAIP8L1, CACNB, PTPRF (LAR), Fyn, TRIM40, PHIP, TMEM127, PSMD8, MICA, ADAM-TS18
665	GO:0002695	negative regulation of leukocyte activation	5	0.245628	PLA2G2D, CX3CL1, SFK, PLA2, MICA
666	GO:2001235	positive regulation of apoptotic signaling pathway	5	0.245628	Bak, HYAL2, SFK, PLA2, Lck
667	GO:0061564	axon development	9	0.245628	Plexin D1, ALS2, SFK, PARD3, PLA2, C9orf72, Olfactory receptor, LAMA2, Fyn
668	GO:0097529	myeloid leukocyte migration	4	0.245628	DAPK2, CX3CL1, PI3K cat class IB (p110-gamma), PLA2
669	GO:0060255	regulation of macromolecule metabolic process	70	0.245628	MST3, SMARCA3, RFX4, Bak, WFDC13, MDP1, PTE1, mGluR5, Plexin D1, ACK1, TfR1, ALS2, CPI-17, WFDC3, Cdt1, CALCOCO1, CX3CL1, OAZ1, ZNF837, ZPR9, POLR2C, TBX20, TdIF1, IL-3, NDUFA13, HYAL2, PI3K cat class IB (p110-gamma), SFK, S14 protein, Galpha(q)-specific metabotropic glutamate GPCRs, PARD3, PYGO1, PLA2, IRAK1BP1, DKFZp686E2433, SPINT3, UBE2C, SN1, SUMO-1, eIF3S9, MTHFR, JMJD2A, KIAA1604, Cathepsi…
670	GO:0044255	cellular lipid metabolic process	15	0.245628	PLA2G2D, PDSS2, PTE1, ACAD11, PI3K cat class IB (p110-gamma), SFK, PLA2, FRAG1, Cathepsin A, STARD7, Lck, PTE2, Fyn, FLJ36031, SRD5A1
671	GO:0051247	positive regulation of protein metabolic process	24	0.245628	MST3, Bak, mGluR5, ACK1, ALS2, CX3CL1, OAZ1, ZPR9, IL-3, NDUFA13, PI3K cat class IB (p110-gamma), SFK, Galpha(q)-specific metabotropic glutamate GPCRs, PLA2, UBE2C, SUMO-1, C19orf10, Cyclin H, Lck, Histone H1, Fyn, Rictor, PHIP, ClpX
672	GO:0009100	glycoprotein metabolic process	7	0.245628	GALNT15, A4GNT, C3orf21, GALNTL4, GALNT14, GALNTL2, HYAL1
673	GO:0014044	Schwann cell development	2	0.245628	PARD3, LAMA2
674	GO:0006691	leukotriene metabolic process	2	0.245628	MDP1, PLA2
675	GO:0031645	negative regulation of neurological system process	2	0.245628	Tissue kallikreins, CACNB
676	GO:0060969	negative regulation of gene silencing	2	0.245628	Histone H1, H1Foo
677	GO:0006654	phosphatidic acid biosynthetic process	2	0.245628	PLA2G2D, PLA2
678	GO:0050995	negative regulation of lipid catabolic process	2	0.245628	PI3K cat class IB (p110-gamma), C7orf55
679	GO:2000416	regulation of eosinophil migration	1	0.245628	DAPK2
680	GO:2000670	positive regulation of dendritic cell apoptotic process	1	0.245628	SFK
681	GO:1903719	regulation of I-kappaB phosphorylation	1	0.245628	CX3CL1
682	GO:2001286	regulation of caveolin-mediated endocytosis	1	0.245628	SFK
683	GO:0046813	receptor-mediated virion attachment to host cell	1	0.245628	Galpha(q)-specific metabotropic glutamate GPCRs
684	GO:0035425	autocrine signaling	1	0.245628	CX3CL1
685	GO:1905333	regulation of gastric motility	1	0.245628	PD-ECGF (TdRPase)
686	GO:0034136	negative regulation of toll-like receptor 2 signaling pathway	1	0.245628	SFK
687	GO:0030578	PML body organization	1	0.245628	SUMO-1
688	GO:0051387	negative regulation of neurotrophin TRK receptor signaling pathway	1	0.245628	PTPRF (LAR)
689	GO:1904717	regulation of AMPA glutamate receptor clustering	1	0.245628	SHISA7
690	GO:0019087	transformation of host cell by virus	1	0.245628	HYAL2
691	GO:1903721	positive regulation of I-kappaB phosphorylation	1	0.245628	CX3CL1
692	GO:0007185	transmembrane receptor protein tyrosine phosphatase signaling pathway	1	0.245628	PTPRF (LAR)
693	GO:0070295	renal water absorption	1	0.245628	HYAL2
694	GO:0043096	purine nucleobase salvage	1	0.245628	PRTFDC1
695	GO:0033025	regulation of mast cell apoptotic process	1	0.245628	IL-3
696	GO:0042760	very long-chain fatty acid catabolic process	1	0.245628	PTE2
697	GO:0001545	primary ovarian follicle growth	1	0.245628	SFK
698	GO:0072338	cellular lactam metabolic process	1	0.245628	MDP1
699	GO:0018197	peptidyl-aspartic acid modification	1	0.245628	ASPHD2
700	GO:0050689	negative regulation of defense response to virus by host	1	0.245628	MICA
701	GO:0051036	regulation of endosome size	1	0.245628	ALS2
702	GO:0010991	negative regulation of SMAD protein complex assembly	1	0.245628	TBX20
703	GO:0106104	regulation of glutamate receptor clustering	1	0.245628	SHISA7
704	GO:0015808	L-alanine transport	1	0.245628	SN1
705	GO:0060005	vestibular reflex	1	0.245628	TMC1
706	GO:0002274	myeloid leukocyte activation	10	0.245861	CX3CL1, HYAL2, PI3K cat class IB (p110-gamma), SFK, PLA2, WBSCR5(NTAL), Cathepsin A, FTH1, Cystatin C, DNAJC13
707	GO:0098660	inorganic ion transmembrane transport	11	0.245861	GABA-A receptor beta-1 subunit, TMC1, SFK, KCNK7, CLCN6, Lck, CACNB, ATOX1, KCNK6, TMCO3, CACNB4
708	GO:0030155	regulation of cell adhesion	13	0.246407	PLA2G2D, Plexin D1, TfR1, CX3CL1, PI3K cat class IB (p110-gamma), SFK, PLA2, LAMA2, Lck, Fyn, HYAL1, HAI-2, ADAM-TS18
709	GO:0044283	small molecule biosynthetic process	10	0.246407	PDSS2, PTE1, PRTFDC1, PLA2, LMNBR, PD-ECGF (TdRPase), MTHFR, COQ9, UNG1, HYAL1
710	GO:1903747	regulation of establishment of protein localization to mitochondrion	4	0.246407	DPCR1, STARD7, Olfactory receptor, PSMD8
711	GO:0046486	glycerolipid metabolic process	8	0.248481	PLA2G2D, PI3K cat class IB (p110-gamma), SFK, PLA2, FRAG1, STARD7, Lck, Fyn
712	GO:0032890	regulation of organic acid transport	3	0.248941	Galpha(q)-specific metabotropic glutamate GPCRs, PLA2, SN1
713	GO:0043280	positive regulation of cysteine-type endopeptidase activity involved in apoptotic process	4	0.248941	Bak, NDUFA13, SFK, Lck
714	GO:0009894	regulation of catabolic process	15	0.248941	DAPK2, OAZ1, IL-3, NDUFA13, PI3K cat class IB (p110-gamma), SFK, SUMO-1, JMJD2A, Cathepsin A, C7orf55, C9orf72, Fyn, TRIM40, Cystatin C, PSMD8
715	GO:0006508	proteolysis	19	0.249935	Tissue kallikreins, Kallikrein 1, Bak, MDP1, KCTD17, ADAM29, UBE2C, PITRM1, Prolyl endopeptidase, Cathepsin A, COLEC11, Prostasin, PSMD8, ClpX, Kallikrein 10 (KLK10), NEDD8, HAI-2, Vps36, ADAM-TS18
716	GO:1901658	glycosyl compound catabolic process	2	0.25025	PRTFDC1, PD-ECGF (TdRPase)
717	GO:0009566	fertilization	5	0.250851	Tissue kallikreins, C19orf15, Olfactory receptor, Histone H1, Hyaluronidase
718	GO:0007338	single fertilization	4	0.251243	C19orf15, Olfactory receptor, Histone H1, Hyaluronidase
719	GO:0048878	chemical homeostasis	18	0.251386	Bak, mGluR5, KCTD17, TfR1, CX3CL1, HYAL2, PI3K cat class IB (p110-gamma), SFK, Galpha(q)-specific metabotropic glutamate GPCRs, PLA2, SLC7A8, Olfactory receptor, Lck, FTH1, CACNB, ATOX1, CACNB4, NEDD8
720	GO:0051899	membrane depolarization	3	0.251386	Galpha(q)-specific metabotropic glutamate GPCRs, CACNB, CACNB4
721	GO:0071496	cellular response to external stimulus	8	0.253003	MST3, Bak, TfR1, SFK, SN1, CACNB, Fyn, SRD5A1
722	GO:0009612	response to mechanical stimulus	7	0.253003	Bak, TMC1, SFK, CLCN6, Lck, CACNB, Fyn
723	GO:0071559	response to transforming growth factor beta	5	0.254157	HYAL2, SFK, PARD3, Fyn, NEDD8
724	GO:0051785	positive regulation of nuclear division	3	0.254157	Cdt1, UBE2C, PHIP
725	GO:0048168	regulation of neuronal synaptic plasticity	3	0.254157	mGluR5, Galpha(q)-specific metabotropic glutamate GPCRs, SHISA7
726	GO:0046473	phosphatidic acid metabolic process	2	0.254157	PLA2G2D, PLA2
727	GO:0007431	salivary gland development	2	0.254157	Plexin D1, Cystatin C
728	GO:1903427	negative regulation of reactive oxygen species biosynthetic process	2	0.254157	SFK, Fyn
729	GO:0097061	dendritic spine organization	2	0.254157	SFK, Fyn
730	GO:0048667	cell morphogenesis involved in neuron differentiation	9	0.254157	Plexin D1, ALS2, SFK, PARD3, PLA2, C9orf72, Olfactory receptor, LAMA2, Fyn
731	GO:0035556	intracellular signal transduction	24	0.256014	MST3, Tissue kallikreins, Bak, GPR155, mGluR5, ACK1, ALS2, DAPK2, TULP4, ZPR9, IL-3, PI3K cat class IB (p110-gamma), SFK, Galpha(q)-specific metabotropic glutamate GPCRs, PLA2, FRAG1, IRAK1BP1, WBSCR5(NTAL), Olfactory receptor, Fyn, SNRK, Rictor, PSMD8, Calcipressin-3
732	GO:1901992	positive regulation of mitotic cell cycle phase transition	3	0.256014	Cdt1, UBE2C, HYAL1
733	GO:0043407	negative regulation of MAP kinase activity	3	0.256014	HYAL2, SFK, SPRED3
734	GO:0019220	regulation of phosphate metabolic process	25	0.256014	MST3, Tissue kallikreins, Bak, mGluR5, ACK1, ALS2, CPI-17, CX3CL1, ZPR9, IL-3, HYAL2, PI3K cat class IB (p110-gamma), SFK, Galpha(q)-specific metabotropic glutamate GPCRs, PARD3, PLA2, C19orf10, Cyclin H, C9orf72, SPRED3, Lck, Fyn, Rictor, PHIP, Calcipressin-3
735	GO:0009605	response to external stimulus	32	0.256014	MST3, Tissue kallikreins, Kallikrein 1, Bak, Plexin D1, TfR1, CX3CL1, TMC1, HYAL2, PI3K cat class IB (p110-gamma), SFK, S14 protein, PLA2, FER1L6, SN1, PD-ECGF (TdRPase), MTHFR, JMJD2A, CLCN6, COLEC11, Olfactory receptor, LAMA2, Lck, CACNB, PTE2, ATOX1, Fyn, CACNB4, Cystatin C, HYAL1, SRD5A1, MICA
736	GO:0051174	regulation of phosphorus metabolic process	25	0.256014	MST3, Tissue kallikreins, Bak, mGluR5, ACK1, ALS2, CPI-17, CX3CL1, ZPR9, IL-3, HYAL2, PI3K cat class IB (p110-gamma), SFK, Galpha(q)-specific metabotropic glutamate GPCRs, PARD3, PLA2, C19orf10, Cyclin H, C9orf72, SPRED3, Lck, Fyn, Rictor, PHIP, Calcipressin-3
737	GO:0032880	regulation of protein localization	17	0.256014	Cdt1, CX3CL1, OAZ1, HYAL2, SFK, Galpha(q)-specific metabotropic glutamate GPCRs, PLA2, SUMO-1, DPCR1, STARD7, Olfactory receptor, CACNB, Fyn, TRIM40, CACNB4, PSMD8, SHISA7
738	GO:1905809	negative regulation of synapse organization	2	0.256014	SFK, Fyn
739	GO:0048512	circadian behavior	2	0.256014	Cystatin C, SRD5A1
740	GO:0045737	positive regulation of cyclin-dependent protein serine/threonine kinase activity	2	0.256014	SFK, Cyclin H
741	GO:0006464	cellular protein modification process	37	0.256014	MST3, SMARCA3, GALNT15, mGluR5, A4GNT, C3orf21, ACK1, DAPK2, TULP4, ALS2CR7, GALNTL4, IL-3, PI3K cat class IB (p110-gamma), SFK, Galpha(q)-specific metabotropic glutamate GPCRs, FRAG1, UBE2C, SUMO-1, JMJD2A, Cyclin H, CDK8, GALNT14, Lck, Histone H1, CASP, PTPRF (LAR), Fyn, SNRK, TRIM40, Rictor, Cystatin C, GALNTL2, CUX1, PSMD8, ASPHD2, NEDD8, Secretogranin 1
742	GO:0036211	protein modification process	37	0.256014	MST3, SMARCA3, GALNT15, mGluR5, A4GNT, C3orf21, ACK1, DAPK2, TULP4, ALS2CR7, GALNTL4, IL-3, PI3K cat class IB (p110-gamma), SFK, Galpha(q)-specific metabotropic glutamate GPCRs, FRAG1, UBE2C, SUMO-1, JMJD2A, Cyclin H, CDK8, GALNT14, Lck, Histone H1, CASP, PTPRF (LAR), Fyn, SNRK, TRIM40, Rictor, Cystatin C, GALNTL2, CUX1, PSMD8, ASPHD2, NEDD8, Secretogranin 1
743	GO:0043406	positive regulation of MAP kinase activity	6	0.256014	MST3, mGluR5, PI3K cat class IB (p110-gamma), SFK, Galpha(q)-specific metabotropic glutamate GPCRs, PLA2
744	GO:0009062	fatty acid catabolic process	3	0.256014	PTE1, ACAD11, PTE2
745	GO:0034638	phosphatidylcholine catabolic process	1	0.256014	PLA2
746	GO:0002254	kinin cascade	1	0.256014	Tissue kallikreins
747	GO:0035434	copper ion transmembrane transport	1	0.256014	ATOX1
748	GO:0032637	interleukin-8 production	1	0.256014	PLA2
749	GO:0006880	intracellular sequestering of iron ion	1	0.256014	FTH1
750	GO:0002759	regulation of antimicrobial humoral response	1	0.256014	Tissue kallikreins
751	GO:0052805	imidazole-containing compound catabolic process	1	0.256014	HUTH
752	GO:0003097	renal water transport	1	0.256014	HYAL2
753	GO:1905788	negative regulation of detection of mechanical stimulus involved in sensory perception of touch	1	0.256014	CACNB
754	GO:0046629	gamma-delta T cell activation	1	0.256014	MICA
755	GO:1905787	regulation of detection of mechanical stimulus involved in sensory perception of touch	1	0.256014	CACNB
756	GO:2000373	positive regulation of DNA topoisomerase (ATP-hydrolyzing) activity	1	0.256014	CAP-H/H2
757	GO:0097577	sequestering of iron ion	1	0.256014	FTH1
758	GO:0006548	histidine catabolic process	1	0.256014	HUTH
759	GO:0021648	vestibulocochlear nerve morphogenesis	1	0.256014	FIC1
760	GO:0010990	regulation of SMAD protein complex assembly	1	0.256014	TBX20
761	GO:0032511	late endosome to vacuole transport via multivesicular body sorting pathway	1	0.256014	Vps36
762	GO:2000371	regulation of DNA topoisomerase (ATP-hydrolyzing) activity	1	0.256014	CAP-H/H2
763	GO:0070127	tRNA aminoacylation for mitochondrial protein translation	1	0.256014	POLG reg
764	GO:1903896	positive regulation of IRE1-mediated unfolded protein response	1	0.256014	Bak
765	GO:0046469	platelet activating factor metabolic process	1	0.256014	PLA2
766	GO:0045008	depyrimidination	1	0.256014	UNG1
767	GO:0070242	thymocyte apoptotic process	1	0.256014	Bak
768	GO:1900135	positive regulation of renin secretion into blood stream	1	0.256014	Olfactory receptor
769	GO:0007067	mitotic nuclear division	4	0.256014	Cdt1, CAP-H/H2, UBE2C, hCAP-H2
770	GO:0009101	glycoprotein biosynthetic process	6	0.256014	GALNT15, A4GNT, C3orf21, GALNTL4, GALNT14, GALNTL2
771	GO:0006120	mitochondrial electron transport, NADH to ubiquinone	2	0.256014	NDUFA13, COQ9
772	GO:0048169	regulation of long-term neuronal synaptic plasticity	2	0.256014	mGluR5, Galpha(q)-specific metabotropic glutamate GPCRs
773	GO:0045589	regulation of regulatory T cell differentiation	2	0.256014	SFK, Lck
774	GO:0043552	positive regulation of phosphatidylinositol 3-kinase activity	2	0.256014	Tissue kallikreins, SFK
775	GO:0045987	positive regulation of smooth muscle contraction	2	0.256014	SFK, Lck
776	GO:0033044	regulation of chromosome organization	7	0.257577	Cdt1, SFK, UBE2C, MTHFR, JMJD2A, Histone H1, H1Foo
777	GO:0007193	adenylate cyclase-inhibiting G-protein coupled receptor signaling pathway	3	0.257631	mGluR5, Galpha(q)-specific metabotropic glutamate GPCRs, Olfactory receptor
778	GO:0007612	learning	5	0.257632	mGluR5, SFK, Galpha(q)-specific metabotropic glutamate GPCRs, ATAD1, Fyn
779	GO:1904951	positive regulation of establishment of protein localization	10	0.257679	OAZ1, HYAL2, SFK, PLA2, DPCR1, STARD7, Olfactory receptor, CACNB, Fyn, PSMD8
780	GO:0009408	response to heat	4	0.260376	SFK, PLA2, SUMO-1, MICA
781	GO:0032413	negative regulation of ion transmembrane transporter activity	3	0.260785	SUMO-1, Olfactory receptor, CACNB
782	GO:0097191	extrinsic apoptotic signaling pathway	3	0.260785	Bak, IL-3, NDUFA13
783	GO:0009987	cellular process	149	0.260785	MST3, SMARCA3, Tissue kallikreins, HPS3, RFX4, GALNT15, Bak, PLA2G2D, SMIM20, PDSS2, MDP1, PTE1, GPR155, mGluR5, TTC17, A4GNT, C3orf21, Plexin D1, KCTD17, ACK1, GABA-A receptor beta-1 subunit, TfR1, ALS2, CPI-17, NEBL, DAPK2, KIF3C, ACAD11, TULP4, TMCC1, HM74, Cdt1, ALS2CR7, CALCOCO1, CX3CL1, OAZ1, TMC1, CAP-H/H2, ZNF837, ZPR9, C19orf15, GALNTL4, POLR2C, TBX20, TdIF1, IL-3, NDUFA13, HYAL2, PI3K c…
784	GO:1902475	L-alpha-amino acid transmembrane transport	2	0.260785	SN1, SLC7A8
785	GO:0007622	rhythmic behavior	2	0.260785	Cystatin C, SRD5A1
786	GO:0007143	female meiotic nuclear division	2	0.260785	CAP-H/H2, hCAP-H2
787	GO:0030593	neutrophil chemotaxis	3	0.264104	CX3CL1, PI3K cat class IB (p110-gamma), PLA2
788	GO:0034644	cellular response to UV	3	0.264104	Bak, HYAL2, HYAL1
789	GO:0051173	positive regulation of nitrogen compound metabolic process	38	0.26528	MST3, SMARCA3, RFX4, Bak, mGluR5, Plexin D1, ACK1, TfR1, ALS2, Cdt1, CALCOCO1, CX3CL1, OAZ1, ZPR9, TBX20, IL-3, NDUFA13, HYAL2, PI3K cat class IB (p110-gamma), SFK, Galpha(q)-specific metabotropic glutamate GPCRs, PYGO1, PLA2, UBE2C, SN1, SUMO-1, C19orf10, Cyclin H, CDK8, Lck, Histone H1, Fyn, Rictor, PHIP, Cystatin C, UNG1, ClpX, H1Foo
790	GO:0031669	cellular response to nutrient levels	6	0.26528	MST3, SFK, SN1, CACNB, Fyn, SRD5A1
791	GO:0046474	glycerophospholipid biosynthetic process	5	0.265309	PLA2G2D, PI3K cat class IB (p110-gamma), PLA2, FRAG1, STARD7
792	GO:0022407	regulation of cell-cell adhesion	9	0.265309	PLA2G2D, TfR1, CX3CL1, SFK, PLA2, Lck, Fyn, HAI-2, ADAM-TS18
793	GO:0014037	Schwann cell differentiation	2	0.266313	PARD3, LAMA2
794	GO:0034656	nucleobase-containing small molecule catabolic process	2	0.266313	PRTFDC1, PD-ECGF (TdRPase)
795	GO:1901565	organonitrogen compound catabolic process	15	0.266313	Tissue kallikreins, KCTD17, HYAL2, PRTFDC1, PLA2, UBE2C, PD-ECGF (TdRPase), Cathepsin A, HUTH, UNG1, PSMD8, HYAL1, ClpX, NEDD8, Vps36
796	GO:0019722	calcium-mediated signaling	4	0.266313	mGluR5, Galpha(q)-specific metabotropic glutamate GPCRs, WBSCR5(NTAL), Calcipressin-3
797	GO:0034599	cellular response to oxidative stress	6	0.266718	MST3, MDP1, ZPR9, SFK, PLA2, Cystatin C
798	GO:0045859	regulation of protein kinase activity	13	0.266718	MST3, mGluR5, ALS2, IL-3, HYAL2, PI3K cat class IB (p110-gamma), SFK, Galpha(q)-specific metabotropic glutamate GPCRs, PLA2, Cyclin H, SPRED3, Fyn, Rictor
799	GO:0032101	regulation of response to external stimulus	14	0.266718	MST3, Tissue kallikreins, Kallikrein 1, DAPK2, CX3CL1, HYAL2, PI3K cat class IB (p110-gamma), SFK, PLA2, CACNB, PTPRF (LAR), Rictor, MICA, ADAM-TS18
800	GO:0034763	negative regulation of transmembrane transport	4	0.266718	OAZ1, SUMO-1, Olfactory receptor, CACNB
801	GO:0006869	lipid transport	6	0.266718	PLA2G2D, S14 protein, PLA2, STARD7, FIC1, SLC10A4
802	GO:0061337	cardiac conduction	3	0.266718	CACNB, KCNK6, CACNB4
803	GO:0071300	cellular response to retinoic acid	3	0.266718	NDUFA13, SFK, Keratin 13
804	GO:0019229	regulation of vasoconstriction	3	0.266718	Tissue kallikreins, Kallikrein 1, CX3CL1
805	GO:0070252	actin-mediated cell contraction	3	0.266718	PARD3, Troponin C, skeletal muscle, CACNB
806	GO:0001569	branching involved in blood vessel morphogenesis	2	0.266718	Plexin D1, TBX20
807	GO:0003382	epithelial cell morphogenesis	2	0.266718	PARD3, HAI-2
808	GO:0043367	CD4-positive, alpha-beta T cell differentiation	2	0.266718	PLA2G2D, PLA2
809	GO:0019222	regulation of metabolic process	74	0.266718	MST3, SMARCA3, Tissue kallikreins, RFX4, Bak, WFDC13, MDP1, PTE1, mGluR5, Plexin D1, ACK1, TfR1, ALS2, CPI-17, WFDC3, DAPK2, Cdt1, CALCOCO1, CX3CL1, OAZ1, ZNF837, ZPR9, POLR2C, TBX20, TdIF1, IL-3, NDUFA13, HYAL2, PI3K cat class IB (p110-gamma), SFK, S14 protein, Galpha(q)-specific metabotropic glutamate GPCRs, PARD3, PYGO1, PLA2, IRAK1BP1, DKFZp686E2433, SPINT3, UBE2C, SN1, SUMO-1, eIF3S9, MTHFR,…
810	GO:1900407	regulation of cellular response to oxidative stress	3	0.266718	SFK, Fyn, Fibulin-5
811	GO:1904879	positive regulation of calcium ion transmembrane transport via high voltage-gated calcium channel	1	0.266718	CACNB
812	GO:0039663	membrane fusion involved in viral entry into host cell	1	0.266718	HYAL2
813	GO:0038156	interleukin-3-mediated signaling pathway	1	0.266718	IL-3
814	GO:0046100	hypoxanthine metabolic process	1	0.266718	PRTFDC1
815	GO:0032261	purine nucleotide salvage	1	0.266718	PRTFDC1
816	GO:0030174	regulation of DNA-dependent DNA replication initiation	1	0.266718	Cdt1
817	GO:0044800	multi-organism membrane fusion	1	0.266718	HYAL2
818	GO:1904714	regulation of chaperone-mediated autophagy	1	0.266718	Cathepsin A
819	GO:0031642	negative regulation of myelination	1	0.266718	Tissue kallikreins
820	GO:1902262	apoptotic process involved in blood vessel morphogenesis	1	0.266718	Bak
821	GO:0010764	negative regulation of fibroblast migration	1	0.266718	HYAL2
822	GO:0042976	activation of Janus kinase activity	1	0.266718	IL-3
823	GO:0035965	cardiolipin acyl-chain remodeling	1	0.266718	PLA2
824	GO:2000196	positive regulation of female gonad development	1	0.266718	SFK
825	GO:0072708	response to sorbitol	1	0.266718	Cdt1
826	GO:0055118	negative regulation of cardiac muscle contraction	1	0.266718	PI3K cat class IB (p110-gamma)
827	GO:0003175	tricuspid valve development	1	0.266718	TBX20
828	GO:0019064	fusion of virus membrane with host plasma membrane	1	0.266718	HYAL2
829	GO:0072672	neutrophil extravasation	1	0.266718	PI3K cat class IB (p110-gamma)
830	GO:0032502	developmental process	68	0.268526	MST3, Tissue kallikreins, RFX4, GALNT15, Bak, PLA2G2D, mGluR5, Plexin D1, ACK1, GABA-A receptor beta-1 subunit, TfR1, ALS2, NEBL, KIF3C, CX3CL1, TMC1, CAP-H/H2, C19orf15, POLR2C, TBX20, IL-3, HYAL2, PI3K cat class IB (p110-gamma), SFK, POLG reg, Galpha(q)-specific metabotropic glutamate GPCRs, PARD3, PYGO1, Hapln4, PLA2, C20orf165, Keratin 13, Gametogenetin, SN1, SUMO-1, PD-ECGF (TdRPase), MTHFR,…
831	GO:0033365	protein localization to organelle	11	0.269282	PTE1, TULP4, NDUFA13, PYGO1, PITRM1, SUMO-1, Olfactory receptor, Histone H1, PTE2, PHIP, Vps36
832	GO:0031295	T cell costimulation	3	0.269282	SFK, Lck, Fyn
833	GO:0090218	positive regulation of lipid kinase activity	2	0.269282	Tissue kallikreins, SFK
834	GO:0015721	bile acid and bile salt transport	2	0.269282	FIC1, SLC10A4
835	GO:0019835	cytolysis	2	0.269282	Bak, MICA
836	GO:0007339	binding of sperm to zona pellucida	2	0.269282	Histone H1, Hyaluronidase
837	GO:0016042	lipid catabolic process	6	0.27062	PLA2G2D, PTE1, ACAD11, PLA2, PTE2, SRD5A1
838	GO:0031647	regulation of protein stability	6	0.27289	SFK, SUMO-1, Cathepsin A, Cyclin H, Histone H1, PSMD8
839	GO:0048583	regulation of response to stimulus	51	0.274557	MST3, Tissue kallikreins, RFX4, Kallikrein 1, Bak, mGluR5, TfR1, ALS2, DAPK2, CX3CL1, ZPR9, TBX20, IL-3, NDUFA13, HYAL2, PI3K cat class IB (p110-gamma), SFK, Galpha(q)-specific metabotropic glutamate GPCRs, PLA2, FRAG1, WBSCR5(NTAL), SPINT3, SUMO-1, PD-ECGF (TdRPase), Inversin, COLEC11, C19orf10, C9orf72, SPRED3, Olfactory receptor, Lck, TNFAIP8L1, KLRF1, CACNB, PTPRF (LAR), Fyn, TRIM40, Rictor, …
840	GO:0045910	negative regulation of DNA recombination	2	0.274856	Histone H1, H1Foo
841	GO:1904031	positive regulation of cyclin-dependent protein kinase activity	2	0.274856	SFK, Cyclin H
842	GO:0051482	positive regulation of cytosolic calcium ion concentration involved in phospholipase C-activating G-protein coupled signaling pathway	2	0.274856	mGluR5, Galpha(q)-specific metabotropic glutamate GPCRs
843	GO:0009163	nucleoside biosynthetic process	2	0.274856	PRTFDC1, PD-ECGF (TdRPase)
844	GO:0000096	sulfur amino acid metabolic process	2	0.274856	MDP1, MTHFR
845	GO:0006996	organelle organization	40	0.27571	SMARCA3, HPS3, RFX4, Bak, SMIM20, PTE1, TTC17, ALS2, NEBL, KIF3C, TMCC1, Cdt1, CAP-H/H2, NDUFA13, SFK, POLG reg, PARD3, PYGO1, PLA2, Keratin 13, UBE2C, PITRM1, SUMO-1, PD-ECGF (TdRPase), MTHFR, JMJD2A, SLAIN2, C7orf55, C9orf72, Histone H1, FIC1, PTE2, Rictor, PHIP, TMEM127, Rich1, hCAP-H2, DNAJC13, H1Foo, Vps36
846	GO:0044237	cellular metabolic process	91	0.277385	MST3, SMARCA3, Tissue kallikreins, RFX4, GALNT15, PLA2G2D, PDSS2, MDP1, PTE1, mGluR5, A4GNT, C3orf21, KCTD17, ACK1, TfR1, ALS2, DAPK2, ACAD11, TULP4, Cdt1, ALS2CR7, CALCOCO1, OAZ1, ZNF837, GALNTL4, POLR2C, TBX20, TdIF1, IL-3, NDUFA13, HYAL2, PI3K cat class IB (p110-gamma), SFK, FLJ35220, PRTFDC1, S14 protein, POLG reg, Galpha(q)-specific metabotropic glutamate GPCRs, PLA2, FRAG1, CILP2, ZFC3H1, I…
847	GO:0010975	regulation of neuron projection development	10	0.277385	MST3, Tissue kallikreins, Plexin D1, KIF3C, CX3CL1, SFK, CASP, PTPRF (LAR), Fyn, CUX1
848	GO:0009117	nucleotide metabolic process	10	0.277585	PTE1, NDUFA13, PRTFDC1, CACNB, PTE2, COQ9, CACNB4, UNG1, ClpX, YJEFN3
849	GO:1901566	organonitrogen compound biosynthetic process	20	0.277585	Tissue kallikreins, GALNT15, A4GNT, C3orf21, OAZ1, GALNTL4, SFK, PRTFDC1, POLG reg, PLA2, FRAG1, PD-ECGF (TdRPase), eIF3S9, MTHFR, VARSL, STARD7, GALNT14, ValRS2, GALNTL2, HYAL1
850	GO:0060401	cytosolic calcium ion transport	3	0.277585	SFK, Lck, CACNB
851	GO:0031294	lymphocyte costimulation	3	0.277585	SFK, Lck, Fyn
852	GO:0006919	activation of cysteine-type endopeptidase activity involved in apoptotic process	3	0.277585	Bak, SFK, Lck
853	GO:0051258	protein polymerization	3	0.277585	TTC17, UBE2C, SLAIN2
854	GO:0009112	nucleobase metabolic process	2	0.277585	PRTFDC1, PD-ECGF (TdRPase)
855	GO:1903018	regulation of glycoprotein metabolic process	2	0.277585	PTE1, Cystatin C
856	GO:0048247	lymphocyte chemotaxis	2	0.277585	CX3CL1, PI3K cat class IB (p110-gamma)
857	GO:0045191	regulation of isotype switching	2	0.277585	TfR1, UNG1
858	GO:0050856	regulation of T cell receptor signaling pathway	2	0.277585	SFK, Lck
859	GO:0050789	regulation of biological process	121	0.277585	MST3, SMARCA3, Tissue kallikreins, RFX4, Kallikrein 1, Bak, PLA2G2D, WFDC13, MDP1, PTE1, GPR155, mGluR5, A4GNT, Plexin D1, KCTD17, ACK1, GABA-A receptor beta-1 subunit, TfR1, ALS2, CPI-17, WFDC3, DAPK2, KIF3C, TULP4, HM74, Cdt1, ALS2CR7, CALCOCO1, CX3CL1, OAZ1, TMC1, ZNF837, ZPR9, POLR2C, TBX20, TdIF1, IL-3, NDUFA13, HYAL2, PI3K cat class IB (p110-gamma), SFK, S14 protein, Galpha(q)-specific meta…
860	GO:0032471	negative regulation of endoplasmic reticulum calcium ion concentration	1	0.277585	Bak
861	GO:0033028	myeloid cell apoptotic process	1	0.277585	IL-3
862	GO:0032049	cardiolipin biosynthetic process	1	0.277585	PLA2
863	GO:1901894	regulation of calcium-transporting ATPase activity	1	0.277585	SUMO-1
864	GO:1902961	positive regulation of aspartic-type endopeptidase activity involved in amyloid precursor protein catabolic process	1	0.277585	SFK
865	GO:0002349	histamine production involved in inflammatory response	1	0.277585	SFK
866	GO:0033622	integrin activation	1	0.277585	CX3CL1
867	GO:0032430	positive regulation of phospholipase A2 activity	1	0.277585	PLA2
868	GO:0045039	protein import into mitochondrial inner membrane	1	0.277585	NDUFA13
869	GO:0002553	histamine secretion by mast cell	1	0.277585	SFK
870	GO:1905247	positive regulation of aspartic-type peptidase activity	1	0.277585	SFK
871	GO:1900133	regulation of renin secretion into blood stream	1	0.277585	Olfactory receptor
872	GO:0050861	positive regulation of B cell receptor signaling pathway	1	0.277585	SFK
873	GO:0008635	activation of cysteine-type endopeptidase activity involved in apoptotic process by cytochrome c	1	0.277585	Bak
874	GO:0090238	positive regulation of arachidonic acid secretion	1	0.277585	PLA2
875	GO:0071393	cellular response to progesterone stimulus	1	0.277585	SFK
876	GO:0002441	histamine secretion involved in inflammatory response	1	0.277585	SFK
877	GO:0032328	alanine transport	1	0.277585	SN1
878	GO:0006285	base-excision repair, AP site formation	1	0.277585	UNG1
879	GO:0010992	ubiquitin recycling	1	0.277585	UBE2C
880	GO:0031536	positive regulation of exit from mitosis	1	0.277585	UBE2C
881	GO:0006547	histidine metabolic process	1	0.277585	HUTH
882	GO:0098532	histone H3-K27 trimethylation	1	0.277585	Histone H1
883	GO:0043410	positive regulation of MAPK cascade	10	0.278134	MST3, mGluR5, CX3CL1, ZPR9, IL-3, PI3K cat class IB (p110-gamma), SFK, Galpha(q)-specific metabotropic glutamate GPCRs, PLA2, C19orf10
884	GO:0045911	positive regulation of DNA recombination	2	0.278172	TfR1, UNG1
885	GO:0006753	nucleoside phosphate metabolic process	10	0.281006	PTE1, NDUFA13, PRTFDC1, CACNB, PTE2, COQ9, CACNB4, UNG1, ClpX, YJEFN3
886	GO:0048699	generation of neurons	23	0.281494	MST3, Tissue kallikreins, mGluR5, Plexin D1, GABA-A receptor beta-1 subunit, ALS2, KIF3C, CX3CL1, TMC1, TBX20, SFK, Galpha(q)-specific metabotropic glutamate GPCRs, PARD3, PLA2, JMJD2A, C9orf72, Olfactory receptor, LAMA2, FIC1, CASP, PTPRF (LAR), Fyn, CUX1
887	GO:0071621	granulocyte chemotaxis	3	0.281494	CX3CL1, PI3K cat class IB (p110-gamma), PLA2
888	GO:0002768	immune response-regulating cell surface receptor signaling pathway	9	0.281494	SFK, PLA2, WBSCR5(NTAL), Lck, CACNB, Fyn, CACNB4, PSMD8, MICA
889	GO:0008360	regulation of cell shape	4	0.28445	Plexin D1, SFK, Fyn, PHIP
890	GO:0000902	cell morphogenesis	12	0.284819	MST3, Tissue kallikreins, Plexin D1, ALS2, SFK, PARD3, PLA2, C9orf72, Olfactory receptor, LAMA2, Fyn, HAI-2
891	GO:1903524	positive regulation of blood circulation	3	0.284819	Tissue kallikreins, Kallikrein 1, Olfactory receptor
892	GO:0032570	response to progesterone	3	0.284819	GABA-A receptor beta-1 subunit, C19orf15, SFK
893	GO:0070268	cornification	3	0.284819	Tissue kallikreins, Keratin 13, Prostasin
894	GO:0009150	purine ribonucleotide metabolic process	8	0.285027	PTE1, NDUFA13, PRTFDC1, CACNB, PTE2, COQ9, CACNB4, ClpX
895	GO:0031175	neuron projection development	12	0.2857	MST3, Tissue kallikreins, Plexin D1, ALS2, SFK, PARD3, PLA2, C9orf72, Olfactory receptor, LAMA2, PTPRF (LAR), Fyn
896	GO:0002690	positive regulation of leukocyte chemotaxis	3	0.288277	DAPK2, CX3CL1, PLA2
897	GO:0045017	glycerolipid biosynthetic process	5	0.288277	PLA2G2D, PI3K cat class IB (p110-gamma), PLA2, FRAG1, STARD7
898	GO:1901659	glycosyl compound biosynthetic process	2	0.288277	PRTFDC1, PD-ECGF (TdRPase)
899	GO:0033628	regulation of cell adhesion mediated by integrin	2	0.288277	PI3K cat class IB (p110-gamma), SFK
900	GO:0010543	regulation of platelet activation	2	0.288277	SFK, ADAM-TS18
901	GO:0043436	oxoacid metabolic process	14	0.288277	MDP1, PTE1, ACAD11, HYAL2, POLG reg, PLA2, MTHFR, SLC7A8, VARSL, FIC1, ValRS2, PTE2, HUTH, HYAL1
902	GO:0070555	response to interleukin-1	5	0.288277	CX3CL1, HYAL2, SFK, MTHFR, HYAL1
903	GO:0022904	respiratory electron transport chain	3	0.288277	NDUFA13, POLG reg, COQ9
904	GO:0034103	regulation of tissue remodeling	3	0.288277	TfR1, SFK, Cystatin C
905	GO:1902882	regulation of response to oxidative stress	3	0.288277	SFK, Fyn, Fibulin-5
906	GO:0050954	sensory perception of mechanical stimulus	5	0.288277	TMC1, SFK, FIC1, CACNB, Fyn
907	GO:0043412	macromolecule modification	39	0.288277	MST3, SMARCA3, GALNT15, mGluR5, A4GNT, C3orf21, ACK1, DAPK2, TULP4, ALS2CR7, GALNTL4, IL-3, PI3K cat class IB (p110-gamma), SFK, Galpha(q)-specific metabotropic glutamate GPCRs, FRAG1, UBE2C, RNMT, SUMO-1, JMJD2A, Cyclin H, CDK8, GALNT14, Lck, Histone H1, CASP, PTPRF (LAR), Fyn, SNRK, TRIM40, Rictor, Cystatin C, GALNTL2, UNG1, CUX1, PSMD8, ASPHD2, NEDD8, Secretogranin 1
908	GO:0055086	nucleobase-containing small molecule metabolic process	11	0.288277	PTE1, NDUFA13, PRTFDC1, PD-ECGF (TdRPase), CACNB, PTE2, COQ9, CACNB4, UNG1, ClpX, YJEFN3
909	GO:1901137	carbohydrate derivative biosynthetic process	10	0.288277	GALNT15, A4GNT, C3orf21, GALNTL4, PRTFDC1, FRAG1, PD-ECGF (TdRPase), GALNT14, GALNTL2, HYAL1
910	GO:0032007	negative regulation of TOR signaling	2	0.288277	TNFAIP8L1, TMEM127
911	GO:1904659	glucose transmembrane transport	2	0.288277	SFK, PLA2
912	GO:0035710	CD4-positive, alpha-beta T cell activation	2	0.288277	PLA2G2D, PLA2
913	GO:1900113	negative regulation of histone H3-K9 trimethylation	1	0.288277	JMJD2A
914	GO:0075522	IRES-dependent viral translational initiation	1	0.288277	eIF3S9
915	GO:0007341	penetration of zona pellucida	1	0.288277	Hyaluronidase
916	GO:0098912	membrane depolarization during atrial cardiac muscle cell action potential	1	0.288277	CACNB
917	GO:0015801	aromatic amino acid transport	1	0.288277	SN1
918	GO:0086103	G-protein coupled receptor signaling pathway involved in heart process	1	0.288277	SFK
919	GO:0044803	multi-organism membrane organization	1	0.288277	HYAL2
920	GO:0006152	purine nucleoside catabolic process	1	0.288277	PRTFDC1
921	GO:2000121	regulation of removal of superoxide radicals	1	0.288277	Fibulin-5
922	GO:2000354	regulation of ovarian follicle development	1	0.288277	SFK
923	GO:0032908	regulation of transforming growth factor beta1 production	1	0.288277	CX3CL1
924	GO:0016559	peroxisome fission	1	0.288277	PTE1
925	GO:0031394	positive regulation of prostaglandin biosynthetic process	1	0.288277	PLA2
926	GO:0021603	cranial nerve formation	1	0.288277	FIC1
927	GO:0046130	purine ribonucleoside catabolic process	1	0.288277	PRTFDC1
928	GO:0070544	histone H3-K36 demethylation	1	0.288277	JMJD2A
929	GO:0060368	regulation of Fc receptor mediated stimulatory signaling pathway	1	0.288277	SFK
930	GO:0051902	negative regulation of mitochondrial depolarization	1	0.288277	SFK
931	GO:0044346	fibroblast apoptotic process	1	0.288277	Bak
932	GO:0046660	female sex differentiation	4	0.28928	Bak, SFK, PLA2, SRD5A1
933	GO:0001666	response to hypoxia	8	0.289318	TfR1, CX3CL1, IL-3, SFK, MTHFR, PTE2, Cystatin C, PSMD8
934	GO:1901653	cellular response to peptide	8	0.291072	mGluR5, SFK, Galpha(q)-specific metabotropic glutamate GPCRs, PLA2, CACNB, Fyn, PHIP, SRD5A1
935	GO:0032410	negative regulation of transporter activity	3	0.291131	SUMO-1, Olfactory receptor, CACNB
936	GO:0098655	cation transmembrane transport	10	0.291141	TMC1, SFK, SN1, KCNK7, Lck, CACNB, ATOX1, KCNK6, TMCO3, CACNB4
937	GO:1905475	regulation of protein localization to membrane	5	0.291141	SFK, Galpha(q)-specific metabotropic glutamate GPCRs, CACNB, Fyn, SHISA7
938	GO:0010799	regulation of peptidyl-threonine phosphorylation	2	0.292701	PARD3, PHIP
939	GO:0048856	anatomical structure development	64	0.293799	MST3, Tissue kallikreins, RFX4, GALNT15, Bak, PLA2G2D, mGluR5, Plexin D1, GABA-A receptor beta-1 subunit, TfR1, ALS2, NEBL, KIF3C, CX3CL1, TMC1, CAP-H/H2, C19orf15, TBX20, IL-3, HYAL2, PI3K cat class IB (p110-gamma), SFK, POLG reg, Galpha(q)-specific metabotropic glutamate GPCRs, PARD3, PYGO1, Hapln4, PLA2, Keratin 13, Gametogenetin, SN1, SUMO-1, PD-ECGF (TdRPase), MTHFR, JMJD2A, Inversin, COLEC1…
940	GO:0046718	viral entry into host cell	3	0.293799	TfR1, HYAL2, HYAL1
941	GO:0015748	organophosphate ester transport	3	0.293799	PLA2, STARD7, FIC1
942	GO:0097755	positive regulation of blood vessel diameter	3	0.293799	Tissue kallikreins, CX3CL1, PLA2
943	GO:0097435	supramolecular fiber organization	8	0.29448	TTC17, NEBL, SFK, PLA2, SLAIN2, Cystatin C, Rich1, Fibulin-5
944	GO:0003018	vascular process in circulatory system	5	0.294965	Tissue kallikreins, Kallikrein 1, CX3CL1, SFK, PLA2
945	GO:0008217	regulation of blood pressure	5	0.296749	Tissue kallikreins, Kallikrein 1, Olfactory receptor, KCNK6, Kallikrein 10 (KLK10)
946	GO:1904063	negative regulation of cation transmembrane transport	3	0.296749	SUMO-1, Olfactory receptor, CACNB
947	GO:0045123	cellular extravasation	2	0.296749	CX3CL1, PI3K cat class IB (p110-gamma)
948	GO:0090199	regulation of release of cytochrome c from mitochondria	2	0.296749	Bak, PLA2
949	GO:0090279	regulation of calcium ion import	2	0.296749	SFK, Fyn
950	GO:0070838	divalent metal ion transport	6	0.296749	TMC1, SFK, Lck, CACNB, Fyn, CACNB4
951	GO:0120035	regulation of plasma membrane bounded cell projection organization	12	0.296749	MST3, Tissue kallikreins, Plexin D1, KCTD17, KIF3C, CX3CL1, SFK, FIC1, CASP, PTPRF (LAR), Fyn, CUX1
952	GO:0009259	ribonucleotide metabolic process	8	0.296749	PTE1, NDUFA13, PRTFDC1, CACNB, PTE2, COQ9, CACNB4, ClpX
953	GO:0044419	interspecies interaction between organisms	14	0.296749	Bak, PTE1, TfR1, HYAL2, SFK, Galpha(q)-specific metabotropic glutamate GPCRs, SUMO-1, eIF3S9, JMJD2A, Lck, Fyn, UNG1, HYAL1, MICA
954	GO:1901989	positive regulation of cell cycle phase transition	3	0.296749	Cdt1, UBE2C, HYAL1
955	GO:0045862	positive regulation of proteolysis	7	0.296749	Bak, NDUFA13, SFK, SUMO-1, Lck, Fyn, ClpX
956	GO:0007399	nervous system development	32	0.296749	MST3, Tissue kallikreins, RFX4, Bak, mGluR5, Plexin D1, GABA-A receptor beta-1 subunit, ALS2, KIF3C, CX3CL1, TMC1, TBX20, IL-3, SFK, Galpha(q)-specific metabotropic glutamate GPCRs, PARD3, Hapln4, PLA2, SN1, MTHFR, JMJD2A, C9orf72, Olfactory receptor, LAMA2, FIC1, CASP, PTPRF (LAR), Fyn, Cystatin C, CUX1, SRD5A1, HAI-2
957	GO:1902531	regulation of intracellular signal transduction	25	0.296749	MST3, mGluR5, ALS2, DAPK2, CX3CL1, ZPR9, IL-3, NDUFA13, HYAL2, PI3K cat class IB (p110-gamma), SFK, Galpha(q)-specific metabotropic glutamate GPCRs, PLA2, FRAG1, C19orf10, C9orf72, SPRED3, Lck, TNFAIP8L1, Fyn, TRIM40, Rictor, TMEM127, Calcipressin-3, Rich1
958	GO:0007628	adult walking behavior	2	0.296749	CACNB, CACNB4
959	GO:0106027	neuron projection organization	2	0.296749	SFK, Fyn
960	GO:0022900	electron transport chain	4	0.296749	NDUFA13, POLG reg, COQ9, SRD5A1
961	GO:0031077	post-embryonic camera-type eye development	1	0.296749	Bak
962	GO:0035022	positive regulation of Rac protein signal transduction	1	0.296749	ALS2
963	GO:1902287	semaphorin-plexin signaling pathway involved in axon guidance	1	0.296749	Plexin D1
964	GO:1902959	regulation of aspartic-type endopeptidase activity involved in amyloid precursor protein catabolic process	1	0.296749	SFK
965	GO:1902260	negative regulation of delayed rectifier potassium channel activity	1	0.296749	SUMO-1
966	GO:2000394	positive regulation of lamellipodium morphogenesis	1	0.296749	SFK
967	GO:0006188	IMP biosynthetic process	1	0.296749	PRTFDC1
968	GO:0032534	regulation of microvillus assembly	1	0.296749	FIC1
969	GO:0071169	establishment of protein localization to chromatin	1	0.296749	Histone H1
970	GO:0006991	response to sterol depletion	1	0.296749	SFK
971	GO:0048050	post-embryonic eye morphogenesis	1	0.296749	Bak
972	GO:0070447	positive regulation of oligodendrocyte progenitor proliferation	1	0.296749	SFK
973	GO:0052803	imidazole-containing compound metabolic process	1	0.296749	HUTH
974	GO:0061577	calcium ion transmembrane transport via high voltage-gated calcium channel	1	0.296749	CACNB
975	GO:0060586	multicellular organismal iron ion homeostasis	1	0.296749	HYAL2
976	GO:0007172	signal complex assembly	1	0.296749	SFK
977	GO:0036035	osteoclast development	1	0.296749	SFK
978	GO:0090435	protein localization to nuclear envelope	1	0.296749	SUMO-1
979	GO:1904180	negative regulation of membrane depolarization	1	0.296749	SFK
980	GO:1901977	negative regulation of cell cycle checkpoint	1	0.296749	Cdt1
981	GO:0043097	pyrimidine nucleoside salvage	1	0.296749	PD-ECGF (TdRPase)
982	GO:0050847	progesterone receptor signaling pathway	1	0.296749	SFK
983	GO:0030213	hyaluronan biosynthetic process	1	0.296749	HYAL1
984	GO:0072511	divalent inorganic cation transport	6	0.296749	TMC1, SFK, Lck, CACNB, Fyn, CACNB4
985	GO:0000904	cell morphogenesis involved in differentiation	10	0.297426	Plexin D1, ALS2, SFK, PARD3, PLA2, C9orf72, Olfactory receptor, LAMA2, Fyn, HAI-2
986	GO:0065003	protein-containing complex assembly	22	0.297702	SMIM20, PDSS2, TTC17, KCTD17, ALS2, TMCC1, Cdt1, CX3CL1, NDUFA13, SFK, PARD3, PYGO1, Gametogenetin, UBE2C, eIF3S9, SLAIN2, C7orf55, Cyclin H, C9orf72, Histone H1, PSMD8, H1Foo
987	GO:0010876	lipid localization	6	0.298397	PLA2G2D, S14 protein, PLA2, STARD7, FIC1, SLC10A4
988	GO:0014066	regulation of phosphatidylinositol 3-kinase signaling	3	0.298581	SFK, C19orf10, Fyn
989	GO:0046651	lymphocyte proliferation	3	0.298581	PI3K cat class IB (p110-gamma), SFK, Fyn
990	GO:0090659	walking behavior	2	0.299696	CACNB, CACNB4
991	GO:0006732	coenzyme metabolic process	6	0.299745	PDSS2, PTE1, MTHFR, PTE2, COQ9, YJEFN3
992	GO:0006082	organic acid metabolic process	14	0.300152	MDP1, PTE1, ACAD11, HYAL2, POLG reg, PLA2, MTHFR, SLC7A8, VARSL, FIC1, ValRS2, PTE2, HUTH, HYAL1
993	GO:0031344	regulation of cell projection organization	12	0.301521	MST3, Tissue kallikreins, Plexin D1, KCTD17, KIF3C, CX3CL1, SFK, FIC1, CASP, PTPRF (LAR), Fyn, CUX1
994	GO:0000070	mitotic sister chromatid segregation	3	0.301521	Cdt1, CAP-H/H2, hCAP-H2
995	GO:0043648	dicarboxylic acid metabolic process	3	0.301521	PTE1, MTHFR, HUTH
996	GO:0007618	mating	2	0.303933	Tissue kallikreins, Olfactory receptor
997	GO:0048536	spleen development	2	0.303933	CACNB, CACNB4
998	GO:0046425	regulation of JAK-STAT cascade	4	0.303933	IL-3, SFK, Lck, Fyn
999	GO:0070848	response to growth factor	10	0.303933	POLR2C, HYAL2, SFK, PARD3, PTE2, Fyn, HYAL1, SRD5A1, NEDD8, HAI-2
1000	GO:0007584	response to nutrient	7	0.303933	Tissue kallikreins, Kallikrein 1, TfR1, SFK, PLA2, MTHFR, Fyn
1001	GO:0006928	movement of cell or subcellular component	21	0.303933	Plexin D1, ACK1, DAPK2, KIF3C, CX3CL1, TBX20, PI3K cat class IB (p110-gamma), SFK, PARD3, PLA2, Inversin, SLC7A8, Troponin C, skeletal muscle, Olfactory receptor, LAMA2, Lck, Histone H1, CACNB, PTPRF (LAR), Fyn, HAI-2
1002	GO:0006163	purine nucleotide metabolic process	8	0.303933	PTE1, NDUFA13, PRTFDC1, CACNB, PTE2, COQ9, CACNB4, ClpX
1003	GO:0098662	inorganic cation transmembrane transport	9	0.303933	TMC1, SFK, KCNK7, Lck, CACNB, ATOX1, KCNK6, TMCO3, CACNB4
1004	GO:0032943	mononuclear cell proliferation	3	0.303933	PI3K cat class IB (p110-gamma), SFK, Fyn
1005	GO:0045597	positive regulation of cell differentiation	16	0.303933	MST3, mGluR5, Plexin D1, KIF3C, CX3CL1, IL-3, SFK, Galpha(q)-specific metabotropic glutamate GPCRs, PLA2, JMJD2A, Lck, CASP, PTPRF (LAR), Fyn, FLJ36031, CUX1
1006	GO:0006935	chemotaxis	9	0.303933	Plexin D1, CX3CL1, PI3K cat class IB (p110-gamma), SFK, PLA2, PD-ECGF (TdRPase), Olfactory receptor, LAMA2, Fyn
1007	GO:0035272	exocrine system development	2	0.303933	Plexin D1, Cystatin C
1008	GO:1903523	negative regulation of blood circulation	2	0.303933	CX3CL1, PI3K cat class IB (p110-gamma)
1009	GO:0045907	positive regulation of vasoconstriction	2	0.303933	Tissue kallikreins, Kallikrein 1
1010	GO:0007613	memory	4	0.303933	Tissue kallikreins, PLA2, ATAD1, SHISA7
1011	GO:0050672	negative regulation of lymphocyte proliferation	3	0.303933	PLA2G2D, SFK, PLA2
1012	GO:2001243	negative regulation of intrinsic apoptotic signaling pathway	3	0.303933	NDUFA13, SFK, FRAG1
1013	GO:0032945	negative regulation of mononuclear cell proliferation	3	0.303933	PLA2G2D, SFK, PLA2
1014	GO:0033625	positive regulation of integrin activation	1	0.303933	SFK
1015	GO:0015802	basic amino acid transport	1	0.303933	SN1
1016	GO:2000304	positive regulation of ceramide biosynthetic process	1	0.303933	PLA2
1017	GO:1905245	regulation of aspartic-type peptidase activity	1	0.303933	SFK
1018	GO:1902630	regulation of membrane hyperpolarization	1	0.303933	CACNB
1019	GO:0003344	pericardium morphogenesis	1	0.303933	TBX20
1020	GO:0060287	epithelial cilium movement involved in determination of left/right asymmetry	1	0.303933	Inversin
1021	GO:0008655	pyrimidine-containing compound salvage	1	0.303933	PD-ECGF (TdRPase)
1022	GO:0009169	purine ribonucleoside monophosphate catabolic process	1	0.303933	PRTFDC1
1023	GO:2001280	positive regulation of unsaturated fatty acid biosynthetic process	1	0.303933	PLA2
1024	GO:0042117	monocyte activation	1	0.303933	HYAL2
1025	GO:0090154	positive regulation of sphingolipid biosynthetic process	1	0.303933	PLA2
1026	GO:0034144	negative regulation of toll-like receptor 4 signaling pathway	1	0.303933	SFK
1027	GO:0051315	attachment of mitotic spindle microtubules to kinetochore	1	0.303933	Cdt1
1028	GO:0001881	receptor recycling	1	0.303933	ALS2
1029	GO:0001660	fever generation	1	0.303933	IL-3
1030	GO:1901843	positive regulation of high voltage-gated calcium channel activity	1	0.303933	CACNB
1031	GO:0060312	regulation of blood vessel remodeling	1	0.303933	Cystatin C
1032	GO:0019062	virion attachment to host cell	1	0.303933	Galpha(q)-specific metabotropic glutamate GPCRs
1033	GO:0009158	ribonucleoside monophosphate catabolic process	1	0.303933	PRTFDC1
1034	GO:0006655	phosphatidylglycerol biosynthetic process	1	0.303933	PLA2
1035	GO:1902285	semaphorin-plexin signaling pathway involved in neuron projection guidance	1	0.303933	Plexin D1
1036	GO:1903054	negative regulation of extracellular matrix organization	1	0.303933	Cystatin C
1037	GO:0070482	response to oxygen levels	9	0.303933	TfR1, CX3CL1, IL-3, SFK, MTHFR, CACNB, PTE2, Cystatin C, PSMD8
1038	GO:0045931	positive regulation of mitotic cell cycle	4	0.304101	Cdt1, UBE2C, PHIP, HYAL1
1039	GO:0007275	multicellular organism development	60	0.304626	MST3, Tissue kallikreins, RFX4, Bak, PLA2G2D, mGluR5, Plexin D1, GABA-A receptor beta-1 subunit, TfR1, ALS2, NEBL, KIF3C, CX3CL1, TMC1, CAP-H/H2, C19orf15, TBX20, IL-3, HYAL2, PI3K cat class IB (p110-gamma), SFK, POLG reg, Galpha(q)-specific metabotropic glutamate GPCRs, PARD3, PYGO1, Hapln4, PLA2, Keratin 13, Gametogenetin, SN1, PD-ECGF (TdRPase), MTHFR, JMJD2A, Inversin, COLEC11, C19orf10, C9or…
1040	GO:0042330	taxis	9	0.306206	Plexin D1, CX3CL1, PI3K cat class IB (p110-gamma), SFK, PLA2, PD-ECGF (TdRPase), Olfactory receptor, LAMA2, Fyn
1041	GO:0072329	monocarboxylic acid catabolic process	3	0.306206	PTE1, ACAD11, PTE2
1042	GO:0006399	tRNA metabolic process	4	0.306206	POLG reg, RPP25, VARSL, ValRS2
1043	GO:1901020	negative regulation of calcium ion transmembrane transporter activity	2	0.306206	Olfactory receptor, CACNB
1044	GO:0009636	response to toxic substance	11	0.306921	MST3, Bak, GABA-A receptor beta-1 subunit, SFK, PLA2, SLC7A8, Olfactory receptor, Lck, Fyn, Cystatin C, SRD5A1
1045	GO:0051250	negative regulation of lymphocyte activation	4	0.308558	PLA2G2D, SFK, PLA2, MICA
1046	GO:0007292	female gamete generation	4	0.308558	CAP-H/H2, SFK, PLA2, hCAP-H2
1047	GO:1904892	regulation of STAT cascade	4	0.308558	IL-3, SFK, Lck, Fyn
1048	GO:2000177	regulation of neural precursor cell proliferation	3	0.308941	CX3CL1, SFK, HAI-2
1049	GO:0044344	cellular response to fibroblast growth factor stimulus	3	0.308941	POLR2C, HYAL2, HYAL1
1050	GO:0048731	system development	54	0.309236	MST3, Tissue kallikreins, RFX4, Bak, PLA2G2D, mGluR5, Plexin D1, GABA-A receptor beta-1 subunit, TfR1, ALS2, NEBL, KIF3C, CX3CL1, TMC1, CAP-H/H2, TBX20, IL-3, HYAL2, PI3K cat class IB (p110-gamma), SFK, Galpha(q)-specific metabotropic glutamate GPCRs, PARD3, PYGO1, Hapln4, PLA2, Keratin 13, SN1, PD-ECGF (TdRPase), MTHFR, JMJD2A, Inversin, C19orf10, C9orf72, Olfactory receptor, WDR7, LAMA2, Lck, H…
1051	GO:0048609	multicellular organismal reproductive process	15	0.309593	Tissue kallikreins, GALNT15, GABA-A receptor beta-1 subunit, CAP-H/H2, C19orf15, SFK, PYGO1, PLA2, ADAM29, C20orf165, Gametogenetin, Olfactory receptor, Histone H1, Hyaluronidase, hCAP-H2
1052	GO:0097193	intrinsic apoptotic signaling pathway	4	0.309993	MST3, Bak, ZPR9, FRAG1
1053	GO:0016485	protein processing	4	0.309993	Tissue kallikreins, Kallikrein 1, Bak, Kallikrein 10 (KLK10)
1054	GO:0060416	response to growth hormone	2	0.309993	SFK, SRD5A1
1055	GO:0006635	fatty acid beta-oxidation	2	0.309993	PTE1, ACAD11
1056	GO:0043281	regulation of cysteine-type endopeptidase activity involved in apoptotic process	5	0.311532	Bak, MDP1, NDUFA13, SFK, Lck
1057	GO:0006605	protein targeting	6	0.31293	PTE1, NDUFA13, PARD3, PITRM1, CACNB, PTE2
1058	GO:0043299	leukocyte degranulation	8	0.31293	PI3K cat class IB (p110-gamma), SFK, PLA2, WBSCR5(NTAL), Cathepsin A, FTH1, Cystatin C, DNAJC13
1059	GO:0043087	regulation of GTPase activity	8	0.31293	TBC1D29, Plexin D1, ACK1, ALS2, CX3CL1, Rictor, RIC8B, Rich1
1060	GO:0048814	regulation of dendrite morphogenesis	3	0.313322	CASP, PTPRF (LAR), CUX1
1061	GO:0051209	release of sequestered calcium ion into cytosol	2	0.313322	SFK, Lck
1062	GO:0035428	hexose transmembrane transport	2	0.313322	SFK, PLA2
1063	GO:0019693	ribose phosphate metabolic process	8	0.313322	PTE1, NDUFA13, PRTFDC1, CACNB, PTE2, COQ9, CACNB4, ClpX
1064	GO:0036109	alpha-linolenic acid metabolic process	1	0.313322	PTE1
1065	GO:0086045	membrane depolarization during AV node cell action potential	1	0.313322	CACNB
1066	GO:0035999	tetrahydrofolate interconversion	1	0.313322	MTHFR
1067	GO:0001682	tRNA 5'-leader removal	1	0.313322	RPP25
1068	GO:0060075	regulation of resting membrane potential	1	0.313322	KCNK6
1069	GO:0002347	response to tumor cell	1	0.313322	MICA
1070	GO:1901409	positive regulation of phosphorylation of RNA polymerase II C-terminal domain	1	0.313322	Cyclin H
1071	GO:0007195	adenylate cyclase-inhibiting dopamine receptor signaling pathway	1	0.313322	Olfactory receptor
1072	GO:0002767	immune response-inhibiting cell surface receptor signaling pathway	1	0.313322	SFK
[truncated: 2,538 more rows]

## Sheet: Table F (Disease)
Table F. Enriched diseases (by biological markers) in the MetaCore enrichment analysis of top genes (meta-analysis p < 0.01) from the SKAT-C test.
[truncated: 875 more rows]
